# Supplementary material for: Transcriptional profiling of liver during the critical embryo-to-hatchling transition period in the chicken (Gallus gallus)
Source: BMC Genomics. 2018 Sep 21;19:695. doi: 10.1186/s12864-018-5080-4 (PMC6151027; doi:10.1186/s12864-018-5080-4)
Supplement: Supplementary file 1 — Experimental design of microarray hybridizations. A Microsoft Excel file containing a single work sheet “Array Hybridization Design” which describes the hybridization scheme used for the 24 Affymetrix Chicken Genome Arrays. (XLSX 12 kb) [file 12864_2018_5080_MOESM1_ESM.xlsx]

## Sheet: Sheet1
Additional file 1. Affrymetrix Chicken GeneChip® Hybribization Design
Biological replication	RNA sample	Code	Sample description	Hybridization #
1	RNA#1	E16	embryonic day 16	1
1	RNA#10	E18	embryonic day 18	1
1	RNA#18	E20	embryonic day 20	1
1	RNA#26	D1	1 day after hatching	1
1	RNA#33	D3	3 days after hatching	1
1	RNA#43	D9	9 days after hatching	1
2	RNA#4	E16	embryonic day 16	2
2	RNA#11	E18	embryonic day 18	2
2	RNA#19	E20	embryonic day 20	2
2	RNA#29	D1	1 day after hatching	2
2	RNA#35	D3	3 days after hatching	2
2	RNA#44	D9	9 days after hatching	2
3	RNA#5	E16	embryonic day 16	3
3	RNA#14	E18	embryonic day 18	3
3	RNA#20	E20	embryonic day 20	3
3	RNA#30	D1	1 day after hatching	3
3	RNA#38	D3	3 days after hatching	3
3	RNA#45	D9	9 days after hatching	3
4	RNA#7	E16	embryonic day 16	4
4	RNA#15	E18	embryonic day 18	4
4	RNA#22	E20	embryonic day 20	4
4	RNA#31	D1	1 day after hatching	4
4	RNA#39	D3	3 days after hatching	4
4	RNA#48	D9	9 days after hatching	4
