# Supplementary material for: Transcriptional profiling of liver during the critical embryo-to-hatchling transition period in the chicken (Gallus gallus)
Source: BMC Genomics. 2018 Sep 21;19:695. doi: 10.1186/s12864-018-5080-4 (PMC6151027; doi:10.1186/s12864-018-5080-4)
Supplement: Supplementary file 2 — Primers used for qRT-PCR analysis. A Microsoft Excel file containing a single work sheet “qRT-PCR Primer Information”. This table provides the chicken gene symbol, GenBank ID number, 5′-3′ sequence for forward and reverse primers, and amplicon size (bp) for each gene used for qRT-PCR analysis. (XLSX 12 kb) [file 12864_2018_5080_MOESM2_ESM.xlsx]

## Sheet: qRT-PCR Primer Design
Gene	GenBank ID	Forward Primer (5' to 3')	Reverse Primer (5' to 3')	Amplicon Size (bp)
ADIPOQ	NM_206991.1	AATGTCGTGTGCCAACTGGAT	TTCCAGGCAGCCCATTGT	65
ACLY	XM_015299581.1	TGCTGAGCGAGCGTTTAGTG	CCCACGCCGCTTGATC	53
COX7A2L	XM_015283681	GCCGGTGGGTCGTAGGA	CGTGAAGCCGTTGAACTTGTAG	59
DIO1	NM_001097614	ACCGGTGGTGGCTCTGAA	GTCGGTTATCTCGCATGAAACTG	62
DIO3	NM_001122648	CAGCCACGCTCTGTCAATAC	AGATCCCGAAGGAAGAGAGC	138
ELOVL6	NM_001031539	CCGGGCCAATGAACATGT	TCATGCTCGTTGAACTGCTTCT	70
FASN	NM_205155.2	ACTGTGGGCTCCAAATCTTCA	ACCGGTGTTGGTTTGCAAA	95
FZD2	NM_204222.1	TGTTCTTCAACGAGGACGAGATC	CTGCATGTCCACCAGGTAGGT	112
HMGCS2	XM_422225.5	TGTACACGCCGTCCATGTAT	CCTGAGCCGTAGGAGAAGG	103
HMGCL	NM_001198715.1	CATCTTGGTGGCACTTCAGA	AGCGACATTTCCTGATGCTC	100
LDHB	NM_204177.2	ACAGCGAGAACTGGAAGGAA	AGCTCAGCAACGCTAAGACC	109
ME1	XM_015284596.1	TGGACAGGGTAACAATTCCTACGT	CAGGCGACCTTCCTGTAAATTC	151
MOGAT1	XM_015277034.1	GGTGTGAGCCTCGAAGCAA	CACTGGCATTTTTAGTACCGATGA	70
PCF11	XM_004938893.2	CCTCAATACGGAAACTTCAATAGTATGT	GGTCCTGGCTGAGCAGACA	74
PDK4	NM_001199909	CAATACTTCTTGGATCGCTTTTACAT	AGAAGGGTGTGTTGGTTCATCA	71
RPL14	XM_418775.4	CCTTCGGGAGGCATGCT	CCACTAGCGCCCTGTTCTG	69
SCD	NM_204890.1	GTCATCTTGGCCCGGAAA	GAACTCAGCCGCTCTTGTGACT	58
THRSPA	NM_213577.2	CGGAGACTCCAAGGGTGATC	GGGACTTGGCACAGGAATAAAG	65
Note:	Primers designed by Applied Biosystems Inc.; (ABI) Primer Express v.2
