# Supplementary material for: Transcriptional profiling of liver during the critical embryo-to-hatchling transition period in the chicken (Gallus gallus)
Source: BMC Genomics. 2018 Sep 21;19:695. doi: 10.1186/s12864-018-5080-4 (PMC6151027; doi:10.1186/s12864-018-5080-4)
Supplement: Supplementary file 3 — Annotated gene list for 14 pairwise contrasts of liver transcriptomes in embryos and hatchlings across six ages during the peri-hatch period (E16-D9). The last worksheet provides the list of 1005 commonly-shared AR-DEGs identified by the Venn diagram shown in Fig. 3b. Each worksheet provides a list of the “Analysis Ready” (AR)-DEGs (FDR adjusted P ≤ 0.05; ±0.75 cutoff) for each contrast. (XLSX 905 kb) [file 12864_2018_5080_MOESM3_ESM.xlsx]

## Sheet: Embryo-Hatchling 1272 AR-DEGs
Symbol	Entrez Gene Name	Log2 Ratio	Entrez Gene ID
MOGAT1	monoacylglycerol O-acyltransferase 1	5.442	116255
DIO3	iodothyronine deiodinase 3	5.006	1735
PPM1K	protein phosphatase, Mg2+/Mn2+ dependent 1K	4.65	152926
PDK4	pyruvate dehydrogenase kinase 4	3.946	5166
SLC13A3	solute carrier family 13 member 3	3.824	64849
ITGBL1	integrin subunit beta like 1	3.665	9358
TTLL2	tubulin tyrosine ligase like 2	3.637	83887
ALKAL2	ALK and LTK ligand 2	3.184	285016
RET	ret proto-oncogene	3.165	5979
ASCL1	achaete-scute family bHLH transcription factor 1	3.113	429
ATP2B2	ATPase plasma membrane Ca2+ transporting 2	3.033	491
RNF144A	ring finger protein 144A	2.845	9781
CPED1	cadherin like and PC-esterase domain containing 1	2.832	79974
PTGDS	prostaglandin D2 synthase	2.809	5730
DNAJC12	DnaJ heat shock protein family (Hsp40) member C12	2.802	56521
PLXNA4	plexin A4	2.774	91584
TFPI	tissue factor pathway inhibitor	2.728	7035
GAB2	GRB2 associated binding protein 2	2.717	9846
CPN1	carboxypeptidase N subunit 1	2.509	1369
FN3K	fructosamine 3 kinase	2.474	64122
DAB1	DAB1, reelin adaptor protein	2.274	1600
PACRG	parkin coregulated	2.253	135138
MT3	metallothionein 3	2.243	4504
PIM3	Pim-3 proto-oncogene, serine/threonine kinase	2.241	415116
PID1	phosphotyrosine interaction domain containing 1	2.216	55022
TNFSF10	TNF superfamily member 10	2.198	8743
COL14A1	collagen type XIV alpha 1 chain	2.169	7373
TNIP2	TNFAIP3 interacting protein 2	2.162	79155
SEMA6D	semaphorin 6D	2.158	80031
ADAMTS17	ADAM metallopeptidase with thrombospondin type 1 motif 17	2.152	170691
LIPC	lipase C, hepatic type	2.117	3990
PKP2	plakophilin 2	2.112	5318
CTNND2	catenin delta 2	2.09	1501
SLC7A2	solute carrier family 7 member 2	2.075	6542
CPT1A	carnitine palmitoyltransferase 1A	2.026	1374
IGFBP2	insulin like growth factor binding protein 2	2.025	3485
NCALD	neurocalcin delta	2.019	83988
BCKDHB	branched chain keto acid dehydrogenase E1 subunit beta	2.011	594
NCKAP5	NCK associated protein 5	2.01	344148
LECT2	leukocyte cell derived chemotaxin 2	2.002	3950
ARSD	arylsulfatase D	1.994	414
SULT1B1	sulfotransferase family 1B member 1	1.989	27284
CHODL	chondrolectin	1.971	140578
BAG3	BCL2 associated athanogene 3	1.956	9531
POSTN	periostin	1.955	10631
BHLHE40	basic helix-loop-helix family member e40	1.949	8553
PTGER4	prostaglandin E receptor 4	1.937	5734
ANK2	ankyrin 2	1.931	287
CRISPLD1	cysteine rich secretory protein LCCL domain containing 1	1.916	83690
LAMB1	laminin subunit beta 1	1.912	3912
COQ10B	coenzyme Q10B	1.896	80219
SMARCD3	SWI/SNF related, matrix associated, actin dependent regulator of chromatin, subfamily d, member 3	1.894	6604
ETNPPL	ethanolamine-phosphate phospho-lyase	1.89	64850
AIFM2	apoptosis inducing factor, mitochondria associated 2	1.886	84883
PPARGC1A	PPARG coactivator 1 alpha	1.882	10891
CA9	carbonic anhydrase 9	1.842	768
TC2N	tandem C2 domains, nuclear	1.827	123036
TMEM37	transmembrane protein 37	1.82	140738
CA13	carbonic anhydrase 13	1.809	377677
ZBTB16	zinc finger and BTB domain containing 16	1.805	7704
CES1	carboxylesterase 1	1.796	1066
MGARP	mitochondria localized glutamic acid rich protein	1.796	84709
NCAM1	neural cell adhesion molecule 1	1.791	4684
BMP10	bone morphogenetic protein 10	1.787	27302
LONRF2	LON peptidase N-terminal domain and ring finger 2	1.783	164832
FBLN1	fibulin 1	1.771	2192
DRC7	dynein regulatory complex subunit 7	1.763	84229
FDXR	ferredoxin reductase	1.761	2232
CTSO	cathepsin O	1.736	1519
RAB39B	RAB39B, member RAS oncogene family	1.724	116442
SRSF5	serine and arginine rich splicing factor 5	1.713	6430
NIPAL4	NIPA like domain containing 4	1.702	348938
G6PC2	glucose-6-phosphatase catalytic subunit 2	1.691	57818
HAO2	hydroxyacid oxidase 2	1.689	51179
SCARB2	scavenger receptor class B member 2	1.679	950
GNG4	G protein subunit gamma 4	1.673	2786
CA5A	carbonic anhydrase 5A	1.662	763
DLC1	DLC1 Rho GTPase activating protein	1.659	10395
FBLN2	fibulin 2	1.644	2199
TESC	tescalcin	1.641	54997
PRRG1	proline rich and Gla domain 1	1.64	5638
ANO1	anoctamin 1	1.636	55107
OLFM3	olfactomedin 3	1.61	118427
HDAC4	histone deacetylase 4	1.607	9759
HHIP	hedgehog interacting protein	1.605	64399
CBR1	carbonyl reductase 1	1.601	873
FBN3	fibrillin 3	1.59	84467
ITM2C	integral membrane protein 2C	1.587	81618
CORO2A	coronin 2A	1.586	7464
PAH	phenylalanine hydroxylase	1.575	5053
BPNT1	3'(2'), 5'-bisphosphate nucleotidase 1	1.571	10380
DYNC1I1	dynein cytoplasmic 1 intermediate chain 1	1.568	1780
HMOX2	heme oxygenase 2	1.556	3163
ACBD7	acyl-CoA binding domain containing 7	1.551	414149
SLC22A5	solute carrier family 22 member 5	1.542	6584
NR1H4	nuclear receptor subfamily 1 group H member 4	1.541	9971
AASS	aminoadipate-semialdehyde synthase	1.536	10157
STON1	stonin 1	1.535	11037
HARBI1	harbinger transposase derived 1	1.506	283254
RHOB	ras homolog family member B	1.501	388
EGFR	epidermal growth factor receptor	1.496	1956
NAV2	neuron navigator 2	1.493	89797
ZMYND11	zinc finger MYND-type containing 11	1.487	10771
AK1	adenylate kinase 1	1.482	203
MDK	midkine (neurite growth-promoting factor 2)	1.482	4192
ATG13	autophagy related 13	1.48	9776
STC2	stanniocalcin 2	1.48	8614
SLC16A2	solute carrier family 16 member 2	1.478	6567
CPQ	carboxypeptidase Q	1.464	10404
CYP4V2	cytochrome P450 family 4 subfamily V member 2	1.459	285440
FKBP10	FK506 binding protein 10	1.458	60681
SLC16A1	solute carrier family 16 member 1	1.458	6566
CMBL	carboxymethylenebutenolidase homolog	1.454	134147
SLC1A4	solute carrier family 1 member 4	1.454	6509
IGSF10	immunoglobulin superfamily member 10	1.448	285313
PRKX	protein kinase, X-linked	1.445	5613
VAV3	vav guanine nucleotide exchange factor 3	1.445	10451
PPFIBP2	PPFIA binding protein 2	1.441	8495
CABIN1	calcineurin binding protein 1	1.435	23523
DNAAF4	dynein axonemal assembly factor 4	1.435	161582
SLC44A1	solute carrier family 44 member 1	1.427	23446
YPEL1	yippee like 1	1.423	29799
ID2	inhibitor of DNA binding 2, HLH protein	1.41	3398
ABCC8	ATP binding cassette subfamily C member 8	1.404	6833
BPGM	bisphosphoglycerate mutase	1.404	669
CCDC80	coiled-coil domain containing 80	1.392	151887
NAMPT	nicotinamide phosphoribosyltransferase	1.389	10135
SLCO2B1	solute carrier organic anion transporter family member 2B1	1.388	11309
CXCL12	C-X-C motif chemokine ligand 12	1.387	6387
JAK1	Janus kinase 1	1.384	3716
LRP2BP	LRP2 binding protein	1.38	55805
LRBA	LPS responsive beige-like anchor protein	1.372	987
PIK3IP1	phosphoinositide-3-kinase interacting protein 1	1.371	113791
MASP2	mannan binding lectin serine peptidase 2	1.37	10747
FZD2	frizzled class receptor 2	1.368	2535
CLDN5	claudin 5	1.366	7122
COL1A2	collagen type I alpha 2 chain	1.363	1278
COL1A1	collagen type I alpha 1 chain	1.362	1277
FHIT	fragile histidine triad	1.361	2272
IQGAP2	IQ motif containing GTPase activating protein 2	1.36	10788
CRYBG3	crystallin beta-gamma domain containing 3	1.356	131544
PCMTD1	protein-L-isoaspartate (D-aspartate) O-methyltransferase domain containing 1	1.354	115294
MMADHC	methylmalonic aciduria and homocystinuria, cblD type	1.351	27249
MTUS1	microtubule associated scaffold protein 1	1.349	57509
NAALADL2	N-acetylated alpha-linked acidic dipeptidase like 2	1.349	254827
PNRC1	proline rich nuclear receptor coactivator 1	1.347	10957
HSD3B2	hydroxy-delta-5-steroid dehydrogenase, 3 beta- and steroid delta-isomerase 2	1.345	3284
LOXL1	lysyl oxidase like 1	1.339	4016
NID2	nidogen 2	1.338	22795
WNT11	Wnt family member 11	1.333	7481
MAP1LC3B	microtubule associated protein 1 light chain 3 beta	1.329	81631
NDRG1	N-myc downstream regulated 1	1.325	10397
YPEL2	yippee like 2	1.323	388403
GFRA3	GDNF family receptor alpha 3	1.321	2676
BEND4	BEN domain containing 4	1.318	389206
SIRT5	sirtuin 5	1.318	23408
BLVRA	biliverdin reductase A	1.314	644
GPLD1	glycosylphosphatidylinositol specific phospholipase D1	1.312	2822
SOX17	SRY-box 17	1.31	64321
EHBP1	EH domain binding protein 1	1.305	23301
CAMK4	calcium/calmodulin dependent protein kinase IV	1.304	814
LPL	lipoprotein lipase	1.298	4023
BACE2	beta-site APP-cleaving enzyme 2	1.297	25825
PROM1	prominin 1	1.294	8842
PXDN	peroxidasin	1.294	7837
PROZ	protein Z, vitamin K dependent plasma glycoprotein	1.292	8858
IL13RA1	interleukin 13 receptor subunit alpha 1	1.287	3597
NID1	nidogen 1	1.286	4811
SCG5	secretogranin V	1.283	6447
ABI3BP	ABI family member 3 binding protein	1.282	25890
SHANK2	SH3 and multiple ankyrin repeat domains 2	1.279	22941
COL5A1	collagen type V alpha 1 chain	1.277	1289
CROT	carnitine O-octanoyltransferase	1.276	54677
NMRK1	nicotinamide riboside kinase 1	1.276	54981
AGPAT3	1-acylglycerol-3-phosphate O-acyltransferase 3	1.275	56894
GNG13	G protein subunit gamma 13	1.274	51764
LUC7L3	LUC7 like 3 pre-mRNA splicing factor	1.272	51747
FABP5	fatty acid binding protein 5	1.271	2171
PPARA	peroxisome proliferator activated receptor alpha	1.271	5465
NPTX2	neuronal pentraxin 2	1.267	4885
ZDHHC2	zinc finger DHHC-type containing 2	1.265	51201
PDCD4	programmed cell death 4	1.264	27250
ATN1	atrophin 1	1.262	1822
A2M	alpha-2-macroglobulin	1.261	2
MAB21L2	mab-21 like 2	1.261	10586
SARDH	sarcosine dehydrogenase	1.26	1757
TSPAN13	tetraspanin 13	1.252	27075
ALDH1A2	aldehyde dehydrogenase 1 family member A2	1.251	8854
FBXO32	F-box protein 32	1.251	114907
IL1RAP	interleukin 1 receptor accessory protein	1.242	3556
HVCN1	hydrogen voltage gated channel 1	1.234	84329
TP53RK	TP53 regulating kinase	1.234	112858
PEX6	peroxisomal biogenesis factor 6	1.232	5190
SFRP1	secreted frizzled related protein 1	1.232	6422
UBALD1	UBA like domain containing 1	1.232	124402
LRP1	LDL receptor related protein 1	1.23	4035
NTRK2	neurotrophic receptor tyrosine kinase 2	1.23	4915
MCCC2	methylcrotonoyl-CoA carboxylase 2	1.224	64087
LHFP	lipoma HMGIC fusion partner	1.223	10186
THPO	thrombopoietin	1.222	7066
SLC30A5	solute carrier family 30 member 5	1.221	64924
AKAP12	A-kinase anchoring protein 12	1.219	9590
PHYHD1	phytanoyl-CoA dioxygenase domain containing 1	1.215	254295
LOX	lysyl oxidase	1.212	4015
PDGFRL	platelet derived growth factor receptor like	1.207	5157
PSEN2	presenilin 2	1.207	5664
CTSV	cathepsin V	1.2	1515
GUCY1A3	guanylate cyclase 1 soluble subunit alpha	1.199	2982
FGFR2	fibroblast growth factor receptor 2	1.197	2263
F5	coagulation factor V	1.196	2153
SH3YL1	SH3 and SYLF domain containing 1	1.191	26751
DGKQ	diacylglycerol kinase theta	1.189	1609
TET2	tet methylcytosine dioxygenase 2	1.189	54790
CIRBP	cold inducible RNA binding protein	1.188	1153
CEP85L	centrosomal protein 85 like	1.177	387119
FSTL1	follistatin like 1	1.177	11167
RHOQ	ras homolog family member Q	1.173	23433
VPS13D	vacuolar protein sorting 13 homolog D	1.173	55187
RYBP	RING1 and YY1 binding protein	1.171	23429
CETP	cholesteryl ester transfer protein	1.17	1071
PYCR2	pyrroline-5-carboxylate reductase 2	1.17	29920
GALNT7	polypeptide N-acetylgalactosaminyltransferase 7	1.169	51809
KMT2E	lysine methyltransferase 2E	1.168	55904
SIRT1	sirtuin 1	1.164	23411
RAPGEF4	Rap guanine nucleotide exchange factor 4	1.161	11069
PHACTR2	phosphatase and actin regulator 2	1.159	9749
NOS2	nitric oxide synthase 2	1.158	4843
APOB	apolipoprotein B	1.156	338
DHRS3	dehydrogenase/reductase 3	1.148	9249
GPT2	glutamic--pyruvic transaminase 2	1.147	84706
PTH1R	parathyroid hormone 1 receptor	1.143	5745
NIPSNAP2	nipsnap homolog 2	1.141	2631
ZHX1	zinc fingers and homeoboxes 1	1.141	11244
PPP2R3A	protein phosphatase 2 regulatory subunit B''alpha	1.138	5523
MCCC1	methylcrotonoyl-CoA carboxylase 1	1.137	56922
IGFBP1	insulin like growth factor binding protein 1	1.134	3484
F11	coagulation factor XI	1.132	2160
RASGEF1A	RasGEF domain family member 1A	1.132	221002
STAB2	stabilin 2	1.132	55576
FUCA1	fucosidase, alpha-L- 1, tissue	1.131	2517
HOXA5	homeobox A5	1.131	3202
SLC40A1	solute carrier family 40 member 1	1.129	30061
SLCO1B3	solute carrier organic anion transporter family member 1B3	1.127	28234
ADGRF5	adhesion G protein-coupled receptor F5	1.126	221395
ARHGEF10	Rho guanine nucleotide exchange factor 10	1.125	9639
TTC3	tetratricopeptide repeat domain 3	1.125	7267
SEMA6A	semaphorin 6A	1.122	57556
SLC7A5	solute carrier family 7 member 5	1.119	8140
BCHE	butyrylcholinesterase	1.118	590
MCF2L	MCF.2 cell line derived transforming sequence like	1.118	23263
POLG2	DNA polymerase gamma 2, accessory subunit	1.115	11232
SLC44A3	solute carrier family 44 member 3	1.112	126969
MTURN	maturin, neural progenitor differentiation regulator homolog	1.11	222166
RABGAP1L	RAB GTPase activating protein 1 like	1.11	9910
SERPINF1	serpin family F member 1	1.109	5176
ACOT9	acyl-CoA thioesterase 9	1.108	23597
NIT2	nitrilase family member 2	1.108	56954
DIDO1	death inducer-obliterator 1	1.105	11083
ETFDH	electron transfer flavoprotein dehydrogenase	1.105	2110
SMS	spermine synthase	1.105	6611
TIPARP	TCDD inducible poly(ADP-ribose) polymerase	1.105	25976
MPC1	mitochondrial pyruvate carrier 1	1.101	51660
DUSP23	dual specificity phosphatase 23	1.1	54935
MCF2	MCF.2 cell line derived transforming sequence	1.1	4168
MXD4	MAX dimerization protein 4	1.099	10608
DACT2	dishevelled binding antagonist of beta catenin 2	1.097	168002
PLPP3	phospholipid phosphatase 3	1.097	8613
PCBP2	poly(rC) binding protein 2	1.093	5094
XIAP	X-linked inhibitor of apoptosis	1.093	331
LCAT	lecithin-cholesterol acyltransferase	1.092	3931
NARF	nuclear prelamin A recognition factor	1.089	26502
BMP5	bone morphogenetic protein 5	1.088	653
EGFL7	EGF like domain multiple 7	1.086	51162
WASHC3	WASH complex subunit 3	1.083	51019
SHPK	sedoheptulokinase	1.082	23729
KIAA0368	KIAA0368	1.081	23392
EEF2K	eukaryotic elongation factor 2 kinase	1.076	29904
POF1B	premature ovarian failure, 1B	1.076	79983
CC2D2A	coiled-coil and C2 domain containing 2A	1.072	57545
COL5A2	collagen type V alpha 2 chain	1.071	1290
MELTF	melanotransferrin	1.068	4241
VEZT	vezatin, adherens junctions transmembrane protein	1.068	55591
AQP1	aquaporin 1 (Colton blood group)	1.067	358
STEAP3	STEAP3 metalloreductase	1.063	55240
BORCS6	BLOC-1 related complex subunit 6	1.06	54785
DYNLRB2	dynein light chain roadblock-type 2	1.059	83657
CLDN1	claudin 1	1.057	9076
ALDH6A1	aldehyde dehydrogenase 6 family member A1	1.056	4329
KIZ	kizuna centrosomal protein	1.053	55857
STAU2	staufen double-stranded RNA binding protein 2	1.053	27067
TCTN2	tectonic family member 2	1.048	79867
MPPED1	metallophosphoesterase domain containing 1	1.047	758
AMY2A	amylase, alpha 2A (pancreatic)	1.046	279
BCL2A1	BCL2 related protein A1	1.046	597
ENTPD1	ectonucleoside triphosphate diphosphohydrolase 1	1.046	953
EPB41L5	erythrocyte membrane protein band 4.1 like 5	1.044	57669
RBM5	RNA binding motif protein 5	1.043	10181
MND1	meiotic nuclear divisions 1	1.04	84057
NEO1	neogenin 1	1.04	4756
PCYOX1	prenylcysteine oxidase 1	1.04	51449
ZNF462	zinc finger protein 462	1.038	58499
TNFRSF1B	TNF receptor superfamily member 1B	1.037	7133
LPIN2	lipin 2	1.036	9663
PECAM1	platelet and endothelial cell adhesion molecule 1	1.034	5175
BAIAP2L1	BAI1 associated protein 2 like 1	1.031	55971
CRTC1	CREB regulated transcription coactivator 1	1.028	23373
DZIP1	DAZ interacting zinc finger protein 1	1.028	22873
KMO	kynurenine 3-monooxygenase	1.028	8564
H2AFY2	H2A histone family member Y2	1.026	55506
SLC6A4	solute carrier family 6 member 4	1.026	6532
C5	complement C5	1.023	727
PAPSS2	3'-phosphoadenosine 5'-phosphosulfate synthase 2	1.019	9060
ANTXR1	anthrax toxin receptor 1	1.018	84168
CACHD1	cache domain containing 1	1.018	57685
NELFA	negative elongation factor complex member A	1.015	7469
RSPO3	R-spondin 3	1.014	84870
SLC7A6	solute carrier family 7 member 6	1.012	9057
CDH2	cadherin 2	1.011	1000
ZNF217	zinc finger protein 217	1.011	7764
MANBA	mannosidase beta	1.008	4126
ITGB5	integrin subunit beta 5	1.002	3693
QSOX2	quiescin sulfhydryl oxidase 2	1.001	169714
CPPED1	calcineurin like phosphoesterase domain containing 1	0.998	55313
RERG	RAS like estrogen regulated growth inhibitor	0.998	85004
TSPAN7	tetraspanin 7	0.998	7102
HGSNAT	heparan-alpha-glucosaminide N-acetyltransferase	0.995	138050
AHNAK2	AHNAK nucleoprotein 2	0.994	113146
HYAL1	hyaluronoglucosaminidase 1	0.993	3373
GEM	GTP binding protein overexpressed in skeletal muscle	0.992	2669
SYNE2	spectrin repeat containing nuclear envelope protein 2	0.992	23224
CFI	complement factor I	0.991	3426
MXRA8	matrix remodeling associated 8	0.991	54587
SUN1	Sad1 and UNC84 domain containing 1	0.99	23353
CADPS2	calcium dependent secretion activator 2	0.989	93664
MARCKSL1	MARCKS like 1	0.989	65108
NSMCE2	NSE2/MMS21 homolog, SMC5-SMC6 complex SUMO ligase	0.988	286053
CTH	cystathionine gamma-lyase	0.987	1491
ITIH2	inter-alpha-trypsin inhibitor heavy chain 2	0.987	3698
F2	coagulation factor II, thrombin	0.986	2147
RWDD3	RWD domain containing 3	0.984	25950
CYFIP2	cytoplasmic FMR1 interacting protein 2	0.983	26999
AP2A2	adaptor related protein complex 2 alpha 2 subunit	0.982	161
BSG	basigin (Ok blood group)	0.98	682
ECHDC2	enoyl-CoA hydratase domain containing 2	0.98	55268
IDH1	isocitrate dehydrogenase (NADP(+)) 1, cytosolic	0.98	3417
HNRNPDL	heterogeneous nuclear ribonucleoprotein D like	0.977	9987
HDAC10	histone deacetylase 10	0.976	83933
APCDD1L	APC down-regulated 1 like	0.973	164284
FMNL2	formin like 2	0.971	114793
TCEA2	transcription elongation factor A2	0.971	6919
QPCT	glutaminyl-peptide cyclotransferase	0.968	25797
WDFY2	WD repeat and FYVE domain containing 2	0.968	115825
VSNL1	visinin like 1	0.962	7447
ST3GAL1	ST3 beta-galactoside alpha-2,3-sialyltransferase 1	0.96	6482
SH3TC1	SH3 domain and tetratricopeptide repeats 1	0.959	54436
SMARCA1	SWI/SNF related, matrix associated, actin dependent regulator of chromatin, subfamily a, member 1	0.956	6594
LY6E	lymphocyte antigen 6 family member E	0.955	4061
EVI5	ecotropic viral integration site 5	0.954	7813
ARHGEF3	Rho guanine nucleotide exchange factor 3	0.953	50650
NRXN1	neurexin 1	0.95	9378
FOXP2	forkhead box P2	0.949	93986
MAN1B1	mannosidase alpha class 1B member 1	0.949	11253
WWOX	WW domain containing oxidoreductase	0.947	51741
AADACL2	arylacetamide deacetylase like 2	0.946	344752
COLEC11	collectin subfamily member 11	0.946	78989
GHR	growth hormone receptor	0.942	2690
MBL2	mannose binding lectin 2	0.942	4153
WASHC2A	WASH complex subunit 2A	0.942	253725
TFCP2L1	transcription factor CP2 like 1	0.939	29842
HS1BP3	HCLS1 binding protein 3	0.938	64342
OAT	ornithine aminotransferase	0.937	4942
DKK3	dickkopf WNT signaling pathway inhibitor 3	0.936	27122
RRBP1	ribosome binding protein 1	0.934	6238
MATN2	matrilin 2	0.932	4147
PLA1A	phospholipase A1 member A	0.932	51365
PIP5K1B	phosphatidylinositol-4-phosphate 5-kinase type 1 beta	0.931	8395
PNISR	PNN interacting serine and arginine rich protein	0.93	25957
IRS4	insulin receptor substrate 4	0.927	8471
MPPE1	metallophosphoesterase 1	0.922	65258
RORA	RAR related orphan receptor A	0.921	6095
THBS4	thrombospondin 4	0.921	7060
SERTAD2	SERTA domain containing 2	0.92	9792
KYNU	kynureninase	0.919	8942
EPCAM	epithelial cell adhesion molecule	0.916	4072
PTGR2	prostaglandin reductase 2	0.915	145482
ALCAM	activated leukocyte cell adhesion molecule	0.912	214
CCDC50	coiled-coil domain containing 50	0.912	152137
DMGDH	dimethylglycine dehydrogenase	0.911	29958
IGF2BP2	insulin like growth factor 2 mRNA binding protein 2	0.909	10644
MSRB3	methionine sulfoxide reductase B3	0.909	253827
EPB41	erythrocyte membrane protein band 4.1	0.908	2035
PRELID1	PRELI domain containing 1	0.907	27166
SELENBP1	selenium binding protein 1	0.906	8991
REEP3	receptor accessory protein 3	0.904	221035
TIMP3	TIMP metallopeptidase inhibitor 3	0.904	7078
FREM1	FRAS1 related extracellular matrix 1	0.903	158326
RIN2	Ras and Rab interactor 2	0.903	54453
IL20RA	interleukin 20 receptor subunit alpha	0.902	53832
LIFR	LIF receptor alpha	0.902	3977
TCF21	transcription factor 21	0.902	6943
EDNRA	endothelin receptor type A	0.901	1909
GRIP2	glutamate receptor interacting protein 2	0.901	80852
TMEM64	transmembrane protein 64	0.9	169200
ABCC6	ATP binding cassette subfamily C member 6	0.897	368
ERG	ERG, ETS transcription factor	0.897	2078
GPAT3	glycerol-3-phosphate acyltransferase 3	0.896	84803
ABCA8	ATP binding cassette subfamily A member 8	0.894	10351
SEMA3D	semaphorin 3D	0.892	223117
COLEC10	collectin subfamily member 10	0.891	10584
RHAG	Rh-associated glycoprotein	0.89	6005
TMPRSS6	transmembrane protease, serine 6	0.885	164656
LRRC17	leucine rich repeat containing 17	0.884	10234
ECHS1	enoyl-CoA hydratase, short chain 1	0.881	1892
HSPD1	heat shock protein family D (Hsp60) member 1	0.881	3329
SH3BP5	SH3 domain binding protein 5	0.881	9467
GOLIM4	golgi integral membrane protein 4	0.88	27333
KLB	klotho beta	0.879	152831
SERPINF2	serpin family F member 2	0.879	5345
ABCC9	ATP binding cassette subfamily C member 9	0.877	10060
DCX	doublecortin	0.876	1641
ADAMTS5	ADAM metallopeptidase with thrombospondin type 1 motif 5	0.875	11096
ADIPOQ	adiponectin, C1Q and collagen domain containing	0.875	9370
IRF6	interferon regulatory factor 6	0.875	3664
PRNP	prion protein	0.874	5621
RHOJ	ras homolog family member J	0.874	57381
ANKRD50	ankyrin repeat domain 50	0.873	57182
NDFIP1	Nedd4 family interacting protein 1	0.87	80762
IGDCC4	immunoglobulin superfamily DCC subclass member 4	0.868	57722
PROC	protein C, inactivator of coagulation factors Va and VIIIa	0.867	5624
CASC1	cancer susceptibility 1	0.866	55259
CALCRL	calcitonin receptor like receptor	0.865	10203
LDB2	LIM domain binding 2	0.865	9079
SELENOP	selenoprotein P	0.865	6414
ISM1	isthmin 1	0.864	140862
GFRA1	GDNF family receptor alpha 1	0.863	2674
CREBRF	CREB3 regulatory factor	0.862	153222
SLC2A10	solute carrier family 2 member 10	0.862	81031
SLC25A21	solute carrier family 25 member 21	0.861	89874
OGN	osteoglycin	0.86	4969
IDO2	indoleamine 2,3-dioxygenase 2	0.859	169355
EHD3	EH domain containing 3	0.858	30845
CYP1B1	cytochrome P450 family 1 subfamily B member 1	0.857	1545
ATP7B	ATPase copper transporting beta	0.855	540
IMPA2	inositol monophosphatase 2	0.853	3613
COBLL1	cordon-bleu WH2 repeat protein like 1	0.852	22837
EPHA3	EPH receptor A3	0.852	2042
ETFRF1	electron transfer flavoprotein regulatory factor 1	0.852	144363
SCPEP1	serine carboxypeptidase 1	0.851	59342
SNX20	sorting nexin 20	0.851	124460
PDE5A	phosphodiesterase 5A	0.85	8654
PTN	pleiotrophin	0.85	5764
RGN	regucalcin	0.85	9104
PHLDB2	pleckstrin homology like domain family B member 2	0.849	90102
FGFRL1	fibroblast growth factor receptor-like 1	0.847	53834
RBM43	RNA binding motif protein 43	0.846	375287
FZD4	frizzled class receptor 4	0.845	8322
COL24A1	collagen type XXIV alpha 1 chain	0.841	255631
HS3ST3A1	heparan sulfate-glucosamine 3-sulfotransferase 3A1	0.84	9955
AGA	aspartylglucosaminidase	0.837	175
FCHSD2	FCH and double SH3 domains 2	0.837	9873
WDFY3	WD repeat and FYVE domain containing 3	0.836	23001
NADK2	NAD kinase 2, mitochondrial	0.834	133686
RHCE/RHD	Rh blood group D antigen	0.834	6006|6007
PDGFRA	platelet derived growth factor receptor alpha	0.833	5156
SAMD11	sterile alpha motif domain containing 11	0.833	148398
SDCBP	syndecan binding protein	0.833	6386
CAD	carbamoyl-phosphate synthetase 2, aspartate transcarbamylase, and dihydroorotase	0.829	790
FBP2	fructose-bisphosphatase 2	0.829	8789
ZCCHC6	zinc finger CCHC-type containing 6	0.829	79670
NREP	neuronal regeneration related protein	0.828	9315
HMGN3	high mobility group nucleosomal binding domain 3	0.825	9324
DHTKD1	dehydrogenase E1 and transketolase domain containing 1	0.824	55526
PTER	phosphotriesterase related	0.824	9317
ADD3	adducin 3	0.823	120
MEF2A	myocyte enhancer factor 2A	0.823	4205
ARSH	arylsulfatase family member H	0.822	347527
BCL6	B-cell CLL/lymphoma 6	0.821	604
SLC38A4	solute carrier family 38 member 4	0.821	55089
IMMP2L	inner mitochondrial membrane peptidase subunit 2	0.82	83943
MYH15	myosin heavy chain 15	0.818	22989
HGF	hepatocyte growth factor	0.815	3082
CCDC82	coiled-coil domain containing 82	0.814	79780
ARNT2	aryl hydrocarbon receptor nuclear translocator 2	0.813	9915
NIPSNAP1	nipsnap homolog 1	0.813	8508
USP44	ubiquitin specific peptidase 44	0.813	84101
DENND4A	DENN domain containing 4A	0.812	10260
IQSEC1	IQ motif and Sec7 domain 1	0.81	9922
LMO2	LIM domain only 2	0.81	4005
TMEM35B	transmembrane protein 35B	0.81	100506144
PROX1	prospero homeobox 1	0.808	5629
MCUB	mitochondrial calcium uniporter dominant negative beta subunit	0.807	55013
HADHB	hydroxyacyl-CoA dehydrogenase/3-ketoacyl-CoA thiolase/enoyl-CoA hydratase (trifunctional protein), beta subunit	0.803	3032
SHROOM2	shroom family member 2	0.803	357
H3F3C	H3 histone family member 3C	0.802	440093
ROBO2	roundabout guidance receptor 2	0.802	6092
TDO2	tryptophan 2,3-dioxygenase	0.801	6999
SERINC5	serine incorporator 5	0.8	256987
TWIST2	twist family bHLH transcription factor 2	0.8	117581
HMOX1	heme oxygenase 1	0.799	3162
PLEKHA3	pleckstrin homology domain containing A3	0.799	65977
RNF34	ring finger protein 34	0.796	80196
TGFBR3	transforming growth factor beta receptor 3	0.796	7049
C1QTNF7	C1q and TNF related 7	0.792	114905
SLIT3	slit guidance ligand 3	0.792	6586
MOG	myelin oligodendrocyte glycoprotein	0.788	4340
NT5E	5'-nucleotidase ecto	0.787	4907
LUM	lumican	0.786	4060
FBRSL1	fibrosin like 1	0.785	57666
SGPP2	sphingosine-1-phosphate phosphatase 2	0.785	130367
ZNF521	zinc finger protein 521	0.785	25925
BRF1	BRF1, RNA polymerase III transcription initiation factor subunit	0.783	2972
GREB1L	growth regulation by estrogen in breast cancer 1 like	0.783	80000
SFRP2	secreted frizzled related protein 2	0.783	6423
TMEM26	transmembrane protein 26	0.783	219623
FNDC3A	fibronectin type III domain containing 3A	0.782	22862
REPS2	RALBP1 associated Eps domain containing 2	0.782	9185
ABLIM2	actin binding LIM protein family member 2	0.78	84448
FAM110B	family with sequence similarity 110 member B	0.78	90362
GDF2	growth differentiation factor 2	0.777	2658
MAPK8IP3	mitogen-activated protein kinase 8 interacting protein 3	0.776	23162
SLC20A2	solute carrier family 20 member 2	0.774	6575
EML4	echinoderm microtubule associated protein like 4	0.773	27436
RAB11FIP4	RAB11 family interacting protein 4	0.773	84440
PLEKHG1	pleckstrin homology and RhoGEF domain containing G1	0.772	57480
CTPS2	CTP synthase 2	0.77	56474
EHHADH	enoyl-CoA hydratase and 3-hydroxyacyl CoA dehydrogenase	0.77	1962
KIAA1210	KIAA1210	0.77	57481
TBC1D9	TBC1 domain family member 9	0.769	23158
CRAMP1	cramped chromatin regulator homolog 1	0.768	57585
FBN2	fibrillin 2	0.768	2201
PKD2	polycystin 2, transient receptor potential cation channel	0.766	5311
OGDHL	oxoglutarate dehydrogenase-like	0.765	55753
HGFAC	HGF activator	0.764	3083
PCDHGA2	protocadherin gamma subfamily A, 2	0.764	56113
ACKR3	atypical chemokine receptor 3	0.762	57007
ST8SIA5	ST8 alpha-N-acetyl-neuraminide alpha-2,8-sialyltransferase 5	0.762	29906
LACC1	laccase domain containing 1	0.761	144811
TF	transferrin	0.759	7018
HAVCR1	hepatitis A virus cellular receptor 1	0.758	26762
GPX8	glutathione peroxidase 8 (putative)	0.756	493869
GALNS	galactosamine (N-acetyl)-6-sulfatase	0.753	2588
FYN	FYN proto-oncogene, Src family tyrosine kinase	0.752	2534
MAT1A	methionine adenosyltransferase 1A	0.752	4143
ZEB2	zinc finger E-box binding homeobox 2	0.752	9839
SRGAP1	SLIT-ROBO Rho GTPase activating protein 1	0.751	57522
DBT	dihydrolipoamide branched chain transacylase E2	0.748	1629
C8A	complement C8 alpha chain	0.747	731
FGGY	FGGY carbohydrate kinase domain containing	0.747	55277
GPX7	glutathione peroxidase 7	0.747	2882
DNAAF5	dynein axonemal assembly factor 5	-0.747	54919
GGPS1	geranylgeranyl diphosphate synthase 1	-0.747	9453
NOV	nephroblastoma overexpressed	-0.748	4856
ARG2	arginase 2	-0.749	384
GPBP1L1	GC-rich promoter binding protein 1 like 1	-0.749	60313
CSAD	cysteine sulfinic acid decarboxylase	-0.751	51380
GTSE1	G2 and S-phase expressed 1	-0.751	51512
IRS2	insulin receptor substrate 2	-0.751	8660
NPC2	NPC intracellular cholesterol transporter 2	-0.752	10577
PLA2G7	phospholipase A2 group VII	-0.753	7941
TMED7	transmembrane p24 trafficking protein 7	-0.753	51014
AQP11	aquaporin 11	-0.755	282679
DNAJC25	DnaJ heat shock protein family (Hsp40) member C25	-0.755	548645
LYRM4	LYR motif containing 4	-0.755	57128
CHN1	chimerin 1	-0.756	1123
LSM1	LSM1 homolog, mRNA degradation associated	-0.756	27257
GTF3C6	general transcription factor IIIC subunit 6	-0.757	112495
PIGC	phosphatidylinositol glycan anchor biosynthesis class C	-0.757	5279
MYO5A	myosin VA	-0.76	4644
SH3KBP1	SH3 domain containing kinase binding protein 1	-0.761	30011
EI24	EI24, autophagy associated transmembrane protein	-0.762	9538
NLK	nemo like kinase	-0.762	51701
SLC17A9	solute carrier family 17 member 9	-0.762	63910
ASF1A	anti-silencing function 1A histone chaperone	-0.763	25842
SMYD2	SET and MYND domain containing 2	-0.763	56950
CRELD2	cysteine rich with EGF like domains 2	-0.764	79174
KLHL25	kelch like family member 25	-0.764	64410
SALL1	spalt like transcription factor 1	-0.764	6299
TICRR	TOPBP1 interacting checkpoint and replication regulator	-0.764	90381
MEMO1	mediator of cell motility 1	-0.766	51072
EMC3	ER membrane protein complex subunit 3	-0.767	55831
SNX10	sorting nexin 10	-0.768	29887
SPOPL	speckle type BTB/POZ protein like	-0.768	339745
MFSD14A	major facilitator superfamily domain containing 14A	-0.769	64645
NXN	nucleoredoxin	-0.769	64359
CCT6A	chaperonin containing TCP1 subunit 6A	-0.77	908
GPR39	G protein-coupled receptor 39	-0.77	2863
SNX11	sorting nexin 11	-0.77	29916
HAGH	hydroxyacylglutathione hydrolase	-0.772	3029
LONRF3	LON peptidase N-terminal domain and ring finger 3	-0.772	79836
CCNF	cyclin F	-0.773	899
TOR1B	torsin family 1 member B	-0.775	27348
DDC	dopa decarboxylase	-0.776	1644
DOCK7	dedicator of cytokinesis 7	-0.777	85440
FANCG	Fanconi anemia complementation group G	-0.777	2189
LNPK	lunapark, ER junction formation factor	-0.777	80856
PM20D2	peptidase M20 domain containing 2	-0.777	135293
UTP15	UTP15, small subunit processome component	-0.777	84135
SIKE1	suppressor of IKBKE 1	-0.778	80143
CRMP1	collapsin response mediator protein 1	-0.779	1400
MCM6	minichromosome maintenance complex component 6	-0.779	4175
SPR	sepiapterin reductase (7,8-dihydrobiopterin:NADP+ oxidoreductase)	-0.78	6697
DPY30	dpy-30, histone methyltransferase complex regulatory subunit	-0.782	84661
SPI1	Spi-1 proto-oncogene	-0.782	6688
SVIL	supervillin	-0.783	6840
NAT10	N-acetyltransferase 10	-0.786	55226
NSFL1C	NSFL1 cofactor	-0.786	55968
HIST1H3A	histone cluster 1 H3 family member a	-0.787	8350
RBM15B	RNA binding motif protein 15B	-0.787	29890
ARFGAP1	ADP ribosylation factor GTPase activating protein 1	-0.788	55738
MTFR2	mitochondrial fission regulator 2	-0.788	113115
SLC25A28	solute carrier family 25 member 28	-0.788	81894
ZDHHC21	zinc finger DHHC-type containing 21	-0.788	340481
EPHX1	epoxide hydrolase 1	-0.791	2052
FEN1	flap structure-specific endonuclease 1	-0.791	2237
NAE1	NEDD8 activating enzyme E1 subunit 1	-0.793	8883
FGFR1OP2	FGFR1 oncogene partner 2	-0.795	26127
RP2	RP2, ARL3 GTPase activating protein	-0.796	6102
WBP2	WW domain binding protein 2	-0.797	23558
ITGB2	integrin subunit beta 2	-0.798	3689
BLMH	bleomycin hydrolase	-0.799	642
NACA	nascent polypeptide-associated complex alpha subunit	-0.8	4666
CCDC66	coiled-coil domain containing 66	-0.801	285331
SHF	Src homology 2 domain containing F	-0.801	90525
FHL2	four and a half LIM domains 2	-0.802	2274
COX16	COX16, cytochrome c oxidase assembly homolog	-0.803	51241
XPO4	exportin 4	-0.803	64328
AGAP3	ArfGAP with GTPase domain, ankyrin repeat and PH domain 3	-0.804	116988
PHKG1	phosphorylase kinase catalytic subunit gamma 1	-0.804	5260
SEC61B	Sec61 translocon beta subunit	-0.804	10952
PPIL1	peptidylprolyl isomerase like 1	-0.805	51645
SACM1L	SAC1 suppressor of actin mutations 1 like (yeast)	-0.807	22908
AARS	alanyl-tRNA synthetase	-0.808	16
TRIB2	tribbles pseudokinase 2	-0.81	28951
CYCS	cytochrome c, somatic	-0.811	54205
CCNA2	cyclin A2	-0.812	890
RAD18	RAD18, E3 ubiquitin protein ligase	-0.812	56852
CCDC15	coiled-coil domain containing 15	-0.813	80071
ELP2	elongator acetyltransferase complex subunit 2	-0.813	55250
CEBPG	CCAAT/enhancer binding protein gamma	-0.815	1054
PIK3CG	phosphatidylinositol-4,5-bisphosphate 3-kinase catalytic subunit gamma	-0.818	5294
MOB4	MOB family member 4, phocein	-0.82	25843
USP5	ubiquitin specific peptidase 5	-0.823	8078
WEE1	WEE1 G2 checkpoint kinase	-0.823	7465
GATD1	glutamine amidotransferase like class 1 domain containing 1	-0.826	347862
PHLDA2	pleckstrin homology like domain family A member 2	-0.828	7262
CASP8	caspase 8	-0.829	841
PAFAH2	platelet activating factor acetylhydrolase 2	-0.831	5051
RBX1	ring-box 1	-0.831	9978
PPP4R3B	protein phosphatase 4 regulatory subunit 3B	-0.833	57223
PSMD3	proteasome 26S subunit, non-ATPase 3	-0.833	5709
TXNDC9	thioredoxin domain containing 9	-0.833	10190
B2M	beta-2-microglobulin	-0.836	567
GNPNAT1	glucosamine-phosphate N-acetyltransferase 1	-0.836	64841
RAD1	RAD1 checkpoint DNA exonuclease	-0.836	5810
UBE2K	ubiquitin conjugating enzyme E2 K	-0.836	3093
AIMP2	aminoacyl tRNA synthetase complex interacting multifunctional protein 2	-0.837	7965
ELOVL7	ELOVL fatty acid elongase 7	-0.837	79993
SECISBP2L	SECIS binding protein 2 like	-0.837	9728
LYVE1	lymphatic vessel endothelial hyaluronan receptor 1	-0.839	10894
UFM1	ubiquitin fold modifier 1	-0.84	51569
LYAR	Ly1 antibody reactive	-0.841	55646
OLA1	Obg like ATPase 1	-0.842	29789
MFN1	mitofusin 1	-0.843	55669
PCNA	proliferating cell nuclear antigen	-0.844	5111
RANBP10	RAN binding protein 10	-0.844	57610
AHSA2	activator of HSP90 ATPase homolog 2	-0.845	130872
FKBP8	FK506 binding protein 8	-0.845	23770
LSM4	LSM4 homolog, U6 small nuclear RNA and mRNA degradation associated	-0.845	25804
NPR3	natriuretic peptide receptor 3	-0.845	4883
FAAP24	Fanconi anemia core complex associated protein 24	-0.846	91442
TRAF7	TNF receptor associated factor 7	-0.846	84231
TTC39B	tetratricopeptide repeat domain 39B	-0.846	158219
TRANK1	tetratricopeptide repeat and ankyrin repeat containing 1	-0.849	9881
IYD	iodotyrosine deiodinase	-0.85	389434
LLPH	LLP homolog, long-term synaptic facilitation	-0.852	84298
TBPL1	TATA-box binding protein like 1	-0.852	9519
ATP6V0D2	ATPase H+ transporting V0 subunit d2	-0.854	245972
DEPDC7	DEP domain containing 7	-0.854	91614
IRF1	interferon regulatory factor 1	-0.854	3659
CDHR2	cadherin related family member 2	-0.856	54825
CENPF	centromere protein F	-0.856	1063
ORC1	origin recognition complex subunit 1	-0.856	4998
NMI	N-myc and STAT interactor	-0.859	9111
BAK1	BCL2 antagonist/killer 1	-0.86	578
E2F1	E2F transcription factor 1	-0.86	1869
KLF11	Kruppel like factor 11	-0.86	8462
FECH	ferrochelatase	-0.861	2235
LAD1	ladinin 1	-0.861	3898
PPP4R2	protein phosphatase 4 regulatory subunit 2	-0.861	151987
ERGIC1	endoplasmic reticulum-golgi intermediate compartment 1	-0.862	57222
IMPDH2	inosine monophosphate dehydrogenase 2	-0.862	3615
MTHFR	methylenetetrahydrofolate reductase	-0.862	4524
MAP2K2	mitogen-activated protein kinase kinase 2	-0.863	5605
CCT4	chaperonin containing TCP1 subunit 4	-0.865	10575
FNTB	farnesyltransferase, CAAX box, beta	-0.866	2342
DNAJC10	DnaJ heat shock protein family (Hsp40) member C10	-0.867	54431
SLC12A2	solute carrier family 12 member 2	-0.867	6558
SOX8	SRY-box 8	-0.867	30812
ATP1B3	ATPase Na+/K+ transporting subunit beta 3	-0.868	483
CENPE	centromere protein E	-0.868	1062
MYBL1	MYB proto-oncogene like 1	-0.869	4603
ZFAND2A	zinc finger AN1-type containing 2A	-0.87	90637
MTIF2	mitochondrial translational initiation factor 2	-0.871	4528
SLC2A12	solute carrier family 2 member 12	-0.871	154091
TXNL1	thioredoxin like 1	-0.871	9352
NUB1	negative regulator of ubiquitin like proteins 1	-0.872	51667
GM2A	GM2 ganglioside activator	-0.874	2760
KLF10	Kruppel like factor 10	-0.875	7071
PRELID3B	PRELI domain containing 3B	-0.875	51012
DNA2	DNA replication helicase/nuclease 2	-0.876	1763
PPA1	pyrophosphatase (inorganic) 1	-0.877	5464
VPS26B	VPS26, retromer complex component B	-0.877	112936
RRM1	ribonucleotide reductase catalytic subunit M1	-0.878	6240
ZYG11B	zyg-11 family member B, cell cycle regulator	-0.878	79699
AAMP	angio associated migratory cell protein	-0.879	14
GINS1	GINS complex subunit 1	-0.879	9837
SMC5	structural maintenance of chromosomes 5	-0.879	23137
KLHL2	kelch like family member 2	-0.88	11275
USP2	ubiquitin specific peptidase 2	-0.88	9099
DNAJA4	DnaJ heat shock protein family (Hsp40) member A4	-0.881	55466
WDR1	WD repeat domain 1	-0.886	9948
DUS2	dihydrouridine synthase 2	-0.888	54920
DDX24	DEAD-box helicase 24	-0.889	57062
NUP54	nucleoporin 54	-0.89	53371
ZZEF1	zinc finger ZZ-type and EF-hand domain containing 1	-0.891	23140
GGA1	golgi associated, gamma adaptin ear containing, ARF binding protein 1	-0.893	26088
SNX7	sorting nexin 7	-0.893	51375
CLIP1	CAP-Gly domain containing linker protein 1	-0.894	6249
FAT1	FAT atypical cadherin 1	-0.894	2195
RIF1	replication timing regulatory factor 1	-0.894	55183
KNL1	kinetochore scaffold 1	-0.896	57082
NDC80	NDC80, kinetochore complex component	-0.896	10403
SOCS3	suppressor of cytokine signaling 3	-0.898	9021
WAPL	WAPL cohesin release factor	-0.898	23063
RIPK3	receptor interacting serine/threonine kinase 3	-0.899	11035
FGF23	fibroblast growth factor 23	-0.901	8074
RACGAP1	Rac GTPase activating protein 1	-0.901	29127
FAM177A1	family with sequence similarity 177 member A1	-0.903	283635
CHCHD5	coiled-coil-helix-coiled-coil-helix domain containing 5	-0.906	84269
SGTB	small glutamine rich tetratricopeptide repeat containing beta	-0.907	54557
TRIP13	thyroid hormone receptor interactor 13	-0.907	9319
PLK2	polo like kinase 2	-0.908	10769
EXTL3	exostosin like glycosyltransferase 3	-0.909	2137
KXD1	KxDL motif containing 1	-0.91	79036
RPA3	replication protein A3	-0.91	6119
SUCO	SUN domain containing ossification factor	-0.91	51430
LSM8	LSM8 homolog, U6 small nuclear RNA associated	-0.911	51691
HDX	highly divergent homeobox	-0.912	139324
YME1L1	YME1 like 1 ATPase	-0.913	10730
AMDHD1	amidohydrolase domain containing 1	-0.914	144193
TKFC	triokinase and FMN cyclase	-0.914	26007
HAUS6	HAUS augmin like complex subunit 6	-0.915	54801
RAD51	RAD51 recombinase	-0.915	5888
RFC3	replication factor C subunit 3	-0.915	5983
SDF2L1	stromal cell derived factor 2 like 1	-0.915	23753
NDC1	NDC1 transmembrane nucleoporin	-0.916	55706
NUP50	nucleoporin 50	-0.916	10762
PRMT3	protein arginine methyltransferase 3	-0.917	10196
SEC31B	SEC31 homolog B, COPII coat complex component	-0.917	25956
DDX50	DExD-box helicase 50	-0.919	79009
STYK1	serine/threonine/tyrosine kinase 1	-0.919	55359
TTC32	tetratricopeptide repeat domain 32	-0.919	130502
GSTZ1	glutathione S-transferase zeta 1	-0.92	2954
RIOK1	RIO kinase 1	-0.921	83732
PPARG	peroxisome proliferator activated receptor gamma	-0.922	5468
ANLN	anillin actin binding protein	-0.924	54443
ORAI2	ORAI calcium release-activated calcium modulator 2	-0.925	80228
PXDC1	PX domain containing 1	-0.925	221749
HAT1	histone acetyltransferase 1	-0.927	8520
HSPA8	heat shock protein family A (Hsp70) member 8	-0.927	3312
STARD5	StAR related lipid transfer domain containing 5	-0.928	80765
HSD17B10	hydroxysteroid 17-beta dehydrogenase 10	-0.931	3028
PDLIM1	PDZ and LIM domain 1	-0.932	9124
ATAD2	ATPase family, AAA domain containing 2	-0.933	29028
DEPDC1	DEP domain containing 1	-0.934	55635
NOP14	NOP14 nucleolar protein	-0.934	8602
S100Z	S100 calcium binding protein Z	-0.934	170591
TMEM42	transmembrane protein 42	-0.934	131616
ABCB1	ATP binding cassette subfamily B member 1	-0.935	5243
ITPA	inosine triphosphatase	-0.935	3704
MELK	maternal embryonic leucine zipper kinase	-0.936	9833
CEP55	centrosomal protein 55	-0.937	55165
SLCO1B1	solute carrier organic anion transporter family member 1B1	-0.937	10599
SNRPA1	small nuclear ribonucleoprotein polypeptide A'	-0.937	6627
URB2	URB2 ribosome biogenesis 2 homolog (S. cerevisiae)	-0.937	9816
DCAF12	DDB1 and CUL4 associated factor 12	-0.938	25853
PARP14	poly(ADP-ribose) polymerase family member 14	-0.938	54625
CIDEC	cell death inducing DFFA like effector c	-0.939	63924
HPCAL1	hippocalcin like 1	-0.939	3241
KIAA0319L	KIAA0319 like	-0.939	79932
TRIP11	thyroid hormone receptor interactor 11	-0.939	9321
COPS3	COP9 signalosome subunit 3	-0.94	8533
SLC25A32	solute carrier family 25 member 32	-0.94	81034
SLC9A6	solute carrier family 9 member A6	-0.94	10479
CD74	CD74 molecule	-0.943	972
CHKA	choline kinase alpha	-0.943	1119
LGI1	leucine rich glioma inactivated 1	-0.944	9211
NAPEPLD	N-acyl phosphatidylethanolamine phospholipase D	-0.947	222236
LBR	lamin B receptor	-0.948	3930
TM4SF4	transmembrane 4 L six family member 4	-0.948	7104
ABCB11	ATP binding cassette subfamily B member 11	-0.949	8647
ATP2A2	ATPase sarcoplasmic/endoplasmic reticulum Ca2+ transporting 2	-0.949	488
PA2G4	proliferation-associated 2G4	-0.949	5036
RHEB	Ras homolog enriched in brain	-0.949	6009
BAZ1A	bromodomain adjacent to zinc finger domain 1A	-0.95	11177
ALAS1	5'-aminolevulinate synthase 1	-0.952	211
MRPL27	mitochondrial ribosomal protein L27	-0.953	51264
TOP3A	topoisomerase (DNA) III alpha	-0.955	7156
ELF3	E74 like ETS transcription factor 3	-0.956	1999
NOM1	nucleolar protein with MIF4G domain 1	-0.957	64434
TMEM183A	transmembrane protein 183A	-0.957	92703
CCT2	chaperonin containing TCP1 subunit 2	-0.958	10576
PDHX	pyruvate dehydrogenase complex component X	-0.958	8050
CENPL	centromere protein L	-0.959	91687
WWP1	WW domain containing E3 ubiquitin protein ligase 1	-0.959	11059
COX18	COX18, cytochrome c oxidase assembly factor	-0.96	285521
GUCA2B	guanylate cyclase activator 2B	-0.96	2981
ABCB9	ATP binding cassette subfamily B member 9	-0.962	23457
LIMK1	LIM domain kinase 1	-0.962	3984
ATP1A1	ATPase Na+/K+ transporting subunit alpha 1	-0.963	476
PRR11	proline rich 11	-0.965	55771
NUDT1	nudix hydrolase 1	-0.966	4521
GNB1L	G protein subunit beta 1 like	-0.967	54584
SEC61G	Sec61 translocon gamma subunit	-0.967	23480
RANGAP1	Ran GTPase activating protein 1	-0.968	5905
KNTC1	kinetochore associated 1	-0.971	9735
SLBP	stem-loop binding protein	-0.971	7884
BECN1	beclin 1	-0.972	8678
DYNC2LI1	dynein cytoplasmic 2 light intermediate chain 1	-0.973	51626
SLC27A4	solute carrier family 27 member 4	-0.974	10999
GPATCH4	G-patch domain containing 4	-0.975	54865
NUPL2	nucleoporin like 2	-0.976	11097
ITGA1	integrin subunit alpha 1	-0.977	3672
KCNK5	potassium two pore domain channel subfamily K member 5	-0.977	8645
GARNL3	GTPase activating Rap/RanGAP domain like 3	-0.978	84253
NCAPD3	non-SMC condensin II complex subunit D3	-0.978	23310
SUPT3H	SPT3 homolog, SAGA and STAGA complex component	-0.978	8464
EVL	Enah/Vasp-like	-0.979	51466
RAB8A	RAB8A, member RAS oncogene family	-0.979	4218
SMCO4	single-pass membrane protein with coiled-coil domains 4	-0.979	56935
KIF24	kinesin family member 24	-0.981	347240
KRT19	keratin 19	-0.981	3880
ANG	angiogenin	-0.983	283
CHORDC1	cysteine and histidine rich domain containing 1	-0.985	26973
CYP39A1	cytochrome P450 family 39 subfamily A member 1	-0.985	51302
PSME3	proteasome activator subunit 3	-0.986	10197
DTL	denticleless E3 ubiquitin protein ligase homolog	-0.988	51514
ABCD2	ATP binding cassette subfamily D member 2	-0.989	225
SRPRA	SRP receptor alpha subunit	-0.989	6734
ASMTL	acetylserotonin O-methyltransferase like	-0.991	8623
NDE1	nudE neurodevelopment protein 1	-0.992	54820
FAM83D	family with sequence similarity 83 member D	-0.993	81610
HOOK1	hook microtubule tethering protein 1	-0.993	51361
METAP1	methionyl aminopeptidase 1	-0.993	23173
TULP3	tubby like protein 3	-0.993	7289
URB1	URB1 ribosome biogenesis 1 homolog (S. cerevisiae)	-0.993	9875
NBN	nibrin	-0.994	4683
IRF8	interferon regulatory factor 8	-0.995	3394
MTTP	microsomal triglyceride transfer protein	-0.995	4547
SCAP	SREBF chaperone	-0.995	22937
FBXL5	F-box and leucine rich repeat protein 5	-0.997	26234
STK17B	serine/threonine kinase 17b	-1.001	9262
DYNC1LI1	dynein cytoplasmic 1 light intermediate chain 1	-1.004	51143
ATP13A3	ATPase 13A3	-1.006	79572
PDHB	pyruvate dehydrogenase (lipoamide) beta	-1.008	5162
PNRC2	proline rich nuclear receptor coactivator 2	-1.009	55629
RPA2	replication protein A2	-1.009	6118
TMEM62	transmembrane protein 62	-1.01	80021
NLN	neurolysin	-1.011	57486
FRK	fyn related Src family tyrosine kinase	-1.012	2444
GFM2	G elongation factor mitochondrial 2	-1.013	84340
DCLRE1A	DNA cross-link repair 1A	-1.014	9937
DNAJA1	DnaJ heat shock protein family (Hsp40) member A1	-1.014	3301
CD24	CD24 molecule	-1.016	100133941
IMPAD1	inositol monophosphatase domain containing 1	-1.017	54928
ECT2	epithelial cell transforming 2	-1.018	1894
MCM3	minichromosome maintenance complex component 3	-1.018	4172
TIMP2	TIMP metallopeptidase inhibitor 2	-1.02	7077
PLK1	polo like kinase 1	-1.022	5347
RMI1	RecQ mediated genome instability 1	-1.022	80010
PRKCE	protein kinase C epsilon	-1.023	5581
NEDD4	neural precursor cell expressed, developmentally down-regulated 4, E3 ubiquitin protein ligase	-1.024	4734
FGD3	FYVE, RhoGEF and PH domain containing 3	-1.028	89846
TYMS	thymidylate synthetase	-1.028	7298
SLC7A10	solute carrier family 7 member 10	-1.034	56301
NSUN3	NOP2/Sun RNA methyltransferase family member 3	-1.035	63899
PTTG1	pituitary tumor-transforming 1	-1.046	9232
ADIPOR2	adiponectin receptor 2	-1.047	79602
BTG2	BTG anti-proliferation factor 2	-1.048	7832
FBXO22	F-box protein 22	-1.048	26263
RPP25L	ribonuclease P/MRP subunit p25 like	-1.048	138716
EYA3	EYA transcriptional coactivator and phosphatase 3	-1.05	2140
GSTO1	glutathione S-transferase omega 1	-1.05	9446
ESCO2	establishment of sister chromatid cohesion N-acetyltransferase 2	-1.052	157570
TRAPPC10	trafficking protein particle complex 10	-1.052	7109
CENPU	centromere protein U	-1.055	79682
RCL1	RNA terminal phosphate cyclase like 1	-1.056	10171
MAN2A1	mannosidase alpha class 2A member 1	-1.057	4124
MLEC	malectin	-1.057	9761
THAP12	THAP domain containing 12	-1.058	5612
IFIH1	interferon induced with helicase C domain 1	-1.059	64135
AGXT2	alanine--glyoxylate aminotransferase 2	-1.062	64902
VNN1	vanin 1	-1.062	8876
FANCL	Fanconi anemia complementation group L	-1.064	55120
NUP35	nucleoporin 35	-1.064	129401
PTPN11	protein tyrosine phosphatase, non-receptor type 11	-1.066	5781
ARMT1	acidic residue methyltransferase 1	-1.067	79624
AHSA1	activator of HSP90 ATPase activity 1	-1.069	10598
CKS1B	CDC28 protein kinase regulatory subunit 1B	-1.069	1163
EME1	essential meiotic structure-specific endonuclease 1	-1.069	146956
SLC38A2	solute carrier family 38 member 2	-1.069	54407
GLRX	glutaredoxin	-1.07	2745
SLC26A5	solute carrier family 26 member 5	-1.07	375611
APBB1IP	amyloid beta precursor protein binding family B member 1 interacting protein	-1.073	54518
HEXIM1	hexamethylene bisacetamide inducible 1	-1.073	10614
HTATIP2	HIV-1 Tat interactive protein 2	-1.073	10553
SLC2A3	solute carrier family 2 member 3	-1.073	6515
TBC1D30	TBC1 domain family member 30	-1.073	23329
FGFR3	fibroblast growth factor receptor 3	-1.074	2261
CENPQ	centromere protein Q	-1.075	55166
PCYT2	phosphate cytidylyltransferase 2, ethanolamine	-1.077	5833
NUF2	NUF2, NDC80 kinetochore complex component	-1.079	83540
PSPH	phosphoserine phosphatase	-1.084	5723
SYNGR2	synaptogyrin 2	-1.085	9144
IRF9	interferon regulatory factor 9	-1.087	10379
CENPP	centromere protein P	-1.089	401541
FA2H	fatty acid 2-hydroxylase	-1.091	79152
MCFD2	multiple coagulation factor deficiency 2	-1.095	90411
ANGPTL4	angiopoietin like 4	-1.096	51129
SDAD1	SDA1 domain containing 1	-1.096	55153
CBWD1	COBW domain containing 1	-1.097	55871
PRSS35	protease, serine 35	-1.101	167681
RAPGEF1	Rap guanine nucleotide exchange factor 1	-1.101	2889
CCNB3	cyclin B3	-1.102	85417
NUBP2	nucleotide binding protein 2	-1.102	10101
NCEH1	neutral cholesterol ester hydrolase 1	-1.108	57552
NSMCE4A	NSE4 homolog A, SMC5-SMC6 complex component	-1.111	54780
TTK	TTK protein kinase	-1.111	7272
PBK	PDZ binding kinase	-1.113	55872
ABCD3	ATP binding cassette subfamily D member 3	-1.114	5825
SYDE2	synapse defective Rho GTPase homolog 2	-1.114	84144
FGFR1OP	FGFR1 oncogene partner	-1.116	11116
MTCL1	microtubule crosslinking factor 1	-1.116	23255
ABCG5	ATP binding cassette subfamily G member 5	-1.119	64240
SLC25A47	solute carrier family 25 member 47	-1.119	283600
PEX10	peroxisomal biogenesis factor 10	-1.124	5192
MCM5	minichromosome maintenance complex component 5	-1.126	4174
METTL7A	methyltransferase like 7A	-1.126	25840
TBC1D8	TBC1 domain family member 8	-1.126	11138
LIPA	lipase A, lysosomal acid type	-1.13	3988
TNFRSF11A	TNF receptor superfamily member 11a	-1.132	8792
GSG2	germ cell associated 2, haspin	-1.133	83903
SLC9A7	solute carrier family 9 member A7	-1.135	84679
DDX47	DEAD-box helicase 47	-1.138	51202
GNPTAB	N-acetylglucosamine-1-phosphate transferase alpha and beta subunits	-1.138	79158
MVD	mevalonate diphosphate decarboxylase	-1.139	4597
HSP90AB1	heat shock protein 90 alpha family class B member 1	-1.14	3326
HACD2	3-hydroxyacyl-CoA dehydratase 2	-1.141	201562
KIF4A	kinesin family member 4A	-1.142	24137
PRC1	protein regulator of cytokinesis 1	-1.142	9055
ANKH	ANKH inorganic pyrophosphate transport regulator	-1.143	56172
BRI3BP	BRI3 binding protein	-1.147	140707
KIF23	kinesin family member 23	-1.151	9493
ARHGAP11A	Rho GTPase activating protein 11A	-1.152	9824
NCAPH	non-SMC condensin I complex subunit H	-1.155	23397
TPX2	TPX2, microtubule nucleation factor	-1.155	22974
SPATA20	spermatogenesis associated 20	-1.157	64847
SHROOM1	shroom family member 1	-1.16	134549
HYOU1	hypoxia up-regulated 1	-1.161	10525
ACSM5	acyl-CoA synthetase medium-chain family member 5	-1.162	54988
SMIM5	small integral membrane protein 5	-1.163	643008
GNG10	G protein subunit gamma 10	-1.166	2790
VASN	vasorin	-1.167	114990
CENPK	centromere protein K	-1.168	64105
KIF15	kinesin family member 15	-1.168	56992
ASB13	ankyrin repeat and SOCS box containing 13	-1.169	79754
CDK1	cyclin dependent kinase 1	-1.171	983
HAUS1	HAUS augmin like complex subunit 1	-1.171	115106
HIP1R	huntingtin interacting protein 1 related	-1.174	9026
CENPN	centromere protein N	-1.179	55839
FZD5	frizzled class receptor 5	-1.179	7855
PLK4	polo like kinase 4	-1.184	10733
ACSS3	acyl-CoA synthetase short-chain family member 3	-1.185	79611
IFNLR1	interferon lambda receptor 1	-1.185	163702
BCL2L14	BCL2 like 14	-1.187	79370
ASB5	ankyrin repeat and SOCS box containing 5	-1.19	140458
ACTR6	ARP6 actin-related protein 6 homolog	-1.191	64431
ABCC4	ATP binding cassette subfamily C member 4	-1.192	10257
MCM2	minichromosome maintenance complex component 2	-1.192	4171
TPMT	thiopurine S-methyltransferase	-1.193	7172
RPS14	ribosomal protein S14	-1.194	6208
HLCS	holocarboxylase synthetase	-1.195	3141
CNP	2',3'-cyclic nucleotide 3' phosphodiesterase	-1.196	1267
CENPC	centromere protein C	-1.197	1060
CRHR2	corticotropin releasing hormone receptor 2	-1.198	1395
GDPD5	glycerophosphodiester phosphodiesterase domain containing 5	-1.198	81544
PGM2	phosphoglucomutase 2	-1.198	55276
GBE1	1,4-alpha-glucan branching enzyme 1	-1.2	2632
SMC4	structural maintenance of chromosomes 4	-1.201	10051
HSP90AA1	heat shock protein 90 alpha family class A member 1	-1.205	3320
DNAJB11	DnaJ heat shock protein family (Hsp40) member B11	-1.206	51726
CYP8B1	cytochrome P450 family 8 subfamily B member 1	-1.21	1582
DCDC2	doublecortin domain containing 2	-1.211	51473
HAUS3	HAUS augmin like complex subunit 3	-1.211	79441
HELLS	helicase, lymphoid-specific	-1.214	3070
MMACHC	methylmalonic aciduria (cobalamin deficiency) cblC type, with homocystinuria	-1.216	25974
NABP1	nucleic acid binding protein 1	-1.216	64859
NCAPG	non-SMC condensin I complex subunit G	-1.221	64151
AP1S3	adaptor related protein complex 1 sigma 3 subunit	-1.222	130340
PFKL	phosphofructokinase, liver type	-1.227	5211
BORA	bora, aurora kinase A activator	-1.229	79866
CISH	cytokine inducible SH2 containing protein	-1.229	1154
MCM4	minichromosome maintenance complex component 4	-1.23	4173
ABCA3	ATP binding cassette subfamily A member 3	-1.233	21
ZCCHC2	zinc finger CCHC-type containing 2	-1.234	54877
ERCC6L	ERCC excision repair 6 like, spindle assembly checkpoint helicase	-1.235	54821
SARM1	sterile alpha and TIR motif containing 1	-1.235	23098
DIAPH3	diaphanous related formin 3	-1.236	81624
TERF1	telomeric repeat binding factor 1	-1.241	7013
UHRF1	ubiquitin like with PHD and ring finger domains 1	-1.251	29128
MAPK6	mitogen-activated protein kinase 6	-1.254	5597
NHP2	NHP2 ribonucleoprotein	-1.257	55651
TNK2	tyrosine kinase non receptor 2	-1.267	10188
CDKN3	cyclin dependent kinase inhibitor 3	-1.268	1033
NUSAP1	nucleolar and spindle associated protein 1	-1.268	51203
PDHA1	pyruvate dehydrogenase (lipoamide) alpha 1	-1.268	5160
CENPI	centromere protein I	-1.271	2491
ATG12	autophagy related 12	-1.272	9140
FAM72A	family with sequence similarity 72 member A	-1.275	729533
NOP16	NOP16 nucleolar protein	-1.276	51491
ACY1	aminoacylase 1	-1.277	95
E2F7	E2F transcription factor 7	-1.277	144455
TRPM7	transient receptor potential cation channel subfamily M member 7	-1.279	54822
ADAM28	ADAM metallopeptidase domain 28	-1.281	10863
ARHGEF1	Rho guanine nucleotide exchange factor 1	-1.284	9138
VKORC1L1	vitamin K epoxide reductase complex subunit 1 like 1	-1.285	154807
CYB5R2	cytochrome b5 reductase 2	-1.289	51700
PEMT	phosphatidylethanolamine N-methyltransferase	-1.291	10400
AKIP1	A-kinase interacting protein 1	-1.294	56672
CEP192	centrosomal protein 192	-1.295	55125
TCIRG1	T-cell immune regulator 1, ATPase H+ transporting V0 subunit a3	-1.295	10312
IFI6	interferon alpha inducible protein 6	-1.296	2537
GLIPR2	GLI pathogenesis related 2	-1.303	152007
POR	cytochrome p450 oxidoreductase	-1.304	5447
TMEM53	transmembrane protein 53	-1.306	79639
FAM189A2	family with sequence similarity 189 member A2	-1.311	9413
TOP2A	topoisomerase (DNA) II alpha	-1.322	7153
WDR77	WD repeat domain 77	-1.322	79084
E2F8	E2F transcription factor 8	-1.324	79733
LYN	LYN proto-oncogene, Src family tyrosine kinase	-1.328	4067
TLCD1	TLC domain containing 1	-1.329	116238
DGKZ	diacylglycerol kinase zeta	-1.331	8525
NUFIP2	NUFIP2, FMR1 interacting protein 2	-1.332	57532
ACSF2	acyl-CoA synthetase family member 2	-1.334	80221
ITIH3	inter-alpha-trypsin inhibitor heavy chain 3	-1.334	3699
UGP2	UDP-glucose pyrophosphorylase 2	-1.334	7360
INSIG1	insulin induced gene 1	-1.34	3638
MOCS1	molybdenum cofactor synthesis 1	-1.341	4337
HSPA4L	heat shock protein family A (Hsp70) member 4 like	-1.346	22824
PGP	phosphoglycolate phosphatase	-1.347	283871
AKR1A1	aldo-keto reductase family 1 member A1	-1.349	10327
ACTR3B	ARP3 actin related protein 3 homolog B	-1.352	57180
MAP7D2	MAP7 domain containing 2	-1.353	256714
ABCF2	ATP binding cassette subfamily F member 2	-1.357	10061
DCK	deoxycytidine kinase	-1.357	1633
SMC2	structural maintenance of chromosomes 2	-1.357	10592
CDC37L1	cell division cycle 37 like 1	-1.358	55664
AURKA	aurora kinase A	-1.359	6790
CDT1	chromatin licensing and DNA replication factor 1	-1.365	81620
MLH1	mutL homolog 1	-1.366	4292
ULK2	unc-51 like autophagy activating kinase 2	-1.366	9706
SLC25A30	solute carrier family 25 member 30	-1.367	253512
MMP1	matrix metallopeptidase 1	-1.372	4312
LRRC8B	leucine rich repeat containing 8 family member B	-1.373	23507
MGP	matrix Gla protein	-1.378	4256
HNMT	histamine N-methyltransferase	-1.379	3176
KYAT1	kynurenine aminotransferase 1	-1.381	883
AP3S1	adaptor related protein complex 3 sigma 1 subunit	-1.385	1176
EPHX2	epoxide hydrolase 2	-1.387	2053
CRIP2	cysteine rich protein 2	-1.389	1397
AMD1	adenosylmethionine decarboxylase 1	-1.395	262
BUB1	BUB1 mitotic checkpoint serine/threonine kinase	-1.395	699
HES4	hes family bHLH transcription factor 4	-1.404	57801
BRCA1	BRCA1, DNA repair associated	-1.422	672
NEK2	NIMA related kinase 2	-1.428	4751
GNPAT	glyceronephosphate O-acyltransferase	-1.429	8443
PSAT1	phosphoserine aminotransferase 1	-1.431	29968
NUDT15	nudix hydrolase 15	-1.431	55270
ENPP2	ectonucleotide pyrophosphatase/phosphodiesterase 2	-1.433	5168
RPL22L1	ribosomal protein L22 like 1	-1.433	200916
SOD3	superoxide dismutase 3	-1.433	6649
HSD17B12	hydroxysteroid 17-beta dehydrogenase 12	-1.436	51144
SGO1	shugoshin 1	-1.439	151648
ABHD5	abhydrolase domain containing 5	-1.442	51099
TSPAN8	tetraspanin 8	-1.442	7103
LPIN1	lipin 1	-1.443	23175
AK4	adenylate kinase 4	-1.444	205
HMGCL	3-hydroxymethyl-3-methylglutaryl-CoA lyase	-1.445	3155
ACOT13	acyl-CoA thioesterase 13	-1.446	55856
LRRFIP1	LRR binding FLII interacting protein 1	-1.447	9208
ALDH9A1	aldehyde dehydrogenase 9 family member A1	-1.456	223
SEL1L3	SEL1L family member 3	-1.459	23231
KIF2C	kinesin family member 2C	-1.46	11004
ACOT8	acyl-CoA thioesterase 8	-1.466	10005
MPP1	membrane palmitoylated protein 1	-1.468	4354
H2AFZ	H2A histone family member Z	-1.469	3015
ABAT	4-aminobutyrate aminotransferase	-1.477	18
DRAM2	DNA damage regulated autophagy modulator 2	-1.489	128338
SMARCA5	SWI/SNF related, matrix associated, actin dependent regulator of chromatin, subfamily a, member 5	-1.503	8467
CEP78	centrosomal protein 78	-1.509	84131
PRELID3A	PRELI domain containing 3A	-1.509	10650
CYP4B1	cytochrome P450 family 4 subfamily B member 1	-1.513	1580
KAT2B	lysine acetyltransferase 2B	-1.518	8850
PISD	phosphatidylserine decarboxylase	-1.518	23761
NTSR1	neurotensin receptor 1	-1.524	4923
MKI67	marker of proliferation Ki-67	-1.525	4288
RTN4	reticulon 4	-1.528	57142
SMPDL3A	sphingomyelin phosphodiesterase acid like 3A	-1.533	10924
KNSTRN	kinetochore localized astrin/SPAG5 binding protein	-1.542	90417
ALDH1A1	aldehyde dehydrogenase 1 family member A1	-1.546	216
LGALS8	galectin 8	-1.549	3964
PEX1	peroxisomal biogenesis factor 1	-1.551	5189
GDA	guanine deaminase	-1.561	9615
CENPH	centromere protein H	-1.567	64946
TRPM1	transient receptor potential cation channel subfamily M member 1	-1.567	4308
IGFALS	insulin like growth factor binding protein acid labile subunit	-1.576	3483
TPRA1	transmembrane protein adipocyte associated 1	-1.577	131601
NIM1K	NIM1 serine/threonine protein kinase	-1.581	167359
HSPH1	heat shock protein family H (Hsp110) member 1	-1.585	10808
TSR1	TSR1, ribosome maturation factor	-1.588	55720
GLUL	glutamate-ammonia ligase	-1.593	2752
ASS1	argininosuccinate synthase 1	-1.594	445
SAR1B	secretion associated Ras related GTPase 1B	-1.595	51128
TRIM14	tripartite motif containing 14	-1.597	9830
COL18A1	collagen type XVIII alpha 1 chain	-1.6	80781
TNFRSF21	TNF receptor superfamily member 21	-1.602	27242
ETNK2	ethanolamine kinase 2	-1.616	55224
SCCPDH	saccharopine dehydrogenase (putative)	-1.617	51097
SLC47A1	solute carrier family 47 member 1	-1.626	55244
GPX3	glutathione peroxidase 3	-1.628	2878
ODC1	ornithine decarboxylase 1	-1.633	4953
MIS12	MIS12, kinetochore complex component	-1.637	79003
RB1	RB transcriptional corepressor 1	-1.638	5925
GJA1	gap junction protein alpha 1	-1.641	2697
ACSL5	acyl-CoA synthetase long-chain family member 5	-1.643	51703
TMCC2	transmembrane and coiled-coil domain family 2	-1.655	9911
SGK1	serum/glucocorticoid regulated kinase 1	-1.662	6446
SEC14L2	SEC14 like lipid binding 2	-1.669	23541
GSTA3	glutathione S-transferase alpha 3	-1.674	2940
GATM	glycine amidinotransferase	-1.676	2628
IFT80	intraflagellar transport 80	-1.685	57560
SELENOI	selenoprotein I	-1.69	85465
GPRC5A	G protein-coupled receptor class C group 5 member A	-1.692	9052
PAICS	phosphoribosylaminoimidazole carboxylase and phosphoribosylaminoimidazolesuccinocarboxamide synthase	-1.694	10606
TPPP	tubulin polymerization promoting protein	-1.695	11076
CLDN2	claudin 2	-1.698	9075
LIPG	lipase G, endothelial type	-1.698	9388
DGUOK	deoxyguanosine kinase	-1.712	1716
BARD1	BRCA1 associated RING domain 1	-1.725	580
METTL23	methyltransferase like 23	-1.74	124512
RASD1	ras related dexamethasone induced 1	-1.745	51655
SKA3	spindle and kinetochore associated complex subunit 3	-1.745	221150
CENPW	centromere protein W	-1.747	387103
SREBF2	sterol regulatory element binding transcription factor 2	-1.747	6721
FRY	FRY microtubule binding protein	-1.757	10129
DUSP14	dual specificity phosphatase 14	-1.767	11072
HERPUD1	homocysteine inducible ER protein with ubiquitin like domain 1	-1.775	9709
RHOF	ras homolog family member F, filopodia associated	-1.775	54509
PPAT	phosphoribosyl pyrophosphate amidotransferase	-1.781	5471
NAAA	N-acylethanolamine acid amidase	-1.784	27163
CCDC57	coiled-coil domain containing 57	-1.811	284001
CP	ceruloplasmin	-1.818	1356
APOA4	apolipoprotein A4	-1.819	337
CDKN2A	cyclin dependent kinase inhibitor 2A	-1.831	1029
EAF2	ELL associated factor 2	-1.838	55840
POLDIP2	DNA polymerase delta interacting protein 2	-1.861	26073
LPCAT3	lysophosphatidylcholine acyltransferase 3	-1.872	10162
LAPTM4B	lysosomal protein transmembrane 4 beta	-1.887	55353
CDCA3	cell division cycle associated 3	-1.902	83461
NUP210	nucleoporin 210	-1.903	23225
UCK2	uridine-cytidine kinase 2	-1.912	7371
S100A10	S100 calcium binding protein A10	-1.922	6281
TADA2A	transcriptional adaptor 2A	-1.922	6871
ANKRD9	ankyrin repeat domain 9	-1.96	122416
GLTP	glycolipid transfer protein	-1.97	51228
MGST3	microsomal glutathione S-transferase 3	-1.979	4259
SEBOX	SEBOX homeobox	-1.989	645832
IDI1	isopentenyl-diphosphate delta isomerase 1	-2.012	3422
ELOVL1	ELOVL fatty acid elongase 1	-2.018	64834
OSGIN1	oxidative stress induced growth inhibitor 1	-2.024	29948
GPAM	glycerol-3-phosphate acyltransferase, mitochondrial	-2.037	57678
PANK3	pantothenate kinase 3	-2.04	79646
CRHBP	corticotropin releasing hormone binding protein	-2.096	1393
PLIN2	perilipin 2	-2.124	123
PTPRR	protein tyrosine phosphatase, receptor type R	-2.131	5801
GRAMD1B	GRAM domain containing 1B	-2.183	57476
SLC41A2	solute carrier family 41 member 2	-2.199	84102
CAPSL	calcyphosine like	-2.221	133690
COL6A2	collagen type VI alpha 2 chain	-2.222	1292
TK1	thymidine kinase 1	-2.222	7083
EREG	epiregulin	-2.227	2069
CSNK1G1	casein kinase 1 gamma 1	-2.243	53944
DPP4	dipeptidyl peptidase 4	-2.243	1803
CYP1A2	cytochrome P450 family 1 subfamily A member 2	-2.254	1544
KLF9	Kruppel like factor 9	-2.257	687
ABCG8	ATP binding cassette subfamily G member 8	-2.268	64241
PAQR7	progestin and adipoQ receptor family member 7	-2.275	164091
SERPINA3	serpin family A member 3	-2.303	12
FABP7	fatty acid binding protein 7	-2.305	2173
ACAT2	acetyl-CoA acetyltransferase 2	-2.309	39
GCLC	glutamate-cysteine ligase catalytic subunit	-2.321	2729
GIF	gastric intrinsic factor	-2.347	2694
GADD45B	growth arrest and DNA damage inducible beta	-2.391	4616
MFSD2A	major facilitator superfamily domain containing 2A	-2.421	84879
BST1	bone marrow stromal cell antigen 1	-2.426	683
MYL4	myosin light chain 4	-2.428	4635
FDFT1	farnesyl-diphosphate farnesyltransferase 1	-2.464	2222
RRM2	ribonucleotide reductase regulatory subunit M2	-2.516	6241
CHIA	chitinase, acidic	-2.579	27159
HIGD1A	HIG1 hypoxia inducible domain family member 1A	-2.605	25994
LGALS2	galectin 2	-2.678	3957
GSTA4	glutathione S-transferase alpha 4	-2.698	2941
ACLY	ATP citrate lyase	-2.767	47
LDLR	low density lipoprotein receptor	-2.797	3949
ENPEP	glutamyl aminopeptidase	-2.808	2028
ANXA13	annexin A13	-2.812	312
HMGCR	3-hydroxy-3-methylglutaryl-CoA reductase	-2.819	3156
AACS	acetoacetyl-CoA synthetase	-2.847	65985
FDPS	farnesyl diphosphate synthase	-2.86	2224
ME1	malic enzyme 1	-2.867	4199
AGPAT2	1-acylglycerol-3-phosphate O-acyltransferase 2	-2.871	10555
HSD17B7	hydroxysteroid 17-beta dehydrogenase 7	-2.923	51478
SYPL1	synaptophysin like 1	-2.936	6856
FADS1	fatty acid desaturase 1	-2.976	3992
AK3	adenylate kinase 3	-3.025	50808
GLDC	glycine decarboxylase	-3.033	2731
MSMO1	methylsterol monooxygenase 1	-3.067	6307
PNPLA3	patatin like phospholipase domain containing 3	-3.121	80339
MRAP	melanocortin 2 receptor accessory protein	-3.138	56246
UGT1A1	UDP glucuronosyltransferase family 1 member A1	-3.16	54658
HPS5	HPS5, biogenesis of lysosomal organelles complex 2 subunit 2	-3.171	11234
ELOVL6	ELOVL fatty acid elongase 6	-3.282	79071
DHCR24	24-dehydrocholesterol reductase	-3.309	1718
ACACA	acetyl-CoA carboxylase alpha	-3.356	31
DHCR7	7-dehydrocholesterol reductase	-3.39	1717
HMGCS1	3-hydroxy-3-methylglutaryl-CoA synthase 1	-3.426	3157
XDH	xanthine dehydrogenase	-3.436	7498
ACSBG2	acyl-CoA synthetase bubblegum family member 2	-3.451	81616
UCHL1	ubiquitin C-terminal hydrolase L1	-3.467	7345
FABP1	fatty acid binding protein 1	-3.476	2168
SLC51B	solute carrier family 51 beta subunit	-3.483	123264
STARD4	StAR related lipid transfer domain containing 4	-3.524	134429
RDH12	retinol dehydrogenase 12 (all-trans/9-cis/11-cis)	-3.609	145226
ELOVL2	ELOVL fatty acid elongase 2	-3.675	54898
LSS	lanosterol synthase	-3.693	4047
HPX	hemopexin	-3.725	3263
COCH	cochlin	-3.771	1690
FADS2	fatty acid desaturase 2	-3.922	9415
HKDC1	hexokinase domain containing 1	-3.973	80201
SCD	stearoyl-CoA desaturase	-4.027	6319
SLC51A	solute carrier family 51 alpha subunit	-4.158	200931
CDKN2B	cyclin dependent kinase inhibitor 2B	-4.387	1030
AFMID	arylformamidase	-4.439	125061
CYP7A1	cytochrome P450 family 7 subfamily A member 1	-4.734	1581
NSDHL	NAD(P) dependent steroid dehydrogenase-like	-4.744	50814
DIO2	iodothyronine deiodinase 2	-4.842	1734
SQLE	squalene epoxidase	-4.922	6713
FASN	fatty acid synthase	-5.084	2194
CDO1	cysteine dioxygenase type 1	-5.229	1036
ELOVL5	ELOVL fatty acid elongase 5	-5.601	60481
SLCO1A2	solute carrier organic anion transporter family member 1A2	-5.816	6579
THRSPA	thyroid hormone responsive Spot 14, alpha	-7.153	7069
	Expressed Higher in Embryo Liver
	Expressed Higher in Hatchling Liver

## Sheet: E16 vs E18 231 AR-DEGs
Symbol	Entrez Gene Name	Log2 Ratio	Location	Type(s)
F-KER	Gallus gallus feather keratin 1-like (LOC431325)	3.908
F-KER	Gallus gallus keratin A (LOC431324), mRNA	3.429	Note: Feather keratin (F-KER) and feather
F-KER	feather keratin I [Gallus gallus (chicken)]	3.179	keratin 2-like (F-KER2L) are avian-specific
F-KER	Gallus gallus feather keratin 1-like (LOC418813)	2.758	genes that were rejected by IPA. These seven
F-KER	Gallus gallus feather keratin 1-like (LOC769121), mRNA	2.371	feather keratin genes were highly expressed
F-KER	Gallus gallus feather keratin 1-like (LOC100858797), mRNA	2.283	in liver of E16 compared to E20 embryos.
F-KER2L	Gallus gallus feather keratin 2-like (LOC426957), mRNA	1.89
CYP1A2	cytochrome P450 family 1 subfamily A member 2	2.283	Cytoplasm	enzyme
APCDD1L	APC down-regulated 1 like	2.184	Other	other
FGF19	fibroblast growth factor 19	1.973	Extracellular Space	growth factor
ACMSD	aminocarboxymuconate semialdehyde decarboxylase	1.964	Cytoplasm	enzyme
KRTAP10-4	keratin associated protein 10-4	1.85	Cytoplasm	other
CDC45	cell division cycle 45	1.824	Nucleus	other
SKA3	spindle and kinetochore associated complex subunit 3	1.805	Nucleus	other
CKS2	CDC28 protein kinase regulatory subunit 2	1.685	Other	kinase
SGO1	shugoshin 1	1.606	Nucleus	other
CENPS	centromere protein S	1.603	Nucleus	other
KIF15	kinesin family member 15	1.597	Nucleus	other
TSPO2	translocator protein 2	1.584	Cytoplasm	other
BARD1	BRCA1 associated RING domain 1	1.576	Nucleus	transcription regulator
CDT1	chromatin licensing and DNA replication factor 1	1.532	Nucleus	other
RRM2	ribonucleotide reductase regulatory subunit M2	1.509	Nucleus	enzyme
DCX	doublecortin	1.5	Cytoplasm	other
CYP8B1	cytochrome P450 family 8 subfamily B member 1	1.479	Cytoplasm	enzyme
DGUOK	deoxyguanosine kinase	1.478	Cytoplasm	kinase
BRCA1	BRCA1, DNA repair associated	1.47	Nucleus	transcription regulator
TTK	TTK protein kinase	1.457	Nucleus	kinase
CENPH	centromere protein H	1.447	Nucleus	other
NCAPG	non-SMC condensin I complex subunit G	1.433	Nucleus	other
CENPW	centromere protein W	1.421	Nucleus	other
PLK4	polo like kinase 4	1.417	Cytoplasm	kinase
SMC2	structural maintenance of chromosomes 2	1.417	Nucleus	transporter
KIF2C	kinesin family member 2C	1.403	Nucleus	other
TULP3	tubby like protein 3	1.392	Extracellular Space	other
CENPP	centromere protein P	1.39	Nucleus	other
INCENP	inner centromere protein	1.388	Nucleus	other
TYMS	thymidylate synthetase	1.376	Nucleus	enzyme
MTFR2	mitochondrial fission regulator 2	1.375	Cytoplasm	other
NUF2	NUF2, NDC80 kinetochore complex component	1.358	Nucleus	other
CDCA3	cell division cycle associated 3	1.349	Cytoplasm	other
HELLS	helicase, lymphoid specific	1.349	Nucleus	enzyme
CA13	carbonic anhydrase 13	1.347	Cytoplasm	enzyme
NDC80	NDC80, kinetochore complex component	1.34	Nucleus	other
SLBP	stem-loop binding protein	1.34	Nucleus	other
DEPDC1	DEP domain containing 1	1.336	Nucleus	transcription regulator
DIAPH3	diaphanous related formin 3	1.331	Cytoplasm	enzyme
KIF11	kinesin family member 11	1.325	Nucleus	other
HASPIN	histone H3 associated protein kinase	1.317	Nucleus	kinase
MCM3	minichromosome maintenance complex component 3	1.317	Nucleus	enzyme
MCM5	minichromosome maintenance complex component 5	1.314	Nucleus	enzyme
KNSTRN	kinetochore localized astrin/SPAG5 binding protein	1.307	Cytoplasm	other
AURKA	aurora kinase A	1.306	Nucleus	kinase
CYCS	cytochrome c, somatic	1.302	Cytoplasm	transporter
RHAG	Rh associated glycoprotein	1.287	Plasma Membrane	peptidase
GLUL	glutamate-ammonia ligase	1.282	Cytoplasm	enzyme
TOP2A	DNA topoisomerase II alpha	1.281	Nucleus	enzyme
NUSAP1	nucleolar and spindle associated protein 1	1.275	Nucleus	other
MIS12	MIS12, kinetochore complex component	1.261	Nucleus	other
TERF1	telomeric repeat binding factor 1	1.26	Nucleus	other
E2F8	E2F transcription factor 8	1.255	Nucleus	transcription regulator
KIF20A	kinesin family member 20A	1.254	Cytoplasm	transporter
DLGAP5	DLG associated protein 5	1.247	Nucleus	phosphatase
SPDYA	speedy/RINGO cell cycle regulator family member A	1.233	Nucleus	other
CKAP2	cytoskeleton associated protein 2	1.232	Cytoplasm	other
COLEC12	collectin subfamily member 12	1.208	Plasma Membrane	transmembrane receptor
STMN1	stathmin 1	1.201	Cytoplasm	other
PLCH1	phospholipase C eta 1	1.195	Cytoplasm	enzyme
HJURP	Holliday junction recognition protein	1.177	Nucleus	other
CASC1	cancer susceptibility 1	1.174	Cytoplasm	other
TPX2	TPX2, microtubule nucleation factor	1.174	Nucleus	other
LRRC17	leucine rich repeat containing 17	1.172	Extracellular Space	other
CKS1B	CDC28 protein kinase regulatory subunit 1B	1.164	Other	kinase
ECT2	epithelial cell transforming 2	1.163	Cytoplasm	other
MCM6	minichromosome maintenance complex component 6	1.155	Nucleus	enzyme
CENPI	centromere protein I	1.153	Nucleus	other
CDC20	cell division cycle 20	1.14	Nucleus	other
NEK2	NIMA related kinase 2	1.127	Cytoplasm	kinase
ODC1	ornithine decarboxylase 1	1.125	Cytoplasm	enzyme
KPNA2	karyopherin subunit alpha 2	1.118	Nucleus	transporter
MGST3	microsomal glutathione S-transferase 3	1.117	Cytoplasm	enzyme
EML4	echinoderm microtubule associated protein like 4	1.116	Cytoplasm	other
CENPQ	centromere protein Q	1.105	Nucleus	other
EXO1	exonuclease 1	1.099	Nucleus	enzyme
CENPK	centromere protein K	1.098	Nucleus	other
CENPC	centromere protein C	1.094	Nucleus	other
MXRA5	matrix remodeling associated 5	1.092	Extracellular Space	other
CDK1	cyclin dependent kinase 1	1.088	Nucleus	kinase
HMGB2	high mobility group box 2	1.085	Nucleus	transcription regulator
DCK	deoxycytidine kinase	1.082	Nucleus	kinase
HMMR	hyaluronan mediated motility receptor	1.075	Plasma Membrane	transmembrane receptor
HAUS6	HAUS augmin like complex subunit 6	1.074	Cytoplasm	other
TUBB2B	tubulin beta 2B class IIb	1.073	Cytoplasm	other
COX11	COX11, cytochrome c oxidase copper chaperone	1.072	Cytoplasm	enzyme
BUB1B	BUB1 mitotic checkpoint serine/threonine kinase B	1.057	Nucleus	kinase
TUBB1	tubulin beta 1 class VI	1.057	Cytoplasm	other
BORA	bora, aurora kinase A activator	1.055	Cytoplasm	other
PBK	PDZ binding kinase	1.055	Cytoplasm	kinase
RRM1	ribonucleotide reductase catalytic subunit M1	1.054	Nucleus	enzyme
LMNB1	lamin B1	1.048	Nucleus	other
ARHGEF39	Rho guanine nucleotide exchange factor 39	1.042	Plasma Membrane	other
KIF23	kinesin family member 23	1.037	Cytoplasm	other
ALDH9A1	aldehyde dehydrogenase 9 family member A1	1.031	Cytoplasm	enzyme
ANLN	anillin actin binding protein	1.029	Cytoplasm	other
NCAPH	non-SMC condensin I complex subunit H	1.029	Nucleus	other
ALDH1A3	aldehyde dehydrogenase 1 family member A3	1.027	Cytoplasm	enzyme
KIF4A	kinesin family member 4A	1.024	Nucleus	other
MCM2	minichromosome maintenance complex component 2	1.018	Nucleus	enzyme
NOP16	NOP16 nucleolar protein	1.016	Nucleus	other
RUFY2	RUN and FYVE domain containing 2	1.014	Nucleus	other
HAUS1	HAUS augmin like complex subunit 1	1.013	Nucleus	other
DTL	denticleless E3 ubiquitin protein ligase homolog	1.011	Nucleus	other
DUT	deoxyuridine triphosphatase	1.006	Nucleus	enzyme
KRT7	keratin 7	1.006	Cytoplasm	other
PTTG1	pituitary tumor-transforming 1	0.992	Nucleus	transcription regulator
MAD2L1	mitotic arrest deficient 2 like 1	0.99	Nucleus	other
PLK1	polo like kinase 1	0.988	Nucleus	kinase
GSTA4	glutathione S-transferase alpha 4	0.98	Cytoplasm	enzyme
NHP2	NHP2 ribonucleoprotein	0.978	Nucleus	other
POP5	POP5 homolog, ribonuclease P/MRP subunit	0.978	Nucleus	enzyme
NSDHL	NAD(P) dependent steroid dehydrogenase-like	0.972	Cytoplasm	enzyme
ERI2	ERI1 exoribonuclease family member 2	0.965	Other	other
TRIP13	thyroid hormone receptor interactor 13	0.962	Cytoplasm	transcription regulator
KNTC1	kinetochore associated 1	0.961	Nucleus	other
G2E3	G2/M-phase specific E3 ubiquitin protein ligase	0.96	Cytoplasm	enzyme
CENPN	centromere protein N	0.959	Nucleus	other
FIGNL1	fidgetin like 1	0.959	Nucleus	enzyme
ABCF2	ATP binding cassette subfamily F member 2	0.958	Cytoplasm	transporter
MELK	maternal embryonic leucine zipper kinase	0.957	Cytoplasm	kinase
ST3GAL1	ST3 beta-galactoside alpha-2,3-sialyltransferase 1	0.954	Cytoplasm	enzyme
CCNB3	cyclin B3	0.953	Nucleus	other
FOXM1	forkhead box M1	0.948	Nucleus	transcription regulator
EPB42	erythrocyte membrane protein band 4.2	0.945	Plasma Membrane	transporter
UHRF1	ubiquitin like with PHD and ring finger domains 1	0.943	Nucleus	transcription regulator
RACGAP1	Rac GTPase activating protein 1	0.94	Cytoplasm	transporter
TOMM5	translocase of outer mitochondrial membrane 5	0.939	Cytoplasm	other
LRRFIP1	LRR binding FLII interacting protein 1	0.937	Cytoplasm	transcription regulator
ASPM	abnormal spindle microtubule assembly	0.936	Nucleus	other
CENPF	centromere protein F	0.934	Nucleus	other
RPA2	replication protein A2	0.933	Nucleus	other
CCNB2	cyclin B2	0.931	Cytoplasm	kinase
VASH1	vasohibin 1	0.93	Extracellular Space	other
EPB41L5	erythrocyte membrane protein band 4.1 like 5	0.928	Plasma Membrane	other
TACC3	transforming acidic coiled-coil containing protein 3	0.926	Nucleus	other
NCAPD2	non-SMC condensin I complex subunit D2	0.925	Nucleus	other
RPA3	replication protein A3	0.925	Nucleus	other
CEP192	centrosomal protein 192	0.919	Cytoplasm	other
RBBP4	RB binding protein 4, chromatin remodeling factor	0.919	Nucleus	enzyme
CCDC15	coiled-coil domain containing 15	0.909	Cytoplasm	other
HNRNPM	heterogeneous nuclear ribonucleoprotein M	0.904	Nucleus	other
CDC7	cell division cycle 7	0.903	Nucleus	kinase
CDKN3	cyclin dependent kinase inhibitor 3	0.901	Cytoplasm	phosphatase
BRCA2	BRCA2, DNA repair associated	0.894	Nucleus	transcription regulator
WEE1	WEE1 G2 checkpoint kinase	0.894	Nucleus	kinase
NCAPD3	non-SMC condensin II complex subunit D3	0.891	Nucleus	other
CSNK1G1	casein kinase 1 gamma 1	0.885	Cytoplasm	kinase
AMD1	adenosylmethionine decarboxylase 1	0.884	Cytoplasm	enzyme
HEMGN	hemogen	0.883	Nucleus	other
UBE2T	ubiquitin conjugating enzyme E2 T	0.882	Nucleus	enzyme
FBXO39	F-box protein 39	0.88	Other	other
VIM	vimentin	0.879	Cytoplasm	other
BIRC5	baculoviral IAP repeat containing 5	0.873	Cytoplasm	other
LYSMD4	LysM domain containing 4	0.873	Other	other
CHAF1B	chromatin assembly factor 1 subunit B	0.871	Nucleus	other
WDR77	WD repeat domain 77	0.871	Nucleus	transcription regulator
CENPE	centromere protein E	0.861	Nucleus	other
NT5C3A	5'-nucleotidase, cytosolic IIIA	0.842	Cytoplasm	phosphatase
CCNA2	cyclin A2	0.841	Nucleus	other
VRK1	vaccinia related kinase 1	0.83	Nucleus	kinase
ASF1A	anti-silencing function 1A histone chaperone	0.827	Nucleus	other
CENPL	centromere protein L	0.827	Cytoplasm	other
PRC1	protein regulator of cytokinesis 1	0.825	Nucleus	other
SMC4	structural maintenance of chromosomes 4	0.825	Nucleus	transporter
CLDN2	claudin 2	0.822	Plasma Membrane	other
DIMT1	DIM1 dimethyladenosine transferase 1 homolog	0.817	Cytoplasm	enzyme
FEN1	flap structure-specific endonuclease 1	0.814	Nucleus	enzyme
SRM	spermidine synthase	0.814	Cytoplasm	enzyme
PPIC	peptidylprolyl isomerase C	0.805	Cytoplasm	enzyme
LAP3	leucine aminopeptidase 3	0.8	Cytoplasm	peptidase
OXCT1	3-oxoacid CoA-transferase 1	0.8	Cytoplasm	enzyme
FHL2	four and a half LIM domains 2	0.799	Nucleus	transcription regulator
TPMT	thiopurine S-methyltransferase	0.797	Cytoplasm	enzyme
POLA1	DNA polymerase alpha 1, catalytic subunit	0.794	Nucleus	enzyme
H2AFZ	H2A histone family member Z	0.791	Nucleus	other
LIMD2	LIM domain containing 2	0.781	Other	other
EZH2	enhancer of zeste 2 polycomb repressive complex 2 subunit	0.776	Nucleus	transcription regulator
RANBP1	RAN binding protein 1	0.776	Nucleus	other
PCNA	proliferating cell nuclear antigen	0.773	Nucleus	enzyme
ITGB3BP	integrin subunit beta 3 binding protein	0.771	Nucleus	other
HSP90AA1	heat shock protein 90 alpha family class A member 1	0.77	Cytoplasm	enzyme
MFSD2A	major facilitator superfamily domain containing 2A	0.77	Plasma Membrane	transporter
HSPA8	heat shock protein family A (Hsp70) member 8	0.769	Cytoplasm	enzyme
KNL1	kinetochore scaffold 1	0.765	Nucleus	other
PDSS1	decaprenyl diphosphate synthase subunit 1	0.761	Cytoplasm	enzyme
SLF1	SMC5-SMC6 complex localization factor 1	0.76	Nucleus	transcription regulator
ERCC6L	ERCC excision repair 6 like, spindle assembly checkpoint helicase	0.757	Nucleus	other
AKAP12	A-kinase anchoring protein 12	0.756	Cytoplasm	transporter
TALDO1	transaldolase 1	0.752	Cytoplasm	enzyme
GIMD1	GIMAP family P-loop NTPase domain containing 1	-0.78	Other	other
CPNE1	copine 1	-0.783	Nucleus	transporter
AMY1C	amylase, alpha 1C (salivary)	-0.802	Extracellular Space	enzyme
SMARCD3	SWI/SNF related, matrix associated, actin dependent regulator of chromatin, subfamily d, member 3	-0.802	Nucleus	transcription regulator
JAK1	Janus kinase 1	-0.807	Cytoplasm	kinase
ZHX1	zinc fingers and homeoboxes 1	-0.811	Nucleus	transcription regulator
SELENOI	selenoprotein I	-0.817	Cytoplasm	enzyme
VWA1	von Willebrand factor A domain containing 1	-0.863	Extracellular Space	other
FNIP2	folliculin interacting protein 2	-0.864	Cytoplasm	other
JUN	Jun proto-oncogene, AP-1 transcription factor subunit	-0.901	Nucleus	transcription regulator
HABP2	hyaluronan binding protein 2	-0.918	Extracellular Space	peptidase
RHOB	ras homolog family member B	-0.935	Cytoplasm	enzyme
RPH3AL	rabphilin 3A like (without C2 domains)	-0.981	Plasma Membrane	other
PSMG4	proteasome assembly chaperone 4	-1.018	Other	transcription regulator
IGFBP2	insulin like growth factor binding protein 2	-1.054	Extracellular Space	other
THPO	thrombopoietin	-1.07	Extracellular Space	cytokine
PTGER3	prostaglandin E receptor 3	-1.074	Plasma Membrane	G-protein coupled receptor
SERPINF1	serpin family F member 1	-1.096	Extracellular Space	other
BPHL	biphenyl hydrolase like	-1.123	Cytoplasm	enzyme
PPP1R3B	protein phosphatase 1 regulatory subunit 3B	-1.162	Cytoplasm	other
STON1	stonin 1	-1.163	Plasma Membrane	other
MSMB	microseminoprotein beta	-1.17	Extracellular Space	other
CETP	cholesteryl ester transfer protein	-1.237	Extracellular Space	enzyme
ALDH6A1	aldehyde dehydrogenase 6 family member A1	-1.296	Cytoplasm	enzyme
TENM2	teneurin transmembrane protein 2	-1.32	Plasma Membrane	other
BHLHE40	basic helix-loop-helix family member e40	-1.35	Nucleus	transcription regulator
DNAJC12	DnaJ heat shock protein family (Hsp40) member C12	-1.391	Cytoplasm	other
PRRG1	proline rich and Gla domain 1	-1.468	Plasma Membrane	other
TTPA	alpha tocopherol transfer protein	-1.56	Cytoplasm	transporter
SERPINA3	serpin family A member 3	-1.67	Extracellular Space	other
ENTPD1	ectonucleoside triphosphate diphosphohydrolase 1	-1.784	Plasma Membrane	enzyme
CFH	complement factor H	-1.821	Extracellular Space	other
MGP	matrix Gla protein	-1.832	Extracellular Space	other
ITIH3	inter-alpha-trypsin inhibitor heavy chain 3	-2.562	Extracellular Space	other
	Expressed higher in E16 liver
	Expressed higher in E18 liver

## Sheet: E16 vs E20_814 AR-DEGs
Symbol	Entrez Gene Name	Log2 Ratio	Entrez Gene ID
DIO3	iodothyronine deiodinase 3	3.654	1735
ACMSD	aminocarboxymuconate semialdehyde decarboxylase	3.651	130013
ANGPTL3	angiopoietin like 3	3.617	27329
HDAC9	histone deacetylase 9	3.353	9734
GAS2	growth arrest specific 2	3.186	2620
CHODL	chondrolectin	3.114	140578
CKS2	CDC28 protein kinase regulatory subunit 2	3.024	1164
CKAP2	cytoskeleton associated protein 2	2.968	26586
AURKA	aurora kinase A	2.925	6790
KPNA2	karyopherin subunit alpha 2	2.897	3838
SLC2A5	solute carrier family 2 member 5	2.82	6518
NEBL	nebulette	2.788	10529
CA13	carbonic anhydrase 13	2.744	377677
CDCA3	cell division cycle associated 3	2.737	83461
BUB1B	BUB1 mitotic checkpoint serine/threonine kinase B	2.708	701
SKA3	spindle and kinetochore associated complex subunit 3	2.691	221150
NAV2	neuron navigator 2	2.688	89797
FAM72A	family with sequence similarity 72 member A	2.677	729533
CKS1B	CDC28 protein kinase regulatory subunit 1B	2.67	1163
PTTG1	pituitary tumor-transforming 1	2.605	9232
CDC20	cell division cycle 20	2.593	991
CENPW	centromere protein W	2.592	387103
SLC13A3	solute carrier family 13 member 3	2.584	64849
SGO1	shugoshin 1	2.581	151648
KNSTRN	kinetochore localized astrin/SPAG5 binding protein	2.579	90417
TNNC1	troponin C1, slow skeletal and cardiac type	2.568	7134
KIF11	kinesin family member 11	2.565	3832
LIPI	lipase I	2.56	149998
CENPS	centromere protein S	2.544	100526739|378708
TSKU	tsukushi, small leucine rich proteoglycan	2.542	25987
GNG4	G protein subunit gamma 4	2.52	2786
KIF20A	kinesin family member 20A	2.513	10112
TSPO2	translocator protein 2	2.494	222642
TOP2A	topoisomerase (DNA) II alpha	2.493	7153
STMN1	stathmin 1	2.486	3925
KIF15	kinesin family member 15	2.485	56992
INSIG1	insulin induced gene 1	2.466	3638
SMC2	structural maintenance of chromosomes 2	2.465	10592
TPX2	TPX2, microtubule nucleation factor	2.453	22974
ASPM	abnormal spindle microtubule assembly	2.439	259266
RHAG	Rh-associated glycoprotein	2.435	6005
DEPDC1	DEP domain containing 1	2.4	55635
CDK1	cyclin dependent kinase 1	2.379	983
MKI67	marker of proliferation Ki-67	2.373	4288
FGF19	fibroblast growth factor 19	2.35	9965
KIF4A	kinesin family member 4A	2.344	24137
BPGM	bisphosphoglycerate mutase	2.33	669
PLK4	polo like kinase 4	2.326	10733
KIF2C	kinesin family member 2C	2.312	11004
HMMR	hyaluronan mediated motility receptor	2.297	3161
NUSAP1	nucleolar and spindle associated protein 1	2.291	51203
PLK1	polo like kinase 1	2.287	5347
DLGAP5	DLG associated protein 5	2.268	9787
PBK	PDZ binding kinase	2.267	55872
HJURP	Holliday junction recognition protein	2.24	55355
SPDYA	speedy/RINGO cell cycle regulator family member A	2.225	245711
UBE2T	ubiquitin conjugating enzyme E2 T	2.225	29089
TTK	TTK protein kinase	2.215	7272
APCDD1L	APC down-regulated 1 like	2.197	164284
CENPH	centromere protein H	2.175	64946
CCNB2	cyclin B2	2.125	9133
E2F8	E2F transcription factor 8	2.125	79733
GATM	glycine amidinotransferase	2.118	2628
DGUOK	deoxyguanosine kinase	2.105	1716
DMGDH	dimethylglycine dehydrogenase	2.078	29958
ANLN	anillin actin binding protein	2.067	54443
BRCA1	BRCA1, DNA repair associated	2.056	672
NCAPG	non-SMC condensin I complex subunit G	2.017	64151
CDKN3	cyclin dependent kinase inhibitor 3	2.015	1033
NUF2	NUF2, NDC80 kinetochore complex component	2.012	83540
INCENP	inner centromere protein	2.011	3619
CENPP	centromere protein P	1.998	401541
CENPI	centromere protein I	1.988	2491
POSTN	periostin	1.958	10631
ARNT2	aryl hydrocarbon receptor nuclear translocator 2	1.944	9915
ECT2	epithelial cell transforming 2	1.929	1894
KCNK5	potassium two pore domain channel subfamily K member 5	1.926	8645
TESC	tescalcin	1.922	54997
RIMBP2	RIMS binding protein 2	1.91	23504
HMGB2	high mobility group box 2	1.909	3148
DIAPH3	diaphanous related formin 3	1.893	81624
FAM83D	family with sequence similarity 83 member D	1.888	81610
TERF1	telomeric repeat binding factor 1	1.885	7013
SOX9	SRY-box 9	1.871	6662
DCTD	dCMP deaminase	1.853	1635
ADH1C	alcohol dehydrogenase 1C (class I), gamma polypeptide	1.849	126
CASC1	cancer susceptibility 1	1.845	55259
DCX	doublecortin	1.827	1641
EPB42	erythrocyte membrane protein band 4.2	1.822	2038
TUBB1	tubulin beta 1 class VI	1.813	81027
TYMS	thymidylate synthetase	1.812	7298
AMT	aminomethyltransferase	1.809	275
MTFR2	mitochondrial fission regulator 2	1.804	113115
ALDH9A1	aldehyde dehydrogenase 9 family member A1	1.801	223
DRC7	dynein regulatory complex subunit 7	1.798	84229
PIWIL1	piwi like RNA-mediated gene silencing 1	1.797	9271
SFRP1	secreted frizzled related protein 1	1.789	6422
BACH1	BTB domain and CNC homolog 1	1.779	571
MCUB	mitochondrial calcium uniporter dominant negative beta subunit	1.777	55013
CTNNA2	catenin alpha 2	1.776	1496
OLFM1	olfactomedin 1	1.772	10439
LRRC17	leucine rich repeat containing 17	1.769	10234
CENPQ	centromere protein Q	1.768	55166
BORA	bora, aurora kinase A activator	1.764	79866
BARD1	BRCA1 associated RING domain 1	1.762	580
KRTAP10-4	keratin associated protein 10-4	1.754	386672
CACNA1D	calcium voltage-gated channel subunit alpha1 D	1.752	776
FBN3	fibrillin 3	1.752	84467
NEK2	NIMA related kinase 2	1.746	4751
BIRC5	baculoviral IAP repeat containing 5	1.744	332
KIF23	kinesin family member 23	1.743	9493
MIS12	MIS12, kinetochore complex component	1.741	79003
ATP2B2	ATPase plasma membrane Ca2+ transporting 2	1.736	491
ADAMTS17	ADAM metallopeptidase with thrombospondin type 1 motif 17	1.725	170691
KIAA1524	KIAA1524	1.719	57650
RRM2	ribonucleotide reductase regulatory subunit M2	1.703	6241
NDC80	NDC80, kinetochore complex component	1.691	10403
MAD2L1	mitotic arrest deficient 2 like 1	1.681	4085
TACC3	transforming acidic coiled-coil containing protein 3	1.679	10460
LRBA	LPS responsive beige-like anchor protein	1.666	987
BUB1	BUB1 mitotic checkpoint serine/threonine kinase	1.663	699
ARHGAP15	Rho GTPase activating protein 15	1.659	55843
CCNB3	cyclin B3	1.657	85417
PTPRR	protein tyrosine phosphatase, receptor type R	1.651	5801
CA9	carbonic anhydrase 9	1.64	768
BHMT	betaine--homocysteine S-methyltransferase	1.626	635
DCBLD1	discoidin, CUB and LCCL domain containing 1	1.605	285761
GSG2	germ cell associated 2, haspin	1.603	83903
CA2	carbonic anhydrase 2	1.595	760
FANCL	Fanconi anemia complementation group L	1.595	55120
CCNA2	cyclin A2	1.584	890
TULP3	tubby like protein 3	1.577	7289
IVD	isovaleryl-CoA dehydrogenase	1.575	3712
CTNND2	catenin delta 2	1.565	1501
SCARB2	scavenger receptor class B member 2	1.558	950
CENPF	centromere protein F	1.542	1063
RACGAP1	Rac GTPase activating protein 1	1.537	29127
TMEM200A	transmembrane protein 200A	1.534	114801
NCAPH	non-SMC condensin I complex subunit H	1.527	23397
H2AFY2	H2A histone family member Y2	1.526	55506
GSTA4	glutathione S-transferase alpha 4	1.524	2941
TOX3	TOX high mobility group box family member 3	1.522	27324
GTSE1	G2 and S-phase expressed 1	1.519	51512
AGXT2	alanine--glyoxylate aminotransferase 2	1.518	64902
ASCL1	achaete-scute family bHLH transcription factor 1	1.516	429
IDH2	isocitrate dehydrogenase (NADP(+)) 2, mitochondrial	1.515	3418
WEE1	WEE1 G2 checkpoint kinase	1.507	7465
KNTC1	kinetochore associated 1	1.506	9735
RBM38	RNA binding motif protein 38	1.506	55544
SLBP	stem-loop binding protein	1.504	7884
DSCC1	DNA replication and sister chromatid cohesion 1	1.501	79075
RALGPS2	Ral GEF with PH domain and SH3 binding motif 2	1.499	55103
CDT1	chromatin licensing and DNA replication factor 1	1.495	81620
PKP2	plakophilin 2	1.495	5318
PRC1	protein regulator of cytokinesis 1	1.49	9055
SMC4	structural maintenance of chromosomes 4	1.486	10051
COLEC12	collectin subfamily member 12	1.481	81035
SERPINA4	serpin family A member 4	1.48	5267
CTH	cystathionine gamma-lyase	1.474	1491
CEP192	centrosomal protein 192	1.469	55125
IRF6	interferon regulatory factor 6	1.465	3664
CENPC	centromere protein C	1.464	1060
AHNAK2	AHNAK nucleoprotein 2	1.457	113146
AK3	adenylate kinase 3	1.456	50808
UPP2	uridine phosphorylase 2	1.456	151531
SLC4A1	solute carrier family 4 member 1 (Diego blood group)	1.448	6521
CCDC15	coiled-coil domain containing 15	1.446	80071
TALDO1	transaldolase 1	1.441	6888
CNOT6	CCR4-NOT transcription complex subunit 6	1.432	57472
CYP1B1	cytochrome P450 family 1 subfamily B member 1	1.426	1545
PLCH1	phospholipase C eta 1	1.425	23007
MCF2	MCF.2 cell line derived transforming sequence	1.414	4168
ERCC6L	ERCC excision repair 6 like, spindle assembly checkpoint helicase	1.412	54821
FBXO39	F-box protein 39	1.411	162517
NCAPD2	non-SMC condensin I complex subunit D2	1.408	9918
EML4	echinoderm microtubule associated protein like 4	1.404	27436
GIGYF2	GRB10 interacting GYF protein 2	1.399	26058
NCAPD3	non-SMC condensin II complex subunit D3	1.399	23310
LMNB1	lamin B1	1.387	4001
ITGB3BP	integrin subunit beta 3 binding protein	1.386	23421
EPCAM	epithelial cell adhesion molecule	1.385	4072
RCBTB1	RCC1 and BTB domain containing protein 1	1.383	55213
MXRA5	matrix remodeling associated 5	1.375	25878
CENPK	centromere protein K	1.373	64105
H2AFZ	H2A histone family member Z	1.367	3015
NSDHL	NAD(P) dependent steroid dehydrogenase-like	1.358	50814
TMEM123	transmembrane protein 123	1.356	114908
VIM	vimentin	1.351	7431
FRK	fyn related Src family tyrosine kinase	1.344	2444
TNIK	TRAF2 and NCK interacting kinase	1.331	23043
CABIN1	calcineurin binding protein 1	1.327	23523
RHCE/RHD	Rh blood group D antigen	1.326	6006|6007
PROM1	prominin 1	1.32	8842
MCM3	minichromosome maintenance complex component 3	1.318	4172
AKAP12	A-kinase anchoring protein 12	1.316	9590
MARCKS	myristoylated alanine rich protein kinase C substrate	1.315	4082
MND1	meiotic nuclear divisions 1	1.309	84057
SKA2	spindle and kinetochore associated complex subunit 2	1.309	348235
CENPU	centromere protein U	1.307	79682
ARHGEF3	Rho guanine nucleotide exchange factor 3	1.306	50650
CCNG2	cyclin G2	1.301	901
RUFY2	RUN and FYVE domain containing 2	1.299	55680
KIF18A	kinesin family member 18A	1.298	81930
G2E3	G2/M-phase specific E3 ubiquitin protein ligase	1.294	55632
NR0B2	nuclear receptor subfamily 0 group B member 2	1.287	8431
HAAO	3-hydroxyanthranilate 3,4-dioxygenase	1.285	23498
TUBB2B	tubulin beta 2B class IIb	1.281	347733
ARHGAP11A	Rho GTPase activating protein 11A	1.264	9824
RHOBTB1	Rho related BTB domain containing 1	1.263	9886
MCM5	minichromosome maintenance complex component 5	1.259	4174
CENPE	centromere protein E	1.255	1062
CEP78	centrosomal protein 78	1.255	84131
PEX6	peroxisomal biogenesis factor 6	1.255	5190
OXCT1	3-oxoacid CoA-transferase 1	1.253	5019
MAB21L2	mab-21 like 2	1.252	10586
NLN	neurolysin	1.252	57486
BMP6	bone morphogenetic protein 6	1.25	654
DNA2	DNA replication helicase/nuclease 2	1.249	1763
CEP170	centrosomal protein 170	1.244	9859
DYNLRB2	dynein light chain roadblock-type 2	1.244	83657
TM4SF4	transmembrane 4 L six family member 4	1.24	7104
HS1BP3	HCLS1 binding protein 3	1.236	64342
LRRC40	leucine rich repeat containing 40	1.236	55631
PPIC	peptidylprolyl isomerase C	1.236	5480
THBS4	thrombospondin 4	1.234	7060
DUT	deoxyuridine triphosphatase	1.228	1854
TNFAIP8L1	TNF alpha induced protein 8 like 1	1.223	126282
NT5C3A	5'-nucleotidase, cytosolic IIIA	1.218	51251
LIMD2	LIM domain containing 2	1.217	80774
FAM107B	family with sequence similarity 107 member B	1.21	83641
NCKAP5	NCK associated protein 5	1.209	344148
BCKDHB	branched chain keto acid dehydrogenase E1 subunit beta	1.205	594
DCK	deoxycytidine kinase	1.204	1633
PPM1K	protein phosphatase, Mg2+/Mn2+ dependent 1K	1.201	152926
KNL1	kinetochore scaffold 1	1.2	57082
EPB41L5	erythrocyte membrane protein band 4.1 like 5	1.196	57669
MYBL1	MYB proto-oncogene like 1	1.195	4603
RRM1	ribonucleotide reductase catalytic subunit M1	1.194	6240
CFI	complement factor I	1.191	3426
ANAPC5	anaphase promoting complex subunit 5	1.182	51433
CCDC80	coiled-coil domain containing 80	1.181	151887
SCG3	secretogranin III	1.18	29106
DYNC1I1	dynein cytoplasmic 1 intermediate chain 1	1.179	1780
FBXO9	F-box protein 9	1.179	26268
SHANK2	SH3 and multiple ankyrin repeat domains 2	1.179	22941
HEMGN	hemogen	1.177	55363
LONRF1	LON peptidase N-terminal domain and ring finger 1	1.176	91694
GSTT1	glutathione S-transferase theta 1	1.169	2952
BRCA2	BRCA2, DNA repair associated	1.168	675
FUT8	fucosyltransferase 8	1.168	2530
RPS14	ribosomal protein S14	1.165	6208
ETNPPL	ethanolamine-phosphate phospho-lyase	1.161	64850
ACOT9	acyl-CoA thioesterase 9	1.16	23597
PRR11	proline rich 11	1.16	55771
CAMK2N1	calcium/calmodulin dependent protein kinase II inhibitor 1	1.153	55450
EAF2	ELL associated factor 2	1.152	55840
FZD2	frizzled class receptor 2	1.15	2535
HAUS8	HAUS augmin like complex subunit 8	1.149	93323
SARDH	sarcosine dehydrogenase	1.148	1757
FKBP10	FK506 binding protein 10	1.146	60681
MGST3	microsomal glutathione S-transferase 3	1.143	4259
DHFR	dihydrofolate reductase	1.142	1719
CAD	carbamoyl-phosphate synthetase 2, aspartate transcarbamylase, and dihydroorotase	1.141	790
MCM6	minichromosome maintenance complex component 6	1.138	4175
RTKN2	rhotekin 2	1.138	219790
SGPP2	sphingosine-1-phosphate phosphatase 2	1.138	130367
HAUS1	HAUS augmin like complex subunit 1	1.136	115106
RASGRF2	Ras protein specific guanine nucleotide releasing factor 2	1.135	5924
CSNK1G1	casein kinase 1 gamma 1	1.133	53944
MGME1	mitochondrial genome maintenance exonuclease 1	1.129	92667
PMFBP1	polyamine modulated factor 1 binding protein 1	1.126	83449
CENPL	centromere protein L	1.125	91687
CENPN	centromere protein N	1.124	55839
JPT1	Jupiter microtubule associated homolog 1	1.124	51155
AGMAT	agmatinase	1.107	79814
SNAI1	snail family transcriptional repressor 1	1.106	6615
MDFIC	MyoD family inhibitor domain containing	1.103	29969
LIMD1	LIM domains containing 1	1.1	8994
AMDHD1	amidohydrolase domain containing 1	1.098	144193
BCL2L1	BCL2 like 1	1.097	598
MSRB3	methionine sulfoxide reductase B3	1.097	253827
TRIP13	thyroid hormone receptor interactor 13	1.097	9319
COL8A1	collagen type VIII alpha 1 chain	1.095	1295
STRIP2	striatin interacting protein 2	1.094	57464
TRIM14	tripartite motif containing 14	1.091	9830
FANCC	Fanconi anemia complementation group C	1.084	2176
HBEGF	heparin binding EGF like growth factor	1.082	1839
POLA1	DNA polymerase alpha 1, catalytic subunit	1.08	5422
TRIM59	tripartite motif containing 59	1.079	286827
PRKAG2	protein kinase AMP-activated non-catalytic subunit gamma 2	1.077	51422
PTGDS	prostaglandin D2 synthase	1.077	5730
BPHL	biphenyl hydrolase like	1.069	670
GSTZ1	glutathione S-transferase zeta 1	1.069	2954
TAF15	TATA-box binding protein associated factor 15	1.067	8148
ERRFI1	ERBB receptor feedback inhibitor 1	1.064	54206
TMEM26	transmembrane protein 26	1.063	219623
DSP	desmoplakin	1.062	1832
SMPD3	sphingomyelin phosphodiesterase 3	1.058	55512
TBL1XR1	transducin beta like 1 X-linked receptor 1	1.058	79718
LRRCC1	leucine rich repeat and coiled-coil centrosomal protein 1	1.055	85444
RNGTT	RNA guanylyltransferase and 5'-phosphatase	1.05	8732
BDH1	3-hydroxybutyrate dehydrogenase 1	1.048	622
CXCL12	C-X-C motif chemokine ligand 12	1.048	6387
TTR	transthyretin	1.048	7276
LPAR6	lysophosphatidic acid receptor 6	1.046	10161
ALDH1A3	aldehyde dehydrogenase 1 family member A3	1.043	220
PDK1	pyruvate dehydrogenase kinase 1	1.039	5163
ARHGAP19	Rho GTPase activating protein 19	1.032	84986
SQOR	sulfide quinone oxidoreductase	1.032	58472
TP53RK	TP53 regulating kinase	1.032	112858
NAB1	NGFI-A binding protein 1	1.026	4664
PAICS	phosphoribosylaminoimidazole carboxylase and phosphoribosylaminoimidazolesuccinocarboxamide synthase	1.026	10606
PLA1A	phospholipase A1 member A	1.021	51365
SMS	spermine synthase	1.014	6611
PAK6	p21 (RAC1) activated kinase 6	1.011	56924
RFC2	replication factor C subunit 2	1.01	5982
CDC14B	cell division cycle 14B	1.009	8555
KIF14	kinesin family member 14	1.009	9928
GCAT	glycine C-acetyltransferase	1.008	23464
LRRC52	leucine rich repeat containing 52	1.007	440699
FBN2	fibrillin 2	1.006	2201
NT5C3B	5'-nucleotidase, cytosolic IIIB	1.002	115024
PCTP	phosphatidylcholine transfer protein	1.002	58488
SLC30A10	solute carrier family 30 member 10	1.002	55532
FIGN	fidgetin, microtubule severing factor	0.999	55137
CHKA	choline kinase alpha	0.997	1119
FZD3	frizzled class receptor 3	0.997	7976
SLC16A10	solute carrier family 16 member 10	0.996	117247
GINS1	GINS complex subunit 1	0.995	9837
DYNLT1	dynein light chain Tctex-type 1	0.994	6993
ORC1	origin recognition complex subunit 1	0.994	4998
PON2	paraoxonase 2	0.992	5445
EXO1	exonuclease 1	0.988	9156
AP2A2	adaptor related protein complex 2 alpha 2 subunit	0.987	161
DHTKD1	dehydrogenase E1 and transketolase domain containing 1	0.986	55526
LAP3	leucine aminopeptidase 3	0.983	51056
ERI2	ERI1 exoribonuclease family member 2	0.981	112479
SHISA2	shisa family member 2	0.977	387914
KLHL3	kelch like family member 3	0.976	26249
HPGDS	hematopoietic prostaglandin D synthase	0.974	27306
KRT7	keratin 7	0.97	3855
CKAP5	cytoskeleton associated protein 5	0.969	9793
PHC1	polyhomeotic homolog 1	0.968	1911
STC2	stanniocalcin 2	0.968	8614
AGL	amylo-alpha-1, 6-glucosidase, 4-alpha-glucanotransferase	0.964	178
ETFBKMT	electron transfer flavoprotein beta subunit lysine methyltransferase	0.964	254013
SPTB	spectrin beta, erythrocytic	0.962	6710
WDR76	WD repeat domain 76	0.959	79968
RASSF9	Ras association domain family member 9	0.957	9182
DNMT3B	DNA methyltransferase 3 beta	0.956	1789
ESPL1	extra spindle pole bodies like 1, separase	0.956	9700
MYCN	MYCN proto-oncogene, bHLH transcription factor	0.956	4613
PARVB	parvin beta	0.952	29780
SLC25A21	solute carrier family 25 member 21	0.952	89874
JAZF1	JAZF zinc finger 1	0.951	221895
NRP1	neuropilin 1	0.949	8829
HGD	homogentisate 1,2-dioxygenase	0.947	3081
NREP	neuronal regeneration related protein	0.943	9315
LGALS2	galectin 2	0.939	3957
KMO	kynurenine 3-monooxygenase	0.937	8564
PHACTR2	phosphatase and actin regulator 2	0.937	9749
MEP1B	meprin A subunit beta	0.936	4225
POU2F1	POU class 2 homeobox 1	0.936	5451
MYH15	myosin heavy chain 15	0.933	22989
RAD51	RAD51 recombinase	0.931	5888
EZH2	enhancer of zeste 2 polycomb repressive complex 2 subunit	0.928	2146
SH3KBP1	SH3 domain containing kinase binding protein 1	0.928	30011
MCM2	minichromosome maintenance complex component 2	0.926	4171
ACADSB	acyl-CoA dehydrogenase, short/branched chain	0.922	36
ST6GALNAC2	ST6 N-acetylgalactosaminide alpha-2,6-sialyltransferase 2	0.92	10610
PRDX3	peroxiredoxin 3	0.918	10935
FARP1	FERM, ARH/RhoGEF and pleckstrin domain protein 1	0.917	10160
GPR39	G protein-coupled receptor 39	0.917	2863
SIGMAR1	sigma non-opioid intracellular receptor 1	0.917	10280
CHAF1B	chromatin assembly factor 1 subunit B	0.915	8208
POC1A	POC1 centriolar protein A	0.915	25886
HAUS6	HAUS augmin like complex subunit 6	0.914	54801
CHDH	choline dehydrogenase	0.911	55349
ST3GAL1	ST3 beta-galactoside alpha-2,3-sialyltransferase 1	0.91	6482
SOX17	SRY-box 17	0.909	64321
NASP	nuclear autoantigenic sperm protein	0.907	4678
NCOA7	nuclear receptor coactivator 7	0.907	135112
MID1	midline 1	0.904	4281
GOT2	glutamic-oxaloacetic transaminase 2	0.903	2806
MLIP	muscular LMNA interacting protein	0.902	90523
TPMT	thiopurine S-methyltransferase	0.902	7172
ADAM12	ADAM metallopeptidase domain 12	0.899	8038
PALLD	palladin, cytoskeletal associated protein	0.896	23022
PRKCD	protein kinase C delta	0.89	5580
SLC35E3	solute carrier family 35 member E3	0.89	55508
RAD54L	RAD54 like (S. cerevisiae)	0.889	8438
HMGN2	high mobility group nucleosomal binding domain 2	0.888	3151
BASP1	brain abundant membrane attached signal protein 1	0.886	10409
PSAT1	phosphoserine aminotransferase 1	0.886	29968
VRK1	vaccinia related kinase 1	0.885	7443
SFXN5	sideroflexin 5	0.884	94097
GART	phosphoribosylglycinamide formyltransferase, phosphoribosylglycinamide synthetase, phosphoribosylaminoimidazole synthetase	0.877	2618
FSTL1	follistatin like 1	0.874	11167
SLC2A2	solute carrier family 2 member 2	0.872	6514
VASH1	vasohibin 1	0.871	22846
CCNF	cyclin F	0.868	899
NUDT14	nudix hydrolase 14	0.868	256281
HEBP1	heme binding protein 1	0.866	50865
ESCO2	establishment of sister chromatid cohesion N-acetyltransferase 2	0.865	157570
PTPN21	protein tyrosine phosphatase, non-receptor type 21	0.865	11099
BMP5	bone morphogenetic protein 5	0.864	653
USP44	ubiquitin specific peptidase 44	0.863	84101
ORC4	origin recognition complex subunit 4	0.862	5000
FAH	fumarylacetoacetate hydrolase	0.855	2184
VDAC3	voltage dependent anion channel 3	0.853	7419
ADAL	adenosine deaminase like	0.852	161823
MOB3B	MOB kinase activator 3B	0.852	79817
JAKMIP2	janus kinase and microtubule interacting protein 2	0.851	9832
QDPR	quinoid dihydropteridine reductase	0.851	5860
ECHS1	enoyl-CoA hydratase, short chain 1	0.85	1892
GUCY1A3	guanylate cyclase 1 soluble subunit alpha	0.85	2982
LDHB	lactate dehydrogenase B	0.85	3945
TES	testin LIM domain protein	0.85	26136
CALN1	calneuron 1	0.849	83698
ITGA6	integrin subunit alpha 6	0.848	3655
BCL6	B-cell CLL/lymphoma 6	0.847	604
NCAM1	neural cell adhesion molecule 1	0.845	4684
PRKX	protein kinase, X-linked	0.845	5613
CA10	carbonic anhydrase 10	0.844	56934
RELN	reelin	0.844	5649
ETFDH	electron transfer flavoprotein dehydrogenase	0.841	2110
MGARP	mitochondria localized glutamic acid rich protein	0.841	84709
AGK	acylglycerol kinase	0.839	55750
AGPAT3	1-acylglycerol-3-phosphate O-acyltransferase 3	0.838	56894
KAT7	lysine acetyltransferase 7	0.838	11143
ARL6	ADP ribosylation factor like GTPase 6	0.833	84100
TK1	thymidine kinase 1	0.832	7083
FREM1	FRAS1 related extracellular matrix 1	0.83	158326
ACVR2B	activin A receptor type 2B	0.829	93
ADH6	alcohol dehydrogenase 6 (class V)	0.827	130
PMEPA1	prostate transmembrane protein, androgen induced 1	0.827	56937
IRF2	interferon regulatory factor 2	0.826	3660
TCF21	transcription factor 21	0.826	6943
TUBA1C	tubulin alpha 1c	0.826	84790
GOLM1	golgi membrane protein 1	0.824	51280
PPAT	phosphoribosyl pyrophosphate amidotransferase	0.824	5471
GCDH	glutaryl-CoA dehydrogenase	0.822	2639
NDUFV2	NADH:ubiquinone oxidoreductase core subunit V2	0.821	4729
ASMTL	acetylserotonin O-methyltransferase like	0.818	8623
FBLN1	fibulin 1	0.818	2192
GREB1L	growth regulation by estrogen in breast cancer 1 like	0.818	80000
POLQ	DNA polymerase theta	0.818	10721
SNX6	sorting nexin 6	0.818	58533
COX8A	cytochrome c oxidase subunit 8A	0.817	1351
NAALADL2	N-acetylated alpha-linked acidic dipeptidase like 2	0.817	254827
SAP30	Sin3A associated protein 30	0.817	8819
CBS/CBSL	cystathionine-beta-synthase	0.816	102724560|875
CHAF1A	chromatin assembly factor 1 subunit A	0.816	10036
ABCC3	ATP binding cassette subfamily C member 3	0.815	8714
RFC5	replication factor C subunit 5	0.813	5985
SMARCAL1	SWI/SNF related, matrix associated, actin dependent regulator of chromatin, subfamily a like 1	0.813	50485
ADAMTS9	ADAM metallopeptidase with thrombospondin type 1 motif 9	0.812	56999
CCDC178	coiled-coil domain containing 178	0.812	374864
DTL	denticleless E3 ubiquitin protein ligase homolog	0.812	51514
RAD52	RAD52 homolog, DNA repair protein	0.812	5893
CD99	CD99 molecule (Xg blood group)	0.811	4267
XRCC5	X-ray repair cross complementing 5	0.809	7520
PAH	phenylalanine hydroxylase	0.808	5053
TRIM24	tripartite motif containing 24	0.808	8805
MBD3	methyl-CpG binding domain protein 3	0.807	53615
RALGPS1	Ral GEF with PH domain and SH3 binding motif 1	0.807	9649
C1QTNF12	C1q and TNF related 12	0.802	388581
NARF	nuclear prelamin A recognition factor	0.802	26502
RIDA	reactive intermediate imine deaminase A homolog	0.801	10247
PALMD	palmdelphin	0.8	54873
RBBP4	RB binding protein 4, chromatin remodeling factor	0.8	5928
CNDP1	carnosine dipeptidase 1	0.799	84735
ZNF521	zinc finger protein 521	0.798	25925
ADGRG2	adhesion G protein-coupled receptor G2	0.795	10149
GRHPR	glyoxylate and hydroxypyruvate reductase	0.795	9380
TASP1	taspase 1	0.79	55617
AMY2A	amylase, alpha 2A (pancreatic)	0.786	279
FKBP1B	FK506 binding protein 1B	0.786	2281
TROVE2	TROVE domain family member 2	0.786	6738
CA8	carbonic anhydrase 8	0.785	767
PDLIM4	PDZ and LIM domain 4	0.785	8572
TXNDC5	thioredoxin domain containing 5	0.785	81567
STIL	SCL/TAL1 interrupting locus	0.782	6491
GMNN	geminin, DNA replication inhibitor	0.78	51053
ICE2	interactor of little elongation complex ELL subunit 2	0.779	79664
IFT80	intraflagellar transport 80	0.779	57560
PFDN1	prefoldin subunit 1	0.778	5201
CD34	CD34 molecule	0.775	947
GPX4	glutathione peroxidase 4	0.775	2879
CEP55	centrosomal protein 55	0.773	55165
PYCR3	pyrroline-5-carboxylate reductase 3	0.773	65263
CDCA4	cell division cycle associated 4	0.772	55038
PLEKHA7	pleckstrin homology domain containing A7	0.772	144100
THYN1	thymocyte nuclear protein 1	0.771	29087
ALDOC	aldolase, fructose-bisphosphate C	0.77	230
CCNE2	cyclin E2	0.77	9134
CENPM	centromere protein M	0.769	79019
EDNRA	endothelin receptor type A	0.766	1909
MTUS1	microtubule associated scaffold protein 1	0.765	57509
ATL1	atlastin GTPase 1	0.763	51062
CD276	CD276 molecule	0.763	80381
FAM126A	family with sequence similarity 126 member A	0.763	84668
MCPH1	microcephalin 1	0.763	79648
BVES	blood vessel epicardial substance	0.761	11149
DNAJC9	DnaJ heat shock protein family (Hsp40) member C9	0.758	23234
FETUB	fetuin B	0.758	26998
LUM	lumican	0.757	4060
RUNX1T1	RUNX1 translocation partner 1	0.757	862
HDAC1	histone deacetylase 1	0.756	3065
ENOX1	ecto-NOX disulfide-thiol exchanger 1	0.754	55068
NUP43	nucleoporin 43	0.754	348995
FEN1	flap structure-specific endonuclease 1	0.753	2237
TBC1D7	TBC1 domain family member 7	0.749	51256
BID	BH3 interacting domain death agonist	0.748	637
MCTP2	multiple C2 and transmembrane domain containing 2	-0.747	55784
TMEM42	transmembrane protein 42	-0.751	131616
DDA1	DET1 and DDB1 associated 1	-0.752	79016
KAT2B	lysine acetyltransferase 2B	-0.754	8850
DDX50	DExD-box helicase 50	-0.755	79009
GNPNAT1	glucosamine-phosphate N-acetyltransferase 1	-0.756	64841
PRRC1	proline rich coiled-coil 1	-0.756	133619
ETS1	ETS proto-oncogene 1, transcription factor	-0.758	2113
DNAJC3	DnaJ heat shock protein family (Hsp40) member C3	-0.759	5611
ACSS3	acyl-CoA synthetase short-chain family member 3	-0.76	79611
KIAA1109	KIAA1109	-0.761	84162
RPL27	ribosomal protein L27	-0.762	6155
YIPF5	Yip1 domain family member 5	-0.767	81555
CPNE1	copine 1	-0.768	8904
ATP7B	ATPase copper transporting beta	-0.773	540
PGRMC1	progesterone receptor membrane component 1	-0.773	10857
TTC13	tetratricopeptide repeat domain 13	-0.776	79573
CRIM1	cysteine rich transmembrane BMP regulator 1	-0.777	51232
TMTC2	transmembrane and tetratricopeptide repeat containing 2	-0.779	160335
MAN1A1	mannosidase alpha class 1A member 1	-0.78	4121
ASB13	ankyrin repeat and SOCS box containing 13	-0.781	79754
IQSEC1	IQ motif and Sec7 domain 1	-0.783	9922
SERPING1	serpin family G member 1	-0.785	710
SLC25A12	solute carrier family 25 member 12	-0.786	8604
GRK5	G protein-coupled receptor kinase 5	-0.787	2869
ZFAND2A	zinc finger AN1-type containing 2A	-0.787	90637
SPATA13	spermatogenesis associated 13	-0.788	221178
MAP3K5	mitogen-activated protein kinase kinase kinase 5	-0.789	4217
TBC1D14	TBC1 domain family member 14	-0.789	57533
HSPA13	heat shock protein family A (Hsp70) member 13	-0.79	6782
SEC14L1	SEC14 like lipid binding 1	-0.792	6397
SRPRA	SRP receptor alpha subunit	-0.793	6734
TBC1D15	TBC1 domain family member 15	-0.793	64786
MCFD2	multiple coagulation factor deficiency 2	-0.794	90411
TMEM53	transmembrane protein 53	-0.794	79639
NEGR1	neuronal growth regulator 1	-0.796	257194
ARSB	arylsulfatase B	-0.798	411
IL1R1	interleukin 1 receptor type 1	-0.798	3554
SIDT2	SID1 transmembrane family member 2	-0.799	51092
ITFG2	integrin alpha FG-GAP repeat containing 2	-0.803	55846
CREBL2	cAMP responsive element binding protein like 2	-0.808	1389
IGFBP4	insulin like growth factor binding protein 4	-0.809	3487
CUL4A	cullin 4A	-0.812	8451
LIPC	lipase C, hepatic type	-0.812	3990
ACSL5	acyl-CoA synthetase long-chain family member 5	-0.813	51703
ACOT11	acyl-CoA thioesterase 11	-0.814	26027
PIGV	phosphatidylinositol glycan anchor biosynthesis class V	-0.814	55650
TMEM106B	transmembrane protein 106B	-0.815	54664
AFMID	arylformamidase	-0.816	125061
CENPV	centromere protein V	-0.817	201161
ACOX1	acyl-CoA oxidase 1	-0.818	51
DUSP16	dual specificity phosphatase 16	-0.822	80824
PPARGC1A	PPARG coactivator 1 alpha	-0.822	10891
VDAC1	voltage dependent anion channel 1	-0.824	7416
LPGAT1	lysophosphatidylglycerol acyltransferase 1	-0.825	9926
EPS8L2	EPS8 like 2	-0.829	64787
FAM104A	family with sequence similarity 104 member A	-0.832	84923
HDAC11	histone deacetylase 11	-0.834	79885
SAMHD1	SAM and HD domain containing deoxynucleoside triphosphate triphosphohydrolase 1	-0.834	25939
DRD4	dopamine receptor D4	-0.837	1815
IRS4	insulin receptor substrate 4	-0.838	8471
ETNK2	ethanolamine kinase 2	-0.841	55224
KLF11	Kruppel like factor 11	-0.842	8462
PHOSPHO1	phosphoethanolamine/phosphocholine phosphatase	-0.843	162466
SH3BP2	SH3 domain binding protein 2	-0.845	6452
PLPP3	phospholipid phosphatase 3	-0.847	8613
SLC25A5	solute carrier family 25 member 5	-0.85	292
WDR44	WD repeat domain 44	-0.852	54521
PIGL	phosphatidylinositol glycan anchor biosynthesis class L	-0.853	9487
C1GALT1	core 1 synthase, glycoprotein-N-acetylgalactosamine 3-beta-galactosyltransferase 1	-0.855	56913
GOLGA3	golgin A3	-0.855	2802
KLB	klotho beta	-0.855	152831
FBXO18	F-box protein, helicase, 18	-0.857	84893
MYD88	myeloid differentiation primary response 88	-0.857	4615
ATOH8	atonal bHLH transcription factor 8	-0.858	84913
PLA2R1	phospholipase A2 receptor 1	-0.86	22925
SLC22A5	solute carrier family 22 member 5	-0.861	6584
STEAP3	STEAP3 metalloreductase	-0.861	55240
GAPVD1	GTPase activating protein and VPS9 domains 1	-0.862	26130
CREB3L2	cAMP responsive element binding protein 3 like 2	-0.865	64764
SLC25A32	solute carrier family 25 member 32	-0.867	81034
LPL	lipoprotein lipase	-0.87	4023
PIK3IP1	phosphoinositide-3-kinase interacting protein 1	-0.87	113791
PRRG1	proline rich and Gla domain 1	-0.872	5638
ZFAND5	zinc finger AN1-type containing 5	-0.874	7763
EDEM1	ER degradation enhancing alpha-mannosidase like protein 1	-0.875	9695
UGP2	UDP-glucose pyrophosphorylase 2	-0.876	7360
RANBP10	RAN binding protein 10	-0.877	57610
MAN1B1	mannosidase alpha class 1B member 1	-0.878	11253
PCYT2	phosphate cytidylyltransferase 2, ethanolamine	-0.88	5833
POR	cytochrome p450 oxidoreductase	-0.88	5447
NOS2	nitric oxide synthase 2	-0.886	4843
IFRD1	interferon related developmental regulator 1	-0.888	3475
FGFR1OP2	FGFR1 oncogene partner 2	-0.891	26127
GRB10	growth factor receptor bound protein 10	-0.895	2887
TFB1M	transcription factor B1, mitochondrial	-0.898	51106
VCPIP1	valosin containing protein interacting protein 1	-0.898	80124
DNAJB9	DnaJ heat shock protein family (Hsp40) member B9	-0.9	4189
TRIP11	thyroid hormone receptor interactor 11	-0.902	9321
SLC38A9	solute carrier family 38 member 9	-0.904	153129
AKAP9	A-kinase anchoring protein 9	-0.905	10142
NADPH	--	-0.906
GGT5	gamma-glutamyltransferase 5	-0.908	2687
TMF1	TATA element modulatory factor 1	-0.91	7110
DNAJC25	DnaJ heat shock protein family (Hsp40) member C25	-0.911	548645
STON1	stonin 1	-0.912	11037
TAT	tyrosine aminotransferase	-0.912	6898
EXD3	exonuclease 3'-5' domain containing 3	-0.913	54932
AHR	aryl hydrocarbon receptor	-0.915	196
MBNL2	muscleblind like splicing regulator 2	-0.918	10150
SGK1	serum/glucocorticoid regulated kinase 1	-0.921	6446
PKIA	cAMP-dependent protein kinase inhibitor alpha	-0.926	5569
COL12A1	collagen type XII alpha 1 chain	-0.929	1303
SETX	senataxin	-0.932	23064
SPG20	spastic paraplegia 20 (Troyer syndrome)	-0.939	23111
AZIN1	antizyme inhibitor 1	-0.94	51582
DGKQ	diacylglycerol kinase theta	-0.94	1609
DIRC2	disrupted in renal carcinoma 2	-0.943	84925
USP40	ubiquitin specific peptidase 40	-0.943	55230
VIPR1	vasoactive intestinal peptide receptor 1	-0.948	7433
ACBD7	acyl-CoA binding domain containing 7	-0.949	414149
CYP4V2	cytochrome P450 family 4 subfamily V member 2	-0.949	285440
MIB2	mindbomb E3 ubiquitin protein ligase 2	-0.951	142678
PPP2R3A	protein phosphatase 2 regulatory subunit B''alpha	-0.953	5523
CCPG1	cell cycle progression 1	-0.955	9236
F9	coagulation factor IX	-0.962	2158
NFYC	nuclear transcription factor Y subunit gamma	-0.964	4802
UGGT1	UDP-glucose glycoprotein glucosyltransferase 1	-0.965	56886
GABARAPL1	GABA type A receptor associated protein like 1	-0.966	23710
CNPPD1	cyclin Pas1/PHO80 domain containing 1	-0.967	27013
COQ10B	coenzyme Q10B	-0.973	80219
CD74	CD74 molecule	-0.976	972
KIAA0232	KIAA0232	-0.976	9778
CLOCK	clock circadian regulator	-0.979	9575
UBE2H	ubiquitin conjugating enzyme E2 H	-0.985	7328
HMGCLL1	3-hydroxymethyl-3-methylglutaryl-CoA lyase like 1	-0.987	54511
TGFBI	transforming growth factor beta induced	-0.987	7045
GOLIM4	golgi integral membrane protein 4	-0.988	27333
PER2	period circadian clock 2	-0.988	8864
EIF6	eukaryotic translation initiation factor 6	-0.989	3692
HABP2	hyaluronan binding protein 2	-0.997	3026
MED9	mediator complex subunit 9	-1.004	55090
SLC25A6	solute carrier family 25 member 6	-1.004	293
ZYG11B	zyg-11 family member B, cell cycle regulator	-1.006	79699
NTRK2	neurotrophic receptor tyrosine kinase 2	-1.007	4915
GJA1	gap junction protein alpha 1	-1.011	2697
NADH	--	-1.017
KYAT1	kynurenine aminotransferase 1	-1.018	883
ELOVL6	ELOVL fatty acid elongase 6	-1.019	79071
SNX11	sorting nexin 11	-1.019	29916
YME1L1	YME1 like 1 ATPase	-1.024	10730
HOOK1	hook microtubule tethering protein 1	-1.029	51361
TIMP3	TIMP metallopeptidase inhibitor 3	-1.039	7078
WIPF1	WAS/WASL interacting protein family member 1	-1.045	7456
ZFAND3	zinc finger AN1-type containing 3	-1.045	60685
POLR2B	RNA polymerase II subunit B	-1.051	5431
KLF6	Kruppel like factor 6	-1.052	1316
THPO	thrombopoietin	-1.052	7066
RNF103	ring finger protein 103	-1.053	7844
USP4	ubiquitin specific peptidase 4	-1.053	7375
C1GALT1C1	C1GALT1 specific chaperone 1	-1.056	29071
VWA8	von Willebrand factor A domain containing 8	-1.06	23078
SMYD1	SET and MYND domain containing 1	-1.063	150572
ATP2A2	ATPase sarcoplasmic/endoplasmic reticulum Ca2+ transporting 2	-1.066	488
SLC25A4	solute carrier family 25 member 4	-1.066	291
FOXP2	forkhead box P2	-1.088	93986
TRAFD1	TRAF-type zinc finger domain containing 1	-1.09	10906
C1QA	complement C1q A chain	-1.101	712
TMEM116	transmembrane protein 116	-1.104	89894
UROC1	urocanate hydratase 1	-1.108	131669
ANG	angiogenin	-1.111	283
ADSL	adenylosuccinate lyase	-1.113	158
NAD+	--	-1.123
RHEB	Ras homolog enriched in brain	-1.126	6009
CYR61	cysteine rich angiogenic inducer 61	-1.131	3491
KLF10	Kruppel like factor 10	-1.14	7071
IMPA2	inositol monophosphatase 2	-1.159	3613
PLA2G15	phospholipase A2 group XV	-1.161	23659
MTHFR	methylenetetrahydrofolate reductase	-1.165	4524
ABCB1	ATP binding cassette subfamily B member 1	-1.17	5243
PLA2G12A	phospholipase A2 group XIIA	-1.171	81579
FABP5	fatty acid binding protein 5	-1.179	2171
HSPH1	heat shock protein family H (Hsp110) member 1	-1.198	10808
ABCD3	ATP binding cassette subfamily D member 3	-1.224	5825
CYB5R2	cytochrome b5 reductase 2	-1.225	51700
TMEM135	transmembrane protein 135	-1.226	65084
PLCXD1	phosphatidylinositol specific phospholipase C X domain containing 1	-1.227	55344
SNX10	sorting nexin 10	-1.227	29887
TOM1L2	target of myb1 like 2 membrane trafficking protein	-1.233	146691
ABHD5	abhydrolase domain containing 5	-1.234	51099
IRF8	interferon regulatory factor 8	-1.24	3394
ZBTB20	zinc finger and BTB domain containing 20	-1.247	26137
MAP1LC3A	microtubule associated protein 1 light chain 3 alpha	-1.255	84557
CREM	cAMP responsive element modulator	-1.259	1390
SOCS3	suppressor of cytokine signaling 3	-1.261	9021
C8B	complement C8 beta chain	-1.27	732
LYVE1	lymphatic vessel endothelial hyaluronan receptor 1	-1.271	10894
SMOX	spermine oxidase	-1.281	54498
OSMR	oncostatin M receptor	-1.285	9180
ZHX1	zinc fingers and homeoboxes 1	-1.291	11244
CRTC1	CREB regulated transcription coactivator 1	-1.3	23373
DDX5	DEAD-box helicase 5	-1.303	1655
RABGAP1L	RAB GTPase activating protein 1 like	-1.313	9910
LY75	lymphocyte antigen 75	-1.329	4065
PI3	peptidase inhibitor 3	-1.333	5266
SDC2	syndecan 2	-1.337	6383
TULP1	tubby like protein 1	-1.356	7287
ADAMTS5	ADAM metallopeptidase with thrombospondin type 1 motif 5	-1.367	11096
SLC33A1	solute carrier family 33 member 1	-1.37	9197
LPIN2	lipin 2	-1.377	9663
FABP7	fatty acid binding protein 7	-1.38	2173
MFN1	mitofusin 1	-1.388	55669
DNAJC12	DnaJ heat shock protein family (Hsp40) member C12	-1.413	56521
NUDT15	nudix hydrolase 15	-1.416	55270
SLC51A	solute carrier family 51 alpha subunit	-1.421	200931
JUN	Jun proto-oncogene, AP-1 transcription factor subunit	-1.423	3725
SESN1	sestrin 1	-1.428	27244
ABCD2	ATP binding cassette subfamily D member 2	-1.429	225
KCNK4	potassium two pore domain channel subfamily K member 4	-1.431	50801
ERO1B	endoplasmic reticulum oxidoreductase 1 beta	-1.436	56605
HAGH	hydroxyacylglutathione hydrolase	-1.444	3029
RAB20	RAB20, member RAS oncogene family	-1.446	55647
SELENOI	selenoprotein I	-1.461	85465
SYDE2	synapse defective Rho GTPase homolog 2	-1.463	84144
GNLY	granulysin	-1.469	10578
ARHGEF18	Rho/Rac guanine nucleotide exchange factor 18	-1.472	23370
C7	complement C7	-1.488	730
DHX29	DExH-box helicase 29	-1.494	54505
PPP1R1B	protein phosphatase 1 regulatory inhibitor subunit 1B	-1.495	84152
SPTBN5	spectrin beta, non-erythrocytic 5	-1.499	51332
SALL1	spalt like transcription factor 1	-1.506	6299
NT5C2	5'-nucleotidase, cytosolic II	-1.508	22978
CLYBL	citrate lyase beta like	-1.515	171425
ACHE	acetylcholinesterase (Cartwright blood group)	-1.516	43
CETP	cholesteryl ester transfer protein	-1.539	1071
CHRNA7	cholinergic receptor nicotinic alpha 7 subunit	-1.551	1139
HERPUD1	homocysteine inducible ER protein with ubiquitin like domain 1	-1.561	9709
AGPAT4	1-acylglycerol-3-phosphate O-acyltransferase 4	-1.57	56895
IL1RL1	interleukin 1 receptor like 1	-1.57	9173
SAMD12	sterile alpha motif domain containing 12	-1.618	401474
MPP1	membrane palmitoylated protein 1	-1.619	4354
MSMO1	methylsterol monooxygenase 1	-1.631	6307
SERPINI1	serpin family I member 1	-1.636	5274
BHLHE40	basic helix-loop-helix family member e40	-1.67	8553
MASP2	mannan binding lectin serine peptidase 2	-1.726	10747
NUP210	nucleoporin 210	-1.729	23225
SLC6A6	solute carrier family 6 member 6	-1.736	6533
LPIN1	lipin 1	-1.755	23175
SEL1L3	SEL1L family member 3	-1.765	23231
POF1B	premature ovarian failure, 1B	-1.775	79983
GCNT4	glucosaminyl (N-acetyl) transferase 4, core 2	-1.795	51301
IGFBP2	insulin like growth factor binding protein 2	-1.8	3485
MAP7D2	MAP7 domain containing 2	-1.8	256714
CPT1A	carnitine palmitoyltransferase 1A	-1.809	1374
MYC	MYC proto-oncogene, bHLH transcription factor	-1.841	4609
RAB40B	RAB40B, member RAS oncogene family	-1.861	10966
ZBTB16	zinc finger and BTB domain containing 16	-1.895	7704
CFH	complement factor H	-1.91	3075
GADD45B	growth arrest and DNA damage inducible beta	-1.929	4616
SLC16A5	solute carrier family 16 member 5	-1.93	9121
HPS5	HPS5, biogenesis of lysosomal organelles complex 2 subunit 2	-1.932	11234
C1R	complement C1r	-1.936	715
ABCC4	ATP binding cassette subfamily C member 4	-1.957	10257
XBP1	X-box binding protein 1	-1.976	7494
ADIPOQ	adiponectin, C1Q and collagen domain containing	-1.978	9370
SERPINF1	serpin family F member 1	-1.995	5176
AKR1D1	aldo-keto reductase family 1 member D1	-2.012	6718
COL18A1	collagen type XVIII alpha 1 chain	-2.028	80781
ALAS1	5'-aminolevulinate synthase 1	-2.05	211
ORM1	orosomucoid 1	-2.054	5004
SERPINB10	serpin family B member 10	-2.062	5273
COMTD1	catechol-O-methyltransferase domain containing 1	-2.063	118881
S100A9	S100 calcium binding protein A9	-2.072	6280
CHAC1	ChaC glutathione specific gamma-glutamylcyclotransferase 1	-2.116	79094
SLC25A25	solute carrier family 25 member 25	-2.148	114789
ALDH1A2	aldehyde dehydrogenase 1 family member A2	-2.236	8854
COCH	cochlin	-2.257	1690
C1S	complement C1s	-2.276	716
AP1S3	adaptor related protein complex 1 sigma 3 subunit	-2.295	130340
ULK2	unc-51 like autophagy activating kinase 2	-2.381	9706
APOA4	apolipoprotein A4	-2.567	337
RASD1	ras related dexamethasone induced 1	-2.611	51655
HIGD1A	HIG1 hypoxia inducible domain family member 1A	-2.614	25994
LDLRAD4	low density lipoprotein receptor class A domain containing 4	-2.804	753
CEPT1	choline/ethanolamine phosphotransferase 1	-3.01	10390
TENM2	teneurin transmembrane protein 2	-3.044	57451
FST	follistatin	-3.064	10468
KLF13	Kruppel like factor 13	-3.268	51621
MGP	matrix Gla protein	-3.366	4256
HMGCS1	3-hydroxy-3-methylglutaryl-CoA synthase 1	-3.448	3157
ITIH3	inter-alpha-trypsin inhibitor heavy chain 3	-3.485	3699
SLCO1A2	solute carrier organic anion transporter family member 1A2	-3.596	6579
IP6K2	inositol hexakisphosphate kinase 2	-3.608	51447
KLF9	Kruppel like factor 9	-3.639	687
FABP1	fatty acid binding protein 1	-4.068	2168
CA4	carbonic anhydrase 4	-4.196	762
FKBP5	FK506 binding protein 5	-4.37	2289
HPX	hemopexin	-4.606	3263
SERPINA3	serpin family A member 3	-5.551	12
DIO2	iodothyronine deiodinase 2	-7.193	1734
	Higher Expresion in E16 Liver
	Higher Expresion in E20 Liver

## Sheet: E16 vs D1_1084 AR-DEGs
Symbol	Entrez Gene Name	Log2 Ratio	Location	Type(s)
SLC13A3	solute carrier family 13 member 3	4.805	Plasma Membrane	transporter
DIO3	iodothyronine deiodinase 3	4.66	Plasma Membrane	enzyme
TTLL2	tubulin tyrosine ligase like 2	4.432	Other	other
MOGAT1	monoacylglycerol O-acyltransferase 1	4.163	Cytoplasm	enzyme
PPM1K	protein phosphatase, Mg2+/Mn2+ dependent 1K	3.964	Cytoplasm	phosphatase
ASCL1	achaete-scute family bHLH transcription factor 1	3.519	Nucleus	transcription regulator
HDAC9	histone deacetylase 9	3.306	Nucleus	transcription regulator
ATP2B2	ATPase plasma membrane Ca2+ transporting 2	3.286	Plasma Membrane	transporter
TFPI	tissue factor pathway inhibitor	3.221	Extracellular Space	other
RET	ret proto-oncogene	3.177	Plasma Membrane	kinase
PCK1	phosphoenolpyruvate carboxykinase 1	3.105	Cytoplasm	kinase
NEBL	nebulette	2.971	Plasma Membrane	other
NAV2	neuron navigator 2	2.944	Nucleus	other
TESC	tescalcin	2.765	Cytoplasm	other
SLC2A5	solute carrier family 2 member 5	2.764	Plasma Membrane	transporter
ALKAL2	ALK and LTK ligand 2	2.752	Other	other
TNNC1	troponin C1, slow skeletal and cardiac type	2.672	Cytoplasm	other
CA13	carbonic anhydrase 13	2.554	Cytoplasm	enzyme
ZFAND4	zinc finger AN1-type containing 4	2.467	Other	other
BPGM	bisphosphoglycerate mutase	2.44	Extracellular Space	phosphatase
CTNND2	catenin delta 2	2.429	Plasma Membrane	other
ADAMTS17	ADAM metallopeptidase with thrombospondin type 1 motif 17	2.403	Extracellular Space	other
TSPO2	translocator protein 2	2.36	Cytoplasm	other
APCDD1L	APC down-regulated 1 like	2.345	Other	other
DRC7	dynein regulatory complex subunit 7	2.321	Cytoplasm	other
GNG4	G protein subunit gamma 4	2.321	Plasma Membrane	enzyme
FBN3	fibrillin 3	2.26	Extracellular Space	other
GAS2	growth arrest specific 2	2.208	Cytoplasm	other
POSTN	periostin	2.174	Extracellular Space	other
ACMSD	aminocarboxymuconate semialdehyde decarboxylase	2.173	Cytoplasm	enzyme
IRF6	interferon regulatory factor 6	2.162	Nucleus	transcription regulator
DYNC1I1	dynein cytoplasmic 1 intermediate chain 1	2.139	Cytoplasm	other
ITGBL1	integrin subunit beta like 1	2.123	Extracellular Space	other
RHAG	Rh associated glycoprotein	2.106	Plasma Membrane	peptidase
CCDC80	coiled-coil domain containing 80	2.101	Nucleus	other
LRBA	LPS responsive beige-like anchor protein	2.101	Cytoplasm	other
LRRC39	leucine rich repeat containing 39	2.093	Other	other
COL14A1	collagen type XIV alpha 1 chain	2.034	Extracellular Space	other
DCX	doublecortin	1.998	Cytoplasm	other
NCAM1	neural cell adhesion molecule 1	1.994	Plasma Membrane	other
LRRC17	leucine rich repeat containing 17	1.984	Extracellular Space	other
ARNT2	aryl hydrocarbon receptor nuclear translocator 2	1.961	Nucleus	transcription regulator
HARBI1	harbinger transposase derived 1	1.955	Cytoplasm	other
KRTAP10-4	keratin associated protein 10-4	1.945	Cytoplasm	other
CTNNA2	catenin alpha 2	1.941	Plasma Membrane	other
GAB2	GRB2 associated binding protein 2	1.939	Cytoplasm	other
TUBB1	tubulin beta 1 class VI	1.934	Cytoplasm	other
ANGPTL3	angiopoietin like 3	1.92	Extracellular Space	growth factor
PKP2	plakophilin 2	1.906	Plasma Membrane	other
SCARB2	scavenger receptor class B member 2	1.902	Plasma Membrane	other
NCKAP5	NCK associated protein 5	1.879	Other	other
ACOT9	acyl-CoA thioesterase 9	1.875	Cytoplasm	enzyme
PIWIL1	piwi like RNA-mediated gene silencing 1	1.873	Cytoplasm	enzyme
PTGDS	prostaglandin D2 synthase	1.873	Cytoplasm	enzyme
AKAP12	A-kinase anchoring protein 12	1.87	Cytoplasm	transporter
ANK2	ankyrin 2	1.854	Plasma Membrane	other
SOX9	SRY-box 9	1.825	Nucleus	transcription regulator
PLXNA4	plexin A4	1.823	Plasma Membrane	transmembrane receptor
G6PC2	glucose-6-phosphatase catalytic subunit 2	1.818	Cytoplasm	phosphatase
PRKX	protein kinase, X-linked	1.811	Cytoplasm	kinase
ARHGEF3	Rho guanine nucleotide exchange factor 3	1.805	Cytoplasm	other
EPB42	erythrocyte membrane protein band 4.2	1.8	Plasma Membrane	transporter
SHANK2	SH3 and multiple ankyrin repeat domains 2	1.788	Plasma Membrane	other
AHNAK2	AHNAK nucleoprotein 2	1.78	Cytoplasm	other
ARHGAP15	Rho GTPase activating protein 15	1.774	Cytoplasm	other
TNIP2	TNFAIP3 interacting protein 2	1.774	Cytoplasm	other
SCG5	secretogranin V	1.754	Extracellular Space	other
SERTAD2	SERTA domain containing 2	1.747	Cytoplasm	transcription regulator
RNF144A	ring finger protein 144A	1.734	Nucleus	enzyme
CASC1	cancer susceptibility 1	1.727	Cytoplasm	other
BAG3	BCL2 associated athanogene 3	1.724	Cytoplasm	other
CXCL12	C-X-C motif chemokine ligand 12	1.721	Extracellular Space	cytokine
IGSF10	immunoglobulin superfamily member 10	1.719	Extracellular Space	other
CES1	carboxylesterase 1	1.704	Cytoplasm	enzyme
LONRF2	LON peptidase N-terminal domain and ring finger 2	1.693	Other	other
MAB21L2	mab-21 like 2	1.692	Nucleus	other
COL8A1	collagen type VIII alpha 1 chain	1.684	Extracellular Space	other
CHODL	chondrolectin	1.681	Plasma Membrane	other
PDK4	pyruvate dehydrogenase kinase 4	1.672	Cytoplasm	kinase
VAV3	vav guanine nucleotide exchange factor 3	1.667	Extracellular Space	cytokine
TP53RK	TP53 regulating kinase	1.653	Nucleus	kinase
SOX17	SRY-box 17	1.652	Nucleus	transcription regulator
TC2N	tandem C2 domains, nuclear	1.652	Nucleus	transporter
FKBP10	FK506 binding protein 10	1.639	Cytoplasm	enzyme
CA2	carbonic anhydrase 2	1.637	Cytoplasm	enzyme
ALDH1A3	aldehyde dehydrogenase 1 family member A3	1.635	Cytoplasm	enzyme
ANO1	anoctamin 1	1.635	Plasma Membrane	ion channel
SFRP1	secreted frizzled related protein 1	1.628	Plasma Membrane	transmembrane receptor
DAB1	DAB1, reelin adaptor protein	1.616	Cytoplasm	other
FBLN1	fibulin 1	1.606	Extracellular Space	other
PIM3	Pim-3 proto-oncogene, serine/threonine kinase	1.606	Cytoplasm	kinase
SPDYA	speedy/RINGO cell cycle regulator family member A	1.598	Nucleus	other
YPEL2	yippee like 2	1.598	Nucleus	other
PROM1	prominin 1	1.597	Plasma Membrane	other
RIMBP2	RIMS binding protein 2	1.597	Plasma Membrane	other
CPED1	cadherin like and PC-esterase domain containing 1	1.59	Cytoplasm	other
DNAAF4	dynein axonemal assembly factor 4	1.587	Nucleus	other
TMEM37	transmembrane protein 37	1.586	Plasma Membrane	ion channel
H2AFY2	H2A histone family member Y2	1.584	Nucleus	other
MND1	meiotic nuclear divisions 1	1.576	Nucleus	other
ZNF462	zinc finger protein 462	1.575	Nucleus	other
TNFSF10	TNF superfamily member 10	1.57	Extracellular Space	cytokine
SLC40A1	solute carrier family 40 member 1	1.567	Plasma Membrane	transporter
PPFIBP2	PPFIA binding protein 2	1.561	Nucleus	phosphatase
SULT1B1	sulfotransferase family 1B member 1	1.561	Cytoplasm	enzyme
LRP2BP	LRP2 binding protein	1.56	Cytoplasm	other
IGDCC4	immunoglobulin superfamily DCC subclass member 4	1.557	Plasma Membrane	other
PTGER4	prostaglandin E receptor 4	1.547	Plasma Membrane	G-protein coupled receptor
CA9	carbonic anhydrase 9	1.546	Nucleus	enzyme
RHCE/RHD	Rh blood group D antigen	1.542	Plasma Membrane	transporter
RHOQ	ras homolog family member Q	1.542	Plasma Membrane	enzyme
GIGYF2	GRB10 interacting GYF protein 2	1.54	Cytoplasm	other
CCNG2	cyclin G2	1.538	Nucleus	other
PACRG	parkin coregulated	1.532	Nucleus	other
ZMYND11	zinc finger MYND-type containing 11	1.502	Nucleus	transcription regulator
GEM	GTP binding protein overexpressed in skeletal muscle	1.495	Plasma Membrane	enzyme
FHIT	fragile histidine triad	1.483	Cytoplasm	enzyme
NREP	neuronal regeneration related protein	1.472	Cytoplasm	other
PHACTR2	phosphatase and actin regulator 2	1.472	Other	other
INSIG1	insulin induced gene 1	1.465	Cytoplasm	other
RYBP	RING1 and YY1 binding protein	1.464	Nucleus	transcription regulator
NCALD	neurocalcin delta	1.456	Cytoplasm	transporter
TMEM26	transmembrane protein 26	1.454	Other	other
BMP10	bone morphogenetic protein 10	1.444	Extracellular Space	growth factor
GUCY1A3	guanylate cyclase 1 soluble subunit alpha	1.444	Cytoplasm	enzyme
MARCKS	myristoylated alanine rich protein kinase C substrate	1.441	Plasma Membrane	other
DKK3	dickkopf WNT signaling pathway inhibitor 3	1.43	Extracellular Space	cytokine
NR1H4	nuclear receptor subfamily 1 group H member 4	1.427	Nucleus	ligand-dependent nuclear receptor
ST3GAL1	ST3 beta-galactoside alpha-2,3-sialyltransferase 1	1.425	Cytoplasm	enzyme
MARCKSL1	MARCKS like 1	1.424	Cytoplasm	other
HHIP	hedgehog interacting protein	1.421	Plasma Membrane	other
SMARCD3	SWI/SNF related, matrix associated, actin dependent regulator of chromatin, subfamily d, member 3	1.414	Nucleus	transcription regulator
AGPAT3	1-acylglycerol-3-phosphate O-acyltransferase 3	1.412	Cytoplasm	enzyme
HS1BP3	HCLS1 binding protein 3	1.411	Other	other
PXDN	peroxidasin	1.406	Extracellular Space	enzyme
FRRS1	ferric chelate reductase 1	1.404	Plasma Membrane	transmembrane receptor
MCUB	mitochondrial calcium uniporter dominant negative beta subunit	1.397	Cytoplasm	other
CABIN1	calcineurin binding protein 1	1.395	Nucleus	other
LAMB1	laminin subunit beta 1	1.392	Extracellular Space	other
STC2	stanniocalcin 2	1.388	Extracellular Space	other
PEX6	peroxisomal biogenesis factor 6	1.386	Cytoplasm	enzyme
DNAJC12	DnaJ heat shock protein family (Hsp40) member C12	1.378	Cytoplasm	other
ABCC9	ATP binding cassette subfamily C member 9	1.376	Plasma Membrane	ion channel
FBXO9	F-box protein 9	1.376	Cytoplasm	enzyme
GREB1L	growth regulation by estrogen in breast cancer 1 like	1.376	Extracellular Space	other
RUFY2	RUN and FYVE domain containing 2	1.376	Nucleus	other
LIMD2	LIM domain containing 2	1.37	Other	other
MDK	midkine	1.37	Extracellular Space	growth factor
FSTL1	follistatin like 1	1.367	Extracellular Space	other
PRKAG2	protein kinase AMP-activated non-catalytic subunit gamma 2	1.363	Cytoplasm	kinase
SARDH	sarcosine dehydrogenase	1.363	Cytoplasm	enzyme
RAB11FIP4	RAB11 family interacting protein 4	1.36	Cytoplasm	other
CACNA1D	calcium voltage-gated channel subunit alpha1 D	1.358	Plasma Membrane	ion channel
ID2	inhibitor of DNA binding 2	1.348	Nucleus	transcription regulator
JAK1	Janus kinase 1	1.344	Cytoplasm	kinase
EGFL7	EGF like domain multiple 7	1.338	Extracellular Space	other
SH3YL1	SH3 and SYLF domain containing 1	1.338	Plasma Membrane	other
MXRA5	matrix remodeling associated 5	1.332	Extracellular Space	other
ASPSCR1	ASPSCR1, UBX domain containing tether for SLC2A4	1.331	Cytoplasm	other
CEP170	centrosomal protein 170	1.33	Nucleus	other
ADH1C	alcohol dehydrogenase 1C (class I), gamma polypeptide	1.328	Cytoplasm	enzyme
TDH	L-threonine dehydrogenase (pseudogene)	1.326	Cytoplasm	other
KMT2E	lysine methyltransferase 2E	1.32	Nucleus	enzyme
RRBP1	ribosome binding protein 1	1.317	Cytoplasm	other
SKIL	SKI like proto-oncogene	1.316	Nucleus	transcription regulator
CRYBG3	crystallin beta-gamma domain containing 3	1.314	Other	other
FBN2	fibrillin 2	1.314	Extracellular Space	other
DLC1	DLC1 Rho GTPase activating protein	1.313	Cytoplasm	other
MCF2	MCF.2 cell line derived transforming sequence	1.31	Cytoplasm	other
ANKRD9	ankyrin repeat domain 9	1.308	Cytoplasm	other
PLA1A	phospholipase A1 member A	1.299	Extracellular Space	enzyme
GPLD1	glycosylphosphatidylinositol specific phospholipase D1	1.297	Cytoplasm	enzyme
SMS	spermine synthase	1.297	Cytoplasm	enzyme
TCF21	transcription factor 21	1.286	Nucleus	transcription regulator
MAP3K7CL	MAP3K7 C-terminal like	1.284	Other	other
HAO2	hydroxyacid oxidase 2	1.282	Cytoplasm	enzyme
LIMD1	LIM domains containing 1	1.282	Nucleus	transcription regulator
HMOX2	heme oxygenase 2	1.28	Cytoplasm	enzyme
CAMK2N1	calcium/calmodulin dependent protein kinase II inhibitor 1	1.277	Plasma Membrane	kinase
PMEPA1	prostate transmembrane protein, androgen induced 1	1.277	Plasma Membrane	other
LUM	lumican	1.274	Extracellular Space	other
CAD	carbamoyl-phosphate synthetase 2, aspartate transcarbamylase, and dihydroorotase	1.273	Cytoplasm	enzyme
SLC4A1	solute carrier family 4 member 1 (Diego blood group)	1.272	Plasma Membrane	transporter
EPB41L5	erythrocyte membrane protein band 4.1 like 5	1.26	Plasma Membrane	other
FN3K	fructosamine 3 kinase	1.26	Cytoplasm	kinase
SGPP2	sphingosine-1-phosphate phosphatase 2	1.259	Cytoplasm	phosphatase
BACH1	BTB domain and CNC homolog 1	1.257	Nucleus	transcription regulator
KMO	kynurenine 3-monooxygenase	1.257	Cytoplasm	enzyme
SLC1A4	solute carrier family 1 member 4	1.257	Plasma Membrane	transporter
ATG13	autophagy related 13	1.256	Cytoplasm	other
LMO2	LIM domain only 2	1.249	Nucleus	transcription regulator
SCPEP1	serine carboxypeptidase 1	1.246	Cytoplasm	peptidase
FREM1	FRAS1 related extracellular matrix 1	1.245	Extracellular Space	other
MTUS1	microtubule associated scaffold protein 1	1.245	Extracellular Space	other
AMY2A	amylase, alpha 2A (pancreatic)	1.242	Extracellular Space	enzyme
SLC25A21	solute carrier family 25 member 21	1.239	Cytoplasm	transporter
VIM	vimentin	1.233	Cytoplasm	other
BCL2L1	BCL2 like 1	1.23	Cytoplasm	other
KCNMB1	potassium calcium-activated channel subfamily M regulatory beta subunit 1	1.227	Plasma Membrane	ion channel
LTBP1	latent transforming growth factor beta binding protein 1	1.225	Extracellular Space	other
OLFML3	olfactomedin like 3	1.225	Extracellular Space	other
ASNS	asparagine synthetase (glutamine-hydrolyzing)	1.222	Cytoplasm	enzyme
DMGDH	dimethylglycine dehydrogenase	1.221	Cytoplasm	enzyme
NADK2	NAD kinase 2, mitochondrial	1.219	Cytoplasm	kinase
BCL6	B-cell CLL/lymphoma 6	1.217	Nucleus	transcription regulator
PNRC1	proline rich nuclear receptor coactivator 1	1.217	Nucleus	other
CACHD1	cache domain containing 1	1.213	Other	other
PAH	phenylalanine hydroxylase	1.211	Cytoplasm	enzyme
SLC7A5	solute carrier family 7 member 5	1.206	Plasma Membrane	transporter
ANTXR1	anthrax toxin receptor 1	1.203	Plasma Membrane	transmembrane receptor
PALLD	palladin, cytoskeletal associated protein	1.203	Plasma Membrane	other
ETFDH	electron transfer flavoprotein dehydrogenase	1.2	Cytoplasm	enzyme
ZNF521	zinc finger protein 521	1.192	Nucleus	other
SYNE2	spectrin repeat containing nuclear envelope protein 2	1.189	Nucleus	other
ALCAM	activated leukocyte cell adhesion molecule	1.186	Plasma Membrane	other
CCDC50	coiled-coil domain containing 50	1.186	Cytoplasm	other
FAM161B	family with sequence similarity 161 member B	1.185	Other	other
MANBA	mannosidase beta	1.184	Cytoplasm	enzyme
TWIST2	twist family bHLH transcription factor 2	1.182	Nucleus	transcription regulator
LYSMD4	LysM domain containing 4	1.179	Other	other
CA5A	carbonic anhydrase 5A	1.178	Cytoplasm	enzyme
OLFM3	olfactomedin 3	1.178	Cytoplasm	other
RHOB	ras homolog family member B	1.178	Cytoplasm	enzyme
RERG	RAS like estrogen regulated growth inhibitor	1.177	Nucleus	enzyme
GPX7	glutathione peroxidase 7	1.175	Cytoplasm	enzyme
YPEL1	yippee like 1	1.173	Nucleus	enzyme
PID1	phosphotyrosine interaction domain containing 1	1.171	Cytoplasm	other
TXNDC5	thioredoxin domain containing 5	1.171	Cytoplasm	enzyme
CDH2	cadherin 2	1.168	Plasma Membrane	other
FBLN2	fibulin 2	1.166	Extracellular Space	other
RELN	reelin	1.166	Extracellular Space	peptidase
ZDHHC2	zinc finger DHHC-type containing 2	1.166	Nucleus	enzyme
TMEM238	transmembrane protein 238	1.165	Other	other
SEMA3D	semaphorin 3D	1.163	Extracellular Space	other
CC2D2A	coiled-coil and C2 domain containing 2A	1.161	Cytoplasm	other
KCNK5	potassium two pore domain channel subfamily K member 5	1.161	Plasma Membrane	ion channel
NSMCE2	NSE2/MMS21 homolog, SMC5-SMC6 complex SUMO ligase	1.161	Nucleus	enzyme
SLC7A6	solute carrier family 7 member 6	1.161	Plasma Membrane	transporter
HSD3B2	hydroxy-delta-5-steroid dehydrogenase, 3 beta- and steroid delta-isomerase 2	1.16	Cytoplasm	enzyme
NAALADL2	N-acetylated alpha-linked acidic dipeptidase like 2	1.16	Other	other
RAB5A	RAB5A, member RAS oncogene family	1.16	Cytoplasm	enzyme
SRGAP1	SLIT-ROBO Rho GTPase activating protein 1	1.16	Cytoplasm	other
GRIP2	glutamate receptor interacting protein 2	1.159	Plasma Membrane	other
OXCT1	3-oxoacid CoA-transferase 1	1.158	Cytoplasm	enzyme
SMPD3	sphingomyelin phosphodiesterase 3	1.158	Cytoplasm	enzyme
PRKD1	protein kinase D1	1.157	Cytoplasm	kinase
SIRT5	sirtuin 5	1.156	Cytoplasm	enzyme
MDFIC	MyoD family inhibitor domain containing	1.155	Nucleus	other
ADAL	adenosine deaminase like	1.153	Cytoplasm	enzyme
IL13RA1	interleukin 13 receptor subunit alpha 1	1.153	Plasma Membrane	transmembrane receptor
DPY19L3	dpy-19 like C-mannosyltransferase 3	1.152	Other	other
OLFM1	olfactomedin 1	1.152	Cytoplasm	other
PTPN21	protein tyrosine phosphatase, non-receptor type 21	1.151	Cytoplasm	phosphatase
CIRBP	cold inducible RNA binding protein	1.146	Nucleus	translation regulator
PIK3IP1	phosphoinositide-3-kinase interacting protein 1	1.146	Cytoplasm	other
HDAC4	histone deacetylase 4	1.145	Nucleus	transcription regulator
LHFPL6	LHFPL tetraspan subfamily member 6	1.144	Other	other
MAP1LC3B	microtubule associated protein 1 light chain 3 beta	1.14	Cytoplasm	other
BPNT1	3'(2'), 5'-bisphosphate nucleotidase 1	1.139	Nucleus	phosphatase
CTSO	cathepsin O	1.137	Cytoplasm	peptidase
ACADSB	acyl-CoA dehydrogenase short/branched chain	1.133	Cytoplasm	enzyme
FUCA1	alpha-L-fucosidase 1	1.133	Cytoplasm	enzyme
CCND2	cyclin D2	1.13	Nucleus	other
SHISA2	shisa family member 2	1.13	Cytoplasm	other
SNAI1	snail family transcriptional repressor 1	1.129	Nucleus	transcription regulator
HIC2	HIC ZBTB transcriptional repressor 2	1.126	Nucleus	other
PHLDB2	pleckstrin homology like domain family B member 2	1.126	Cytoplasm	other
COLEC12	collectin subfamily member 12	1.125	Plasma Membrane	transmembrane receptor
DCBLD1	discoidin, CUB and LCCL domain containing 1	1.124	Extracellular Space	other
PDGFRL	platelet derived growth factor receptor like	1.123	Plasma Membrane	kinase
PHC1	polyhomeotic homolog 1	1.123	Nucleus	transcription regulator
THBS4	thrombospondin 4	1.122	Extracellular Space	other
FDXR	ferredoxin reductase	1.121	Cytoplasm	enzyme
TOX3	TOX high mobility group box family member 3	1.119	Nucleus	other
GALNT7	polypeptide N-acetylgalactosaminyltransferase 7	1.118	Cytoplasm	enzyme
RASGRF2	Ras protein specific guanine nucleotide releasing factor 2	1.117	Cytoplasm	other
HOXA5	homeobox A5	1.116	Nucleus	transcription regulator
TET2	tet methylcytosine dioxygenase 2	1.113	Nucleus	enzyme
SEMA6D	semaphorin 6D	1.111	Plasma Membrane	other
CAMK4	calcium/calmodulin dependent protein kinase IV	1.108	Nucleus	kinase
SAMD11	sterile alpha motif domain containing 11	1.104	Nucleus	other
EEF2K	eukaryotic elongation factor 2 kinase	1.1	Cytoplasm	kinase
PARD3	par-3 family cell polarity regulator	1.099	Plasma Membrane	other
NARF	nuclear prelamin A recognition factor	1.096	Nucleus	enzyme
CA10	carbonic anhydrase 10	1.091	Other	enzyme
GSN	gelsolin	1.09	Extracellular Space	other
HVCN1	hydrogen voltage gated channel 1	1.09	Plasma Membrane	ion channel
TNIK	TRAF2 and NCK interacting kinase	1.088	Plasma Membrane	kinase
ALDH18A1	aldehyde dehydrogenase 18 family member A1	1.087	Cytoplasm	kinase
ITIH5	inter-alpha-trypsin inhibitor heavy chain family member 5	1.086	Plasma Membrane	other
PPARA	peroxisome proliferator activated receptor alpha	1.083	Nucleus	ligand-dependent nuclear receptor
SNX20	sorting nexin 20	1.079	Cytoplasm	other
STKLD1	serine/threonine kinase like domain containing 1	1.079	Other	kinase
CORO2A	coronin 2A	1.078	Cytoplasm	other
FAM107B	family with sequence similarity 107 member B	1.077	Other	other
PAK6	p21 (RAC1) activated kinase 6	1.077	Cytoplasm	kinase
ST6GALNAC2	ST6 N-acetylgalactosaminide alpha-2,6-sialyltransferase 2	1.077	Cytoplasm	enzyme
KIAA0368	KIAA0368	1.076	Cytoplasm	other
PRRG1	proline rich and Gla domain 1	1.076	Plasma Membrane	other
SFRP2	secreted frizzled related protein 2	1.076	Plasma Membrane	transmembrane receptor
BMP5	bone morphogenetic protein 5	1.074	Extracellular Space	growth factor
MXD4	MAX dimerization protein 4	1.073	Nucleus	transcription regulator
WASHC2A/WASHC2C	WASH complex subunit 2A	1.073	Cytoplasm	other
ETNPPL	ethanolamine-phosphate phospho-lyase	1.072	Cytoplasm	enzyme
KIAA1107	KIAA1107	1.068	Other	other
TIPARP	TCDD inducible poly(ADP-ribose) polymerase	1.068	Nucleus	enzyme
EML4	echinoderm microtubule associated protein like 4	1.065	Cytoplasm	other
HDAC10	histone deacetylase 10	1.063	Nucleus	transcription regulator
NID2	nidogen 2	1.062	Extracellular Space	other
NRP1	neuropilin 1	1.059	Plasma Membrane	transmembrane receptor
C11orf24	chromosome 11 open reading frame 24	1.057	Extracellular Space	other
IVD	isovaleryl-CoA dehydrogenase	1.054	Cytoplasm	enzyme
MLIP	muscular LMNA interacting protein	1.052	Nucleus	transcription regulator
SRSF5	serine and arginine rich splicing factor 5	1.052	Nucleus	other
SEMA6A	semaphorin 6A	1.05	Plasma Membrane	transmembrane receptor
IQCB1	IQ motif containing B1	1.048	Extracellular Space	other
SLC44A3	solute carrier family 44 member 3	1.048	Plasma Membrane	transporter
EDNRA	endothelin receptor type A	1.047	Plasma Membrane	transmembrane receptor
FZD9	frizzled class receptor 9	1.036	Plasma Membrane	G-protein coupled receptor
SHROOM2	shroom family member 2	1.033	Plasma Membrane	ion channel
GPAT3	glycerol-3-phosphate acyltransferase 3	1.031	Cytoplasm	enzyme
ASPH	aspartate beta-hydroxylase	1.03	Cytoplasm	enzyme
BMP6	bone morphogenetic protein 6	1.026	Extracellular Space	growth factor
PCBP2	poly(rC) binding protein 2	1.025	Nucleus	other
ROBO2	roundabout guidance receptor 2	1.024	Plasma Membrane	transmembrane receptor
NKAIN4	sodium/potassium transporting ATPase interacting 4	1.02	Other	other
VEZT	vezatin, adherens junctions transmembrane protein	1.02	Plasma Membrane	other
RAB39B	RAB39B, member RAS oncogene family	1.016	Plasma Membrane	enzyme
AIFM2	apoptosis inducing factor, mitochondria associated 2	1.015	Cytoplasm	enzyme
CFAP36	cilia and flagella associated protein 36	1.014	Other	other
NAMPT	nicotinamide phosphoribosyltransferase	1.012	Extracellular Space	cytokine
TCEA2	transcription elongation factor A2	1.008	Nucleus	transcription regulator
EFNB1	ephrin B1	1.007	Plasma Membrane	other
MTF2	metal response element binding transcription factor 2	1.006	Nucleus	transcription regulator
PLOD2	procollagen-lysine,2-oxoglutarate 5-dioxygenase 2	1.004	Cytoplasm	enzyme
TMEM181	transmembrane protein 181	1.003	Other	other
LYPLAL1	lysophospholipase like 1	1.001	Cytoplasm	enzyme
ANAPC5	anaphase promoting complex subunit 5	1	Nucleus	other
PRKCD	protein kinase C delta	1	Cytoplasm	kinase
COL5A1	collagen type V alpha 1 chain	0.999	Extracellular Space	other
SRPK2	SRSF protein kinase 2	0.996	Nucleus	kinase
LRP1	LDL receptor related protein 1	0.995	Plasma Membrane	transmembrane receptor
LRRC40	leucine rich repeat containing 40	0.995	Nucleus	other
CLDN5	claudin 5	0.99	Plasma Membrane	other
SLCO1B3	solute carrier organic anion transporter family member 1B3	0.99	Plasma Membrane	transporter
BTG1	BTG anti-proliferation factor 1	0.989	Nucleus	transcription regulator
FMNL2	formin like 2	0.986	Cytoplasm	other
SLC16A1	solute carrier family 16 member 1	0.984	Plasma Membrane	transporter
CPN1	carboxypeptidase N subunit 1	0.981	Extracellular Space	peptidase
CD99	CD99 molecule (Xg blood group)	0.98	Plasma Membrane	other
GPX8	glutathione peroxidase 8 (putative)	0.979	Cytoplasm	enzyme
BASP1	brain abundant membrane attached signal protein 1	0.977	Nucleus	transcription regulator
FGFR2	fibroblast growth factor receptor 2	0.977	Plasma Membrane	kinase
CNOT6	CCR4-NOT transcription complex subunit 6	0.976	Nucleus	enzyme
GPRC5C	G protein-coupled receptor class C group 5 member C	0.975	Plasma Membrane	G-protein coupled receptor
SERINC5	serine incorporator 5	0.975	Plasma Membrane	transporter
ATN1	atrophin 1	0.973	Nucleus	transcription regulator
ITGB5	integrin subunit beta 5	0.968	Plasma Membrane	other
PYCR2	pyrroline-5-carboxylate reductase 2	0.968	Cytoplasm	enzyme
AP2A2	adaptor related protein complex 2 alpha 2 subunit	0.966	Cytoplasm	transporter
EPCAM	epithelial cell adhesion molecule	0.963	Plasma Membrane	other
KIAA1958	KIAA1958	0.963	Other	other
PMFBP1	polyamine modulated factor 1 binding protein 1	0.962	Cytoplasm	other
CRAMP1	cramped chromatin regulator homolog 1	0.961	Other	other
DNMT3B	DNA methyltransferase 3 beta	0.961	Nucleus	enzyme
GRIA3	glutamate ionotropic receptor AMPA type subunit 3	0.961	Plasma Membrane	ion channel
SPTB	spectrin beta, erythrocytic	0.96	Plasma Membrane	other
MGARP	mitochondria localized glutamic acid rich protein	0.959	Cytoplasm	other
CRISPLD1	cysteine rich secretory protein LCCL domain containing 1	0.957	Cytoplasm	other
MPST	mercaptopyruvate sulfurtransferase	0.955	Cytoplasm	enzyme
RBM43	RNA binding motif protein 43	0.951	Other	other
MAP4K4	mitogen-activated protein kinase kinase kinase kinase 4	0.95	Cytoplasm	kinase
PHKA2	phosphorylase kinase regulatory subunit alpha 2	0.948	Cytoplasm	kinase
RHOU	ras homolog family member U	0.947	Cytoplasm	enzyme
BRF1	BRF1, RNA polymerase III transcription initiation factor subunit	0.946	Nucleus	transcription regulator
CHID1	chitinase domain containing 1	0.946	Extracellular Space	other
USP44	ubiquitin specific peptidase 44	0.946	Nucleus	peptidase
PDE5A	phosphodiesterase 5A	0.943	Cytoplasm	enzyme
LOX	lysyl oxidase	0.942	Extracellular Space	enzyme
AK1	adenylate kinase 1	0.939	Cytoplasm	kinase
CYP1B1	cytochrome P450 family 1 subfamily B member 1	0.939	Cytoplasm	enzyme
TTYH2	tweety family member 2	0.937	Other	ion channel
ZNF236	zinc finger protein 236	0.937	Nucleus	transcription regulator
NCAPD2	non-SMC condensin I complex subunit D2	0.934	Nucleus	other
TROVE2	TROVE domain family member 2	0.931	Nucleus	other
STAU2	staufen double-stranded RNA binding protein 2	0.929	Cytoplasm	other
MEP1B	meprin A subunit beta	0.928	Plasma Membrane	peptidase
KIZ	kizuna centrosomal protein	0.926	Cytoplasm	other
SERPINB6	serpin family B member 6	0.92	Cytoplasm	other
RHOBTB1	Rho related BTB domain containing 1	0.919	Other	enzyme
CADPS2	calcium dependent secretion activator 2	0.918	Plasma Membrane	other
RASGRP3	RAS guanyl releasing protein 3	0.918	Cytoplasm	other
SPRED2	sprouty related EVH1 domain containing 2	0.918	Extracellular Space	cytokine
PNISR	PNN interacting serine and arginine rich protein	0.916	Nucleus	other
ARHGEF10	Rho guanine nucleotide exchange factor 10	0.915	Cytoplasm	enzyme
LDHA	lactate dehydrogenase A	0.915	Cytoplasm	enzyme
YTHDC1	YTH domain containing 1	0.913	Cytoplasm	other
HYKK	hydroxylysine kinase	0.912	Cytoplasm	kinase
CA8	carbonic anhydrase 8	0.911	Cytoplasm	enzyme
POU2F1	POU class 2 homeobox 1	0.911	Nucleus	transcription regulator
COL1A2	collagen type I alpha 2 chain	0.909	Extracellular Space	other
EPHA3	EPH receptor A3	0.909	Plasma Membrane	kinase
TSPAN13	tetraspanin 13	0.909	Plasma Membrane	other
SCG3	secretogranin III	0.908	Extracellular Space	other
ACVR2B	activin A receptor type 2B	0.907	Plasma Membrane	kinase
PARD6G	par-6 family cell polarity regulator gamma	0.907	Plasma Membrane	other
EPB41	erythrocyte membrane protein band 4.1	0.906	Plasma Membrane	other
MELTF	melanotransferrin	0.906	Plasma Membrane	other
PSEN2	presenilin 2	0.905	Cytoplasm	peptidase
WWOX	WW domain containing oxidoreductase	0.905	Cytoplasm	enzyme
COL1A1	collagen type I alpha 1 chain	0.904	Extracellular Space	other
MXRA8	matrix remodeling associated 8	0.902	Cytoplasm	other
FIGN	fidgetin, microtubule severing factor	0.9	Nucleus	other
NELFA	negative elongation factor complex member A	0.9	Nucleus	other
PDGFRA	platelet derived growth factor receptor alpha	0.9	Plasma Membrane	kinase
LY6E	lymphocyte antigen 6 family member E	0.899	Plasma Membrane	other
PCTP	phosphatidylcholine transfer protein	0.898	Cytoplasm	transporter
ANXA2	annexin A2	0.894	Plasma Membrane	other
TBC1D19	TBC1 domain family member 19	0.893	Other	other
IQGAP2	IQ motif containing GTPase activating protein 2	0.892	Cytoplasm	other
NEO1	neogenin 1	0.891	Plasma Membrane	transcription regulator
AGMAT	agmatinase	0.89	Cytoplasm	enzyme
SIGMAR1	sigma non-opioid intracellular receptor 1	0.888	Plasma Membrane	transmembrane receptor
TP53INP1	tumor protein p53 inducible nuclear protein 1	0.888	Nucleus	other
HIF1A	hypoxia inducible factor 1 alpha subunit	0.886	Nucleus	transcription regulator
AGL	amylo-alpha-1, 6-glucosidase, 4-alpha-glucanotransferase	0.885	Cytoplasm	enzyme
DIDO1	death inducer-obliterator 1	0.884	Nucleus	other
NAV3	neuron navigator 3	0.884	Nucleus	other
ECHDC2	enoyl-CoA hydratase domain containing 2	0.883	Other	other
PAG1	phosphoprotein membrane anchor with glycosphingolipid microdomains 1	0.883	Plasma Membrane	other
TEAD4	TEA domain transcription factor 4	0.883	Nucleus	transcription regulator
SHPK	sedoheptulokinase	0.882	Cytoplasm	kinase
WBP4	WW domain binding protein 4	0.882	Cytoplasm	other
CDON	cell adhesion associated, oncogene regulated	0.878	Plasma Membrane	other
PDLIM4	PDZ and LIM domain 4	0.878	Plasma Membrane	other
CHD9	chromodomain helicase DNA binding protein 9	0.877	Cytoplasm	other
CMTM7	CKLF like MARVEL transmembrane domain containing 7	0.876	Extracellular Space	cytokine
CPM	carboxypeptidase M	0.875	Plasma Membrane	peptidase
RAPGEF4	Rap guanine nucleotide exchange factor 4	0.875	Cytoplasm	other
SOCS2	suppressor of cytokine signaling 2	0.874	Cytoplasm	other
ATL1	atlastin GTPase 1	0.872	Cytoplasm	enzyme
CTPS2	CTP synthase 2	0.872	Cytoplasm	enzyme
SGCE	sarcoglycan epsilon	0.87	Plasma Membrane	other
IPMK	inositol polyphosphate multikinase	0.869	Nucleus	kinase
KDM3A	lysine demethylase 3A	0.867	Nucleus	transcription regulator
YWHAQ	tyrosine 3-monooxygenase/tryptophan 5-monooxygenase activation protein theta	0.866	Cytoplasm	other
NCOA7	nuclear receptor coactivator 7	0.865	Nucleus	transcription regulator
CTH	cystathionine gamma-lyase	0.864	Cytoplasm	enzyme
RUNX1T1	RUNX1 translocation partner 1	0.863	Nucleus	transcription regulator
AKAP13	A-kinase anchoring protein 13	0.862	Cytoplasm	other
TMEM200A	transmembrane protein 200A	0.862	Other	other
CPOX	coproporphyrinogen oxidase	0.861	Cytoplasm	enzyme
MTURN	maturin, neural progenitor differentiation regulator homolog	0.861	Other	other
ADD3	adducin 3	0.857	Cytoplasm	other
HBEGF	heparin binding EGF like growth factor	0.857	Extracellular Space	growth factor
IMMP2L	inner mitochondrial membrane peptidase subunit 2	0.857	Cytoplasm	peptidase
KLHL3	kelch like family member 3	0.857	Cytoplasm	other
MYCN	MYCN proto-oncogene, bHLH transcription factor	0.857	Nucleus	transcription regulator
ADAMTS9	ADAM metallopeptidase with thrombospondin type 1 motif 9	0.856	Extracellular Space	peptidase
PLEKHG1	pleckstrin homology and RhoGEF domain containing G1	0.855	Extracellular Space	other
SPON2	spondin 2	0.855	Extracellular Space	other
UNKL	unkempt family like zinc finger	0.855	Cytoplasm	enzyme
NUDT4	nudix hydrolase 4	0.854	Cytoplasm	phosphatase
PXYLP1	2-phosphoxylose phosphatase 1	0.854	Cytoplasm	phosphatase
RNF128	ring finger protein 128, E3 ubiquitin protein ligase	0.854	Cytoplasm	enzyme
SH3BGRL	SH3 domain binding glutamate rich protein like	0.852	Cytoplasm	other
SLC7A2	solute carrier family 7 member 2	0.852	Plasma Membrane	transporter
TES	testin LIM domain protein	0.85	Plasma Membrane	other
NOVA1	NOVA alternative splicing regulator 1	0.849	Nucleus	other
IL1RAP	interleukin 1 receptor accessory protein	0.848	Plasma Membrane	transmembrane receptor
ERG	ERG, ETS transcription factor	0.847	Nucleus	transcription regulator
CGNL1	cingulin like 1	0.846	Plasma Membrane	other
ETV1	ETS variant 1	0.846	Nucleus	transcription regulator
NAIF1	nuclear apoptosis inducing factor 1	0.846	Nucleus	other
SLITRK6	SLIT and NTRK like family member 6	0.846	Plasma Membrane	other
FAM234A	family with sequence similarity 234 member A	0.842	Plasma Membrane	other
SLIT3	slit guidance ligand 3	0.841	Extracellular Space	other
ATXN7L1	ataxin 7 like 1	0.839	Other	other
GTF2IRD1	GTF2I repeat domain containing 1	0.839	Nucleus	transcription regulator
TASP1	taspase 1	0.838	Nucleus	peptidase
ANKRD50	ankyrin repeat domain 50	0.837	Other	other
PCBD1	pterin-4 alpha-carbinolamine dehydratase 1	0.837	Nucleus	transcription regulator
RASSF9	Ras association domain family member 9	0.837	Cytoplasm	transporter
RBM5	RNA binding motif protein 5	0.837	Nucleus	other
RNGTT	RNA guanylyltransferase and 5'-phosphatase	0.837	Nucleus	phosphatase
FZD1	frizzled class receptor 1	0.836	Plasma Membrane	G-protein coupled receptor
COL5A2	collagen type V alpha 2 chain	0.835	Extracellular Space	other
ITIH2	inter-alpha-trypsin inhibitor heavy chain 2	0.833	Extracellular Space	other
TTC3	tetratricopeptide repeat domain 3	0.833	Cytoplasm	enzyme
NT5C3A	5'-nucleotidase, cytosolic IIIA	0.832	Cytoplasm	phosphatase
ENPP6	ectonucleotide pyrophosphatase/phosphodiesterase 6	0.831	Cytoplasm	enzyme
QKI	QKI, KH domain containing RNA binding	0.831	Nucleus	other
ABCC3	ATP binding cassette subfamily C member 3	0.829	Plasma Membrane	transporter
LRRCC1	leucine rich repeat and coiled-coil centrosomal protein 1	0.829	Nucleus	transporter
DNM3	dynamin 3	0.826	Cytoplasm	enzyme
LSP1	lymphocyte-specific protein 1	0.826	Cytoplasm	other
AGA	aspartylglucosaminidase	0.825	Cytoplasm	enzyme
GHR	growth hormone receptor	0.825	Plasma Membrane	transmembrane receptor
IDH1	isocitrate dehydrogenase (NADP(+)) 1, cytosolic	0.825	Cytoplasm	enzyme
LHX2	LIM homeobox 2	0.823	Nucleus	transcription regulator
FBXL8	F-box and leucine rich repeat protein 8	0.822	Cytoplasm	enzyme
GNA11	G protein subunit alpha 11	0.821	Plasma Membrane	enzyme
AHI1	Abelson helper integration site 1	0.819	Cytoplasm	other
SERPINA4	serpin family A member 4	0.819	Extracellular Space	other
ECHS1	enoyl-CoA hydratase, short chain 1	0.818	Cytoplasm	enzyme
QSOX2	quiescin sulfhydryl oxidase 2	0.818	Other	enzyme
ZNF385B	zinc finger protein 385B	0.817	Nucleus	other
MYO1E	myosin IE	0.816	Cytoplasm	enzyme
TTYH3	tweety family member 3	0.816	Plasma Membrane	ion channel
LUC7L3	LUC7 like 3 pre-mRNA splicing factor	0.815	Nucleus	other
RASSF8	Ras association domain family member 8	0.815	Extracellular Space	other
SLC2A2	solute carrier family 2 member 2	0.815	Plasma Membrane	transporter
TRIM2	tripartite motif containing 2	0.815	Cytoplasm	enzyme
MPPED1	metallophosphoesterase domain containing 1	0.814	Other	other
LDB2	LIM domain binding 2	0.813	Nucleus	transcription regulator
KLHL13	kelch like family member 13	0.811	Cytoplasm	other
OSBPL5	oxysterol binding protein like 5	0.811	Cytoplasm	transporter
ZBTB34	zinc finger and BTB domain containing 34	0.811	Nucleus	other
CD34	CD34 molecule	0.81	Plasma Membrane	other
FUCA2	alpha-L-fucosidase 2	0.81	Extracellular Space	enzyme
SPATS2L	spermatogenesis associated serine rich 2 like	0.81	Nucleus	other
ABHD17C	abhydrolase domain containing 17C	0.809	Other	enzyme
AXIN2	axin 2	0.809	Cytoplasm	other
ADAM12	ADAM metallopeptidase domain 12	0.808	Plasma Membrane	peptidase
LGALS3	galectin 3	0.808	Extracellular Space	other
RNF11	ring finger protein 11	0.806	Cytoplasm	enzyme
ATP2B4	ATPase plasma membrane Ca2+ transporting 4	0.803	Plasma Membrane	transporter
ITGB1BP1	integrin subunit beta 1 binding protein 1	0.803	Plasma Membrane	transporter
POLG2	DNA polymerase gamma 2, accessory subunit	0.803	Cytoplasm	enzyme
DHTKD1	dehydrogenase E1 and transketolase domain containing 1	0.802	Cytoplasm	enzyme
PON2	paraoxonase 2	0.802	Plasma Membrane	enzyme
ASPN	asporin	0.8	Extracellular Space	other
MYLK	myosin light chain kinase	0.8	Cytoplasm	kinase
MOB3B	MOB kinase activator 3B	0.799	Other	other
PALMD	palmdelphin	0.799	Cytoplasm	other
FERMT2	fermitin family member 2	0.798	Cytoplasm	other
TALDO1	transaldolase 1	0.798	Cytoplasm	enzyme
EXD3	exonuclease 3'-5' domain containing 3	0.795	Other	other
FKBP7	FK506 binding protein 7	0.795	Cytoplasm	enzyme
PEX2	peroxisomal biogenesis factor 2	0.795	Cytoplasm	enzyme
FBXL21	F-box and leucine rich repeat protein 21 (gene/pseudogene)	0.793	Cytoplasm	enzyme
ETFRF1	electron transfer flavoprotein regulatory factor 1	0.79	Cytoplasm	other
HYAL1	hyaluronoglucosaminidase 1	0.79	Cytoplasm	enzyme
SMARCA1	SWI/SNF related, matrix associated, actin dependent regulator of chromatin, subfamily a, member 1	0.789	Nucleus	transcription regulator
TTR	transthyretin	0.789	Extracellular Space	transporter
INTS6L	integrator complex subunit 6 like	0.788	Nucleus	other
AADACL2	arylacetamide deacetylase like 2	0.787	Other	other
PUS7L	pseudouridylate synthase 7 like	0.785	Other	other
FXYD6	FXYD domain containing ion transport regulator 6	0.784	Plasma Membrane	ion channel
ADD1	adducin 1	0.783	Cytoplasm	other
CBX3	chromobox 3	0.783	Nucleus	transcription regulator
CAMKK2	calcium/calmodulin dependent protein kinase kinase 2	0.782	Cytoplasm	kinase
FZD2	frizzled class receptor 2	0.782	Plasma Membrane	G-protein coupled receptor
PIK3C2A	phosphatidylinositol-4-phosphate 3-kinase catalytic subunit type 2 alpha	0.782	Cytoplasm	kinase
SH3BP5	SH3 domain binding protein 5	0.781	Cytoplasm	other
RBMS1	RNA binding motif single stranded interacting protein 1	0.78	Nucleus	other
CDKL5	cyclin dependent kinase like 5	0.777	Nucleus	kinase
CHST10	carbohydrate sulfotransferase 10	0.777	Cytoplasm	enzyme
FNDC3A	fibronectin type III domain containing 3A	0.776	Cytoplasm	other
PARVB	parvin beta	0.774	Cytoplasm	other
AKR1B1	aldo-keto reductase family 1 member B	0.773	Cytoplasm	enzyme
LFNG	LFNG O-fucosylpeptide 3-beta-N-acetylglucosaminyltransferase	0.773	Cytoplasm	enzyme
PPP1R9B	protein phosphatase 1 regulatory subunit 9B	0.773	Cytoplasm	enzyme
TRIO	trio Rho guanine nucleotide exchange factor	0.772	Cytoplasm	kinase
PROX1	prospero homeobox 1	0.77	Nucleus	transcription regulator
TUBB2B	tubulin beta 2B class IIb	0.77	Cytoplasm	other
CAVIN2	caveolae associated protein 2	0.767	Plasma Membrane	other
VPS13D	vacuolar protein sorting 13 homolog D	0.767	Cytoplasm	other
MTA1	metastasis associated 1	0.766	Nucleus	transcription regulator
RNF7	ring finger protein 7	0.766	Nucleus	enzyme
CCDC178	coiled-coil domain containing 178	0.765	Other	other
MMADHC	methylmalonic aciduria and homocystinuria, cblD type	0.765	Cytoplasm	other
PRNP	prion protein	0.765	Plasma Membrane	other
FBN1	fibrillin 1	0.763	Extracellular Space	other
REV3L	REV3 like, DNA directed polymerase zeta catalytic subunit	0.763	Nucleus	enzyme
ZNF217	zinc finger protein 217	0.763	Nucleus	transcription regulator
MMD	monocyte to macrophage differentiation associated	0.762	Plasma Membrane	kinase
REEP3	receptor accessory protein 3	0.762	Other	other
PRELP	proline and arginine rich end leucine rich repeat protein	0.76	Extracellular Space	other
ADM	adrenomedullin	0.759	Extracellular Space	other
DSP	desmoplakin	0.757	Plasma Membrane	other
MEF2A	myocyte enhancer factor 2A	0.757	Nucleus	transcription regulator
DMD	dystrophin	0.756	Plasma Membrane	other
CKAP4	cytoskeleton associated protein 4	0.755	Cytoplasm	other
FGF12	fibroblast growth factor 12	0.755	Extracellular Space	other
GFPT2	glutamine-fructose-6-phosphate transaminase 2	0.755	Cytoplasm	enzyme
HOXB3	homeobox B3	0.755	Nucleus	transcription regulator
INTS6	integrator complex subunit 6	0.755	Nucleus	enzyme
MFAP2	microfibril associated protein 2	0.755	Extracellular Space	other
BACE2	beta-site APP-cleaving enzyme 2	0.753	Cytoplasm	peptidase
COL11A1	collagen type XI alpha 1 chain	0.753	Extracellular Space	other
MCF2L	MCF.2 cell line derived transforming sequence like	0.753	Cytoplasm	other
MTHFD1L	methylenetetrahydrofolate dehydrogenase (NADP+ dependent) 1 like	0.753	Cytoplasm	enzyme
OTUD6B	OTU domain containing 6B	-0.754	Other	other
DCLRE1A	DNA cross-link repair 1A	-0.755	Nucleus	enzyme
DIRC2	disrupted in renal carcinoma 2	-0.755	Other	other
RAD18	RAD18, E3 ubiquitin protein ligase	-0.755	Nucleus	other
USP40	ubiquitin specific peptidase 40	-0.756	Other	peptidase
CCDC66	coiled-coil domain containing 66	-0.757	Other	other
RPS14	ribosomal protein S14	-0.757	Cytoplasm	translation regulator
HSPA5	heat shock protein family A (Hsp70) member 5	-0.758	Cytoplasm	enzyme
CDT1	chromatin licensing and DNA replication factor 1	-0.759	Nucleus	other
CYP4B1	cytochrome P450 family 4 subfamily B member 1	-0.759	Cytoplasm	enzyme
P2RY4	pyrimidinergic receptor P2Y4	-0.759	Plasma Membrane	G-protein coupled receptor
AP3S1	adaptor related protein complex 3 sigma 1 subunit	-0.76	Cytoplasm	transporter
AZIN1	antizyme inhibitor 1	-0.76	Cytoplasm	enzyme
CHORDC1	cysteine and histidine rich domain containing 1	-0.76	Other	other
NAA15	N(alpha)-acetyltransferase 15, NatA auxiliary subunit	-0.76	Nucleus	transcription regulator
RBM15B	RNA binding motif protein 15B	-0.761	Nucleus	other
ELP2	elongator acetyltransferase complex subunit 2	-0.762	Cytoplasm	other
ADCY5	adenylate cyclase 5	-0.764	Plasma Membrane	enzyme
UCK2	uridine-cytidine kinase 2	-0.764	Cytoplasm	kinase
DNAJC2	DnaJ heat shock protein family (Hsp40) member C2	-0.766	Nucleus	other
ELOVL7	ELOVL fatty acid elongase 7	-0.766	Cytoplasm	enzyme
SETX	senataxin	-0.766	Nucleus	enzyme
NCLN	nicalin	-0.768	Cytoplasm	peptidase
SAMHD1	SAM and HD domain containing deoxynucleoside triphosphate triphosphohydrolase 1	-0.768	Nucleus	enzyme
CDV3	CDV3 homolog	-0.769	Cytoplasm	other
ANAPC13	anaphase promoting complex subunit 13	-0.77	Nucleus	other
GPR146	G protein-coupled receptor 146	-0.77	Plasma Membrane	G-protein coupled receptor
NLE1	notchless homolog 1	-0.77	Nucleus	enzyme
TMEM42	transmembrane protein 42	-0.771	Other	other
EMG1	EMG1, N1-specific pseudouridine methyltransferase	-0.772	Nucleus	enzyme
LYAR	Ly1 antibody reactive	-0.774	Plasma Membrane	other
SLC9A6	solute carrier family 9 member A6	-0.774	Plasma Membrane	transporter
NOM1	nucleolar protein with MIF4G domain 1	-0.775	Nucleus	other
PELO	pelota mRNA surveillance and ribosome rescue factor	-0.775	Nucleus	other
DRG1	developmentally regulated GTP binding protein 1	-0.776	Cytoplasm	other
SELENOH	selenoprotein H	-0.777	Nucleus	other
SYBU	syntabulin	-0.777	Cytoplasm	other
CHAC2	ChaC cation transport regulator homolog 2	-0.778	Cytoplasm	enzyme
ERCC6L	ERCC excision repair 6 like, spindle assembly checkpoint helicase	-0.779	Nucleus	other
MTCL1	microtubule crosslinking factor 1	-0.779	Cytoplasm	other
C7	complement C7	-0.785	Extracellular Space	other
KCTD14	potassium channel tetramerization domain containing 14	-0.785	Other	ion channel
OSBPL6	oxysterol binding protein like 6	-0.785	Cytoplasm	transporter
ATOH8	atonal bHLH transcription factor 8	-0.786	Nucleus	transcription regulator
DUSP22	dual specificity phosphatase 22	-0.786	Cytoplasm	phosphatase
PLPP6	phospholipid phosphatase 6	-0.786	Plasma Membrane	phosphatase
EIF2B5	eukaryotic translation initiation factor 2B subunit epsilon	-0.788	Cytoplasm	other
MPC1	mitochondrial pyruvate carrier 1	-0.789	Cytoplasm	other
OLA1	Obg like ATPase 1	-0.789	Cytoplasm	enzyme
RAB20	RAB20, member RAS oncogene family	-0.791	Cytoplasm	enzyme
ACTR6	ARP6 actin related protein 6 homolog	-0.792	Nucleus	transporter
ARHGEF39	Rho guanine nucleotide exchange factor 39	-0.793	Plasma Membrane	other
FGFR1OP	FGFR1 oncogene partner	-0.793	Cytoplasm	kinase
NUP54	nucleoporin 54	-0.793	Nucleus	transporter
ANKH	ANKH inorganic pyrophosphate transport regulator	-0.794	Plasma Membrane	transporter
ATP6V0B	ATPase H+ transporting V0 subunit b	-0.794	Cytoplasm	transporter
C1QC	complement C1q C chain	-0.794	Extracellular Space	peptidase
LPGAT1	lysophosphatidylglycerol acyltransferase 1	-0.794	Cytoplasm	enzyme
GIF	gastric intrinsic factor	-0.795	Extracellular Space	transporter
PRELID3B	PRELI domain containing 3B	-0.795	Cytoplasm	other
DDX24	DEAD-box helicase 24	-0.796	Nucleus	enzyme
TMED7	transmembrane p24 trafficking protein 7	-0.796	Cytoplasm	transporter
ATAD5	ATPase family, AAA domain containing 5	-0.797	Extracellular Space	other
MIGA1	mitoguardin 1	-0.797	Plasma Membrane	other
HMGCR	3-hydroxy-3-methylglutaryl-CoA reductase	-0.798	Cytoplasm	enzyme
RTN4	reticulon 4	-0.798	Cytoplasm	other
GK	glycerol kinase	-0.8	Cytoplasm	kinase
GRAMD1B	GRAM domain containing 1B	-0.801	Other	other
PCSK7	proprotein convertase subtilisin/kexin type 7	-0.801	Cytoplasm	peptidase
CTPS1	CTP synthase 1	-0.802	Nucleus	enzyme
KIF2C	kinesin family member 2C	-0.802	Nucleus	other
ACOT7	acyl-CoA thioesterase 7	-0.804	Cytoplasm	enzyme
RB1	RB transcriptional corepressor 1	-0.804	Nucleus	transcription regulator
RBM19	RNA binding motif protein 19	-0.804	Nucleus	other
ABCA3	ATP binding cassette subfamily A member 3	-0.807	Plasma Membrane	transporter
CENPW	centromere protein W	-0.807	Nucleus	other
ARFGAP1	ADP ribosylation factor GTPase activating protein 1	-0.809	Cytoplasm	transporter
PDHB	pyruvate dehydrogenase E1 beta subunit	-0.809	Cytoplasm	enzyme
TMCC2	transmembrane and coiled-coil domain family 2	-0.809	Extracellular Space	other
NAA50	N(alpha)-acetyltransferase 50, NatE catalytic subunit	-0.81	Cytoplasm	enzyme
PAFAH2	platelet activating factor acetylhydrolase 2	-0.811	Cytoplasm	enzyme
AKR1A1	aldo-keto reductase family 1 member A1	-0.812	Cytoplasm	enzyme
MYD88	myeloid differentiation primary response 88	-0.812	Plasma Membrane	other
AQP11	aquaporin 11	-0.813	Plasma Membrane	transporter
NDC1	NDC1 transmembrane nucleoporin	-0.813	Nucleus	other
SLC22A23	solute carrier family 22 member 23	-0.816	Other	transporter
FARSA	phenylalanyl-tRNA synthetase alpha subunit	-0.817	Cytoplasm	enzyme
HDLBP	high density lipoprotein binding protein	-0.818	Nucleus	transporter
NSMCE4A	NSE4 homolog A, SMC5-SMC6 complex component	-0.818	Nucleus	other
AMD1	adenosylmethionine decarboxylase 1	-0.819	Cytoplasm	enzyme
TOLLIP	toll interacting protein	-0.82	Cytoplasm	other
PPP4R3B	protein phosphatase 4 regulatory subunit 3B	-0.821	Nucleus	other
SNRPA1	small nuclear ribonucleoprotein polypeptide A'	-0.821	Nucleus	other
NAT10	N-acetyltransferase 10	-0.822	Nucleus	enzyme
HSPA13	heat shock protein family A (Hsp70) member 13	-0.824	Cytoplasm	other
STK17B	serine/threonine kinase 17b	-0.824	Nucleus	kinase
CYP2R1	cytochrome P450 family 2 subfamily R member 1	-0.826	Cytoplasm	enzyme
GGA1	golgi associated, gamma adaptin ear containing, ARF binding protein 1	-0.828	Cytoplasm	transporter
EVA1A	eva-1 homolog A, regulator of programmed cell death	-0.829	Plasma Membrane	other
SOCS3	suppressor of cytokine signaling 3	-0.829	Cytoplasm	phosphatase
SPATA13	spermatogenesis associated 13	-0.829	Plasma Membrane	other
JMJD7	jumonji domain containing 7	-0.83	Other	other
MKI67	marker of proliferation Ki-67	-0.83	Nucleus	other
EIF6	eukaryotic translation initiation factor 6	-0.837	Cytoplasm	translation regulator
TNFRSF11A	TNF receptor superfamily member 11a	-0.837	Plasma Membrane	transmembrane receptor
SPERT	spermatid associated	-0.838	Cytoplasm	other
UBE3D	ubiquitin protein ligase E3D	-0.839	Other	other
DLL1	delta like canonical Notch ligand 1	-0.841	Plasma Membrane	enzyme
DNAJC10	DnaJ heat shock protein family (Hsp40) member C10	-0.843	Cytoplasm	enzyme
MGST1	microsomal glutathione S-transferase 1	-0.843	Cytoplasm	enzyme
ARSE	arylsulfatase E (chondrodysplasia punctata 1)	-0.844	Cytoplasm	enzyme
DCAF12	DDB1 and CUL4 associated factor 12	-0.851	Cytoplasm	other
FGFR1OP2	FGFR1 oncogene partner 2	-0.851	Cytoplasm	kinase
SLC25A28	solute carrier family 25 member 28	-0.851	Cytoplasm	transporter
TRAFD1	TRAF-type zinc finger domain containing 1	-0.851	Other	other
ADAM28	ADAM metallopeptidase domain 28	-0.853	Plasma Membrane	peptidase
ARMT1	acidic residue methyltransferase 1	-0.853	Other	enzyme
IGFBP2	insulin like growth factor binding protein 2	-0.855	Extracellular Space	other
EMC3	ER membrane protein complex subunit 3	-0.856	Nucleus	other
NDE1	nudE neurodevelopment protein 1	-0.856	Nucleus	other
POLR1A	RNA polymerase I subunit A	-0.856	Nucleus	enzyme
PRR11	proline rich 11	-0.857	Other	other
DGKZ	diacylglycerol kinase zeta	-0.859	Cytoplasm	kinase
GFM1	G elongation factor mitochondrial 1	-0.86	Cytoplasm	translation regulator
FNTB	farnesyltransferase, CAAX box, beta	-0.861	Cytoplasm	enzyme
ORC6	origin recognition complex subunit 6	-0.862	Nucleus	other
NACA	nascent polypeptide-associated complex alpha subunit	-0.863	Cytoplasm	transcription regulator
SEC11C	SEC11 homolog C, signal peptidase complex subunit	-0.863	Cytoplasm	peptidase
SLC39A8	solute carrier family 39 member 8	-0.866	Extracellular Space	transporter
EVL	Enah/Vasp-like	-0.867	Plasma Membrane	other
PSEN1	presenilin 1	-0.869	Plasma Membrane	peptidase
TFDP2	transcription factor Dp-2	-0.869	Nucleus	transcription regulator
MKLN1	muskelin 1	-0.87	Cytoplasm	other
UGGT1	UDP-glucose glycoprotein glucosyltransferase 1	-0.871	Cytoplasm	enzyme
APOO	apolipoprotein O	-0.872	Extracellular Space	other
PTPN11	protein tyrosine phosphatase, non-receptor type 11	-0.872	Cytoplasm	phosphatase
MAP2K2	mitogen-activated protein kinase kinase 2	-0.874	Cytoplasm	kinase
ODC1	ornithine decarboxylase 1	-0.875	Cytoplasm	enzyme
ATP1A1	ATPase Na+/K+ transporting subunit alpha 1	-0.881	Plasma Membrane	transporter
SLC2A13	solute carrier family 2 member 13	-0.881	Plasma Membrane	transporter
C1QA	complement C1q A chain	-0.882	Extracellular Space	peptidase
CNPPD1	cyclin Pas1/PHO80 domain containing 1	-0.882	Other	other
EYA3	EYA transcriptional coactivator and phosphatase 3	-0.882	Nucleus	phosphatase
PPIL1	peptidylprolyl isomerase like 1	-0.884	Plasma Membrane	enzyme
WDR3	WD repeat domain 3	-0.884	Cytoplasm	other
PHKG1	phosphorylase kinase catalytic subunit gamma 1	-0.885	Cytoplasm	kinase
MTFR1	mitochondrial fission regulator 1	-0.886	Cytoplasm	other
SCAP	SREBF chaperone	-0.886	Cytoplasm	other
TOP3A	DNA topoisomerase III alpha	-0.887	Nucleus	enzyme
GCLM	glutamate-cysteine ligase modifier subunit	-0.888	Cytoplasm	enzyme
TMEM62	transmembrane protein 62	-0.889	Other	enzyme
PLSCR1	phospholipid scramblase 1	-0.89	Plasma Membrane	enzyme
POP5	POP5 homolog, ribonuclease P/MRP subunit	-0.89	Nucleus	enzyme
ATAD3A	ATPase family, AAA domain containing 3A	-0.893	Cytoplasm	other
MSRA	methionine sulfoxide reductase A	-0.894	Cytoplasm	enzyme
NELL2	neural EGFL like 2	-0.895	Extracellular Space	other
PAICS	phosphoribosylaminoimidazole carboxylase and phosphoribosylaminoimidazolesuccinocarboxamide synthase	-0.895	Cytoplasm	enzyme
ATAD2	ATPase family, AAA domain containing 2	-0.896	Nucleus	enzyme
GGCT	gamma-glutamylcyclotransferase	-0.897	Cytoplasm	enzyme
SLC25A39	solute carrier family 25 member 39	-0.903	Cytoplasm	other
METTL23	methyltransferase like 23	-0.905	Cytoplasm	other
CSAD	cysteine sulfinic acid decarboxylase	-0.906	Cytoplasm	enzyme
TMX2	thioredoxin related transmembrane protein 2	-0.906	Other	enzyme
CYCS	cytochrome c, somatic	-0.908	Cytoplasm	transporter
TPPP2	tubulin polymerization promoting protein family member 2	-0.908	Nucleus	other
ACOX2	acyl-CoA oxidase 2	-0.91	Cytoplasm	enzyme
VIPR1	vasoactive intestinal peptide receptor 1	-0.911	Plasma Membrane	G-protein coupled receptor
CMTM4	CKLF like MARVEL transmembrane domain containing 4	-0.913	Extracellular Space	cytokine
PWP1	PWP1 homolog, endonuclein	-0.913	Nucleus	other
RCL1	RNA terminal phosphate cyclase like 1	-0.913	Nucleus	enzyme
LYRM4	LYR motif containing 4	-0.914	Cytoplasm	other
MYBBP1A	MYB binding protein 1a	-0.914	Nucleus	transcription regulator
PA2G4	proliferation-associated 2G4	-0.915	Nucleus	transcription regulator
ADSL	adenylosuccinate lyase	-0.921	Cytoplasm	enzyme
LYSMD3	LysM domain containing 3	-0.921	Other	other
HSP90AA1	heat shock protein 90 alpha family class A member 1	-0.922	Cytoplasm	enzyme
MLH1	mutL homolog 1	-0.922	Nucleus	enzyme
BORA	bora, aurora kinase A activator	-0.927	Cytoplasm	other
NSMCE3	NSE3 homolog, SMC5-SMC6 complex component	-0.927	Nucleus	other
ACP6	acid phosphatase 6, lysophosphatidic	-0.928	Cytoplasm	phosphatase
CLOCK	clock circadian regulator	-0.928	Nucleus	transcription regulator
SLC25A6	solute carrier family 25 member 6	-0.929	Cytoplasm	transporter
NXN	nucleoredoxin	-0.93	Nucleus	enzyme
CHCHD10	coiled-coil-helix-coiled-coil-helix domain containing 10	-0.932	Cytoplasm	other
NUP35	nucleoporin 35	-0.932	Nucleus	transporter
ARHGEF18	Rho/Rac guanine nucleotide exchange factor 18	-0.935	Cytoplasm	other
MAN1A1	mannosidase alpha class 1A member 1	-0.938	Cytoplasm	enzyme
SHOC2	SHOC2, leucine rich repeat scaffold protein	-0.942	Cytoplasm	other
RIOK1	RIO kinase 1	-0.943	Other	kinase
NXNL2	nucleoredoxin like 2	-0.947	Other	transporter
FBXO18	F-box protein, helicase, 18	-0.948	Nucleus	enzyme
GFM2	G elongation factor mitochondrial 2	-0.948	Cytoplasm	translation regulator
DNAJA1	DnaJ heat shock protein family (Hsp40) member A1	-0.949	Nucleus	other
PEX10	peroxisomal biogenesis factor 10	-0.949	Cytoplasm	other
SDC1	syndecan 1	-0.949	Plasma Membrane	enzyme
SLC25A30	solute carrier family 25 member 30	-0.95	Cytoplasm	other
ERGIC1	endoplasmic reticulum-golgi intermediate compartment 1	-0.952	Cytoplasm	other
APMAP	adipocyte plasma membrane associated protein	-0.953	Plasma Membrane	enzyme
EME1	essential meiotic structure-specific endonuclease 1	-0.953	Nucleus	enzyme
EXTL3	exostosin like glycosyltransferase 3	-0.953	Cytoplasm	enzyme
SLC38A2	solute carrier family 38 member 2	-0.953	Plasma Membrane	transporter
IFT88	intraflagellar transport 88	-0.954	Cytoplasm	other
KIF24	kinesin family member 24	-0.955	Cytoplasm	other
DGUOK	deoxyguanosine kinase	-0.959	Cytoplasm	kinase
UGP2	UDP-glucose pyrophosphorylase 2	-0.962	Cytoplasm	enzyme
UROC1	urocanate hydratase 1	-0.962	Cytoplasm	enzyme
AGPAT5	1-acylglycerol-3-phosphate O-acyltransferase 5	-0.963	Cytoplasm	enzyme
ARL5B	ADP ribosylation factor like GTPase 5B	-0.963	Other	enzyme
LONRF3	LON peptidase N-terminal domain and ring finger 3	-0.965	Other	other
MPP6	membrane palmitoylated protein 6	-0.965	Plasma Membrane	kinase
SLC33A1	solute carrier family 33 member 1	-0.965	Cytoplasm	transporter
TGFBI	transforming growth factor beta induced	-0.965	Extracellular Space	other
MTHFR	methylenetetrahydrofolate reductase	-0.967	Cytoplasm	enzyme
BRI3BP	BRI3 binding protein	-0.968	Extracellular Space	other
LSM4	LSM4 homolog, U6 small nuclear RNA and mRNA degradation associated	-0.969	Nucleus	other
RANBP10	RAN binding protein 10	-0.97	Cytoplasm	other
CRYL1	crystallin lambda 1	-0.977	Cytoplasm	enzyme
MFSD2A	major facilitator superfamily domain containing 2A	-0.977	Plasma Membrane	transporter
PLK2	polo like kinase 2	-0.977	Nucleus	kinase
CALCA	calcitonin related polypeptide alpha	-0.979	Plasma Membrane	other
IMPDH2	inosine monophosphate dehydrogenase 2	-0.989	Cytoplasm	enzyme
IRS2	insulin receptor substrate 2	-0.991	Cytoplasm	enzyme
IGFBP4	insulin like growth factor binding protein 4	-0.994	Extracellular Space	other
RPS12	ribosomal protein S12	-0.996	Cytoplasm	other
SMIM5	small integral membrane protein 5	-0.998	Other	other
TMEM86A	transmembrane protein 86A	-1.001	Other	other
C8B	complement C8 beta chain	-1.003	Extracellular Space	other
CDCA7L	cell division cycle associated 7 like	-1.004	Nucleus	other
HSPA4L	heat shock protein family A (Hsp70) member 4 like	-1.004	Cytoplasm	other
SLC47A1	solute carrier family 47 member 1	-1.005	Plasma Membrane	transporter
SLC52A3	solute carrier family 52 member 3	-1.007	Plasma Membrane	transporter
LRRC8B	leucine rich repeat containing 8 VRAC subunit B	-1.009	Plasma Membrane	transporter
ZFAND2A	zinc finger AN1-type containing 2A	-1.009	Other	other
IMPAD1	inositol monophosphatase domain containing 1	-1.012	Cytoplasm	enzyme
VASN	vasorin	-1.016	Plasma Membrane	other
DNAJC25	DnaJ heat shock protein family (Hsp40) member C25	-1.017	Other	other
NOLC1	nucleolar and coiled-body phosphoprotein 1	-1.019	Nucleus	transcription regulator
SRPRA	SRP receptor alpha subunit	-1.022	Cytoplasm	other
CCL19	C-C motif chemokine ligand 19	-1.025	Extracellular Space	cytokine
CDCA3	cell division cycle associated 3	-1.025	Cytoplasm	other
URB1	URB1 ribosome biogenesis 1 homolog (S. cerevisiae)	-1.025	Nucleus	other
DDX47	DEAD-box helicase 47	-1.033	Nucleus	enzyme
NR1I3	nuclear receptor subfamily 1 group I member 3	-1.033	Nucleus	ligand-dependent nuclear receptor
PIGV	phosphatidylinositol glycan anchor biosynthesis class V	-1.034	Cytoplasm	enzyme
USP4	ubiquitin specific peptidase 4	-1.036	Nucleus	peptidase
SLC2A9	solute carrier family 2 member 9	-1.04	Plasma Membrane	transporter
CDC37L1	cell division cycle 37 like 1	-1.045	Cytoplasm	other
YME1L1	YME1 like 1 ATPase	-1.045	Cytoplasm	peptidase
NHP2	NHP2 ribonucleoprotein	-1.047	Nucleus	other
MED9	mediator complex subunit 9	-1.048	Nucleus	other
PDHA1	pyruvate dehydrogenase E1 alpha 1 subunit	-1.049	Cytoplasm	enzyme
NEK2	NIMA related kinase 2	-1.05	Cytoplasm	kinase
SNX11	sorting nexin 11	-1.05	Cytoplasm	transporter
STARD4	StAR related lipid transfer domain containing 4	-1.056	Cytoplasm	transporter
DDX50	DExD-box helicase 50	-1.057	Nucleus	enzyme
CBWD1	COBW domain containing 1	-1.059	Other	other
XPC	XPC complex subunit, DNA damage recognition and repair factor	-1.061	Nucleus	other
UHRF1	ubiquitin like with PHD and ring finger domains 1	-1.062	Nucleus	transcription regulator
MYO5A	myosin VA	-1.068	Cytoplasm	enzyme
MAN2A1	mannosidase alpha class 2A member 1	-1.069	Cytoplasm	enzyme
COX16	COX16, cytochrome c oxidase assembly homolog	-1.07	Cytoplasm	other
USP2	ubiquitin specific peptidase 2	-1.07	Cytoplasm	peptidase
VWA8	von Willebrand factor A domain containing 8	-1.07	Cytoplasm	enzyme
ABAT	4-aminobutyrate aminotransferase	-1.072	Cytoplasm	enzyme
CDHR5	cadherin related family member 5	-1.072	Plasma Membrane	other
WIPF1	WAS/WASL interacting protein family member 1	-1.072	Cytoplasm	other
SETD6	SET domain containing 6	-1.079	Nucleus	enzyme
PGRMC1	progesterone receptor membrane component 1	-1.081	Plasma Membrane	transmembrane receptor
FECH	ferrochelatase	-1.086	Cytoplasm	enzyme
SLC16A12	solute carrier family 16 member 12	-1.086	Plasma Membrane	transporter
SMARCA5	SWI/SNF related, matrix associated, actin dependent regulator of chromatin, subfamily a, member 5	-1.088	Nucleus	transcription regulator
HSP90B1	heat shock protein 90 beta family member 1	-1.093	Cytoplasm	other
KPNB1	karyopherin subunit beta 1	-1.094	Nucleus	transporter
PLS3	plastin 3	-1.094	Cytoplasm	other
VKORC1L1	vitamin K epoxide reductase complex subunit 1 like 1	-1.098	Cytoplasm	enzyme
OSBPL1A	oxysterol binding protein like 1A	-1.099	Cytoplasm	transporter
NSDHL	NAD(P) dependent steroid dehydrogenase-like	-1.101	Cytoplasm	enzyme
DDX5	DEAD-box helicase 5	-1.104	Nucleus	enzyme
AHSA1	activator of HSP90 ATPase activity 1	-1.107	Cytoplasm	other
POU2AF1	POU class 2 associating factor 1	-1.107	Nucleus	transcription regulator
CLIP1	CAP-Gly domain containing linker protein 1	-1.111	Cytoplasm	other
SMPD1	sphingomyelin phosphodiesterase 1	-1.111	Cytoplasm	enzyme
HSD17B10	hydroxysteroid 17-beta dehydrogenase 10	-1.113	Cytoplasm	enzyme
CHN1	chimerin 1	-1.116	Cytoplasm	other
TMEM135	transmembrane protein 135	-1.116	Cytoplasm	other
SLC26A5	solute carrier family 26 member 5	-1.117	Plasma Membrane	transporter
PRELID3A	PRELI domain containing 3A	-1.121	Cytoplasm	transporter
ASB13	ankyrin repeat and SOCS box containing 13	-1.124	Cytoplasm	other
HMGCLL1	3-hydroxymethyl-3-methylglutaryl-CoA lyase like 1	-1.126	Cytoplasm	enzyme
HAL	histidine ammonia-lyase	-1.128	Cytoplasm	enzyme
ACHE	acetylcholinesterase (Cartwright blood group)	-1.133	Plasma Membrane	enzyme
PSPH	phosphoserine phosphatase	-1.133	Cytoplasm	phosphatase
ZCCHC2	zinc finger CCHC-type containing 2	-1.136	Cytoplasm	other
SDAD1	SDA1 domain containing 1	-1.138	Nucleus	other
DCK	deoxycytidine kinase	-1.141	Nucleus	kinase
PDHX	pyruvate dehydrogenase complex component X	-1.149	Cytoplasm	enzyme
FAM189A2	family with sequence similarity 189 member A2	-1.15	Other	other
ACY1	aminoacylase 1	-1.151	Cytoplasm	peptidase
SUPT3H	SPT3 homolog, SAGA and STAGA complex component	-1.156	Nucleus	transcription regulator
KLF11	Kruppel like factor 11	-1.158	Nucleus	transcription regulator
LGALS8	galectin 8	-1.159	Extracellular Space	other
CENPV	centromere protein V	-1.168	Nucleus	other
LPCAT3	lysophosphatidylcholine acyltransferase 3	-1.171	Plasma Membrane	enzyme
IFRD1	interferon related developmental regulator 1	-1.175	Nucleus	other
TNK2	tyrosine kinase non receptor 2	-1.188	Cytoplasm	kinase
RAB40B	RAB40B, member RAS oncogene family	-1.191	Plasma Membrane	enzyme
ATP13A3	ATPase 13A3	-1.194	Extracellular Space	transporter
DNAJB11	DnaJ heat shock protein family (Hsp40) member B11	-1.196	Cytoplasm	other
SLC6A12	solute carrier family 6 member 12	-1.197	Plasma Membrane	transporter
ACOX1	acyl-CoA oxidase 1	-1.198	Cytoplasm	enzyme
WDR77	WD repeat domain 77	-1.2	Nucleus	transcription regulator
GIMD1	GIMAP family P-loop NTPase domain containing 1	-1.201	Other	other
URB2	URB2 ribosome biogenesis 2 homolog (S. cerevisiae)	-1.203	Nucleus	other
ITPA	inosine triphosphatase	-1.205	Cytoplasm	enzyme
PLA2G12A	phospholipase A2 group XIIA	-1.208	Other	enzyme
TMEM53	transmembrane protein 53	-1.213	Nucleus	other
NPC2	NPC intracellular cholesterol transporter 2	-1.225	Extracellular Space	transporter
ANG	angiogenin	-1.23	Extracellular Space	enzyme
RHEB	Ras homolog, mTORC1 binding	-1.232	Cytoplasm	enzyme
HACD2	3-hydroxyacyl-CoA dehydratase 2	-1.234	Cytoplasm	phosphatase
LINC00954	long intergenic non-protein coding RNA 954	-1.234	Other	other
PCYT2	phosphate cytidylyltransferase 2, ethanolamine	-1.237	Cytoplasm	enzyme
SYNGR2	synaptogyrin 2	-1.241	Cytoplasm	other
FZD5	frizzled class receptor 5	-1.243	Plasma Membrane	G-protein coupled receptor
ABCD2	ATP binding cassette subfamily D member 2	-1.247	Cytoplasm	transporter
ATP2A2	ATPase sarcoplasmic/endoplasmic reticulum Ca2+ transporting 2	-1.25	Cytoplasm	transporter
DUS2	dihydrouridine synthase 2	-1.251	Cytoplasm	other
SALL1	spalt like transcription factor 1	-1.253	Nucleus	transcription regulator
AK4	adenylate kinase 4	-1.255	Cytoplasm	kinase
NABP1	nucleic acid binding protein 1	-1.258	Nucleus	other
SELENOI	selenoprotein I	-1.264	Cytoplasm	enzyme
TRPM7	transient receptor potential cation channel subfamily M member 7	-1.266	Plasma Membrane	kinase
EPHX2	epoxide hydrolase 2	-1.277	Cytoplasm	enzyme
PPAT	phosphoribosyl pyrophosphate amidotransferase	-1.277	Cytoplasm	enzyme
ACTR3B	ARP3 actin related protein 3 homolog B	-1.282	Cytoplasm	other
FBXL5	F-box and leucine rich repeat protein 5	-1.283	Cytoplasm	enzyme
TERB1	telomere repeat binding bouquet formation protein 1	-1.286	Nucleus	peptidase
ABHD5	abhydrolase domain containing 5	-1.296	Cytoplasm	enzyme
MYL4	myosin light chain 4	-1.296	Cytoplasm	other
SNX10	sorting nexin 10	-1.301	Cytoplasm	transporter
CDO1	cysteine dioxygenase type 1	-1.306	Cytoplasm	enzyme
ABCB11	ATP binding cassette subfamily B member 11	-1.321	Plasma Membrane	transporter
NOP16	NOP16 nucleolar protein	-1.322	Nucleus	other
SERPINF1	serpin family F member 1	-1.322	Extracellular Space	other
ABCF2	ATP binding cassette subfamily F member 2	-1.328	Cytoplasm	transporter
PPDPF	pancreatic progenitor cell differentiation and proliferation factor	-1.332	Other	other
CRELD2	cysteine rich with EGF like domains 2	-1.339	Other	other
IL15	interleukin 15	-1.34	Extracellular Space	cytokine
SMIM3	small integral membrane protein 3	-1.341	Other	ion channel
ACOT13	acyl-CoA thioesterase 13	-1.344	Cytoplasm	enzyme
ACSS3	acyl-CoA synthetase short chain family member 3	-1.349	Cytoplasm	enzyme
OBSCN	obscurin, cytoskeletal calmodulin and titin-interacting RhoGEF	-1.36	Cytoplasm	kinase
LGALS2	galectin 2	-1.362	Cytoplasm	other
EEPD1	endonuclease/exonuclease/phosphatase family domain containing 1	-1.363	Other	other
HYOU1	hypoxia up-regulated 1	-1.363	Cytoplasm	other
PTPRG	protein tyrosine phosphatase, receptor type G	-1.37	Plasma Membrane	phosphatase
ATG12	autophagy related 12	-1.372	Cytoplasm	other
RRM2	ribonucleotide reductase regulatory subunit M2	-1.376	Nucleus	enzyme
C1R	complement C1r	-1.38	Extracellular Space	peptidase
SGK1	serum/glucocorticoid regulated kinase 1	-1.384	Cytoplasm	kinase
TIMM17A	translocase of inner mitochondrial membrane 17A	-1.385	Cytoplasm	transporter
C1QTNF9	C1q and TNF related 9	-1.386	Other	other
MMACHC	methylmalonic aciduria (cobalamin deficiency) cblC type, with homocystinuria	-1.387	Cytoplasm	enzyme
SEL1L3	SEL1L family member 3	-1.388	Nucleus	other
GSTO1	glutathione S-transferase omega 1	-1.391	Cytoplasm	enzyme
ABCD3	ATP binding cassette subfamily D member 3	-1.402	Cytoplasm	transporter
HSPH1	heat shock protein family H (Hsp110) member 1	-1.413	Cytoplasm	other
CLDN2	claudin 2	-1.415	Plasma Membrane	other
MFN1	mitofusin 1	-1.419	Cytoplasm	enzyme
METTL7A	methyltransferase like 7A	-1.42	Cytoplasm	other
GNPTAB	N-acetylglucosamine-1-phosphate transferase alpha and beta subunits	-1.429	Cytoplasm	enzyme
GLTP	glycolipid transfer protein	-1.435	Cytoplasm	transporter
MC5R	melanocortin 5 receptor	-1.453	Plasma Membrane	G-protein coupled receptor
GPX3	glutathione peroxidase 3	-1.455	Extracellular Space	enzyme
SYDE2	synapse defective Rho GTPase homolog 2	-1.458	Cytoplasm	other
ELOVL1	ELOVL fatty acid elongase 1	-1.465	Cytoplasm	enzyme
LRRFIP1	LRR binding FLII interacting protein 1	-1.466	Cytoplasm	transcription regulator
RHOF	ras homolog family member F, filopodia associated	-1.471	Cytoplasm	enzyme
ACACA	acetyl-CoA carboxylase alpha	-1.479	Cytoplasm	enzyme
ACOT8	acyl-CoA thioesterase 8	-1.48	Cytoplasm	enzyme
OSMR	oncostatin M receptor	-1.481	Plasma Membrane	transmembrane receptor
UMPS	uridine monophosphate synthetase	-1.492	Cytoplasm	enzyme
SLC25A25	solute carrier family 25 member 25	-1.493	Cytoplasm	transporter
SEC14L2	SEC14 like lipid binding 2	-1.496	Cytoplasm	transporter
SMYD1	SET and MYND domain containing 1	-1.498	Nucleus	transcription regulator
GDA	guanine deaminase	-1.503	Cytoplasm	enzyme
HOOK1	hook microtubule tethering protein 1	-1.507	Cytoplasm	other
SERPINB10	serpin family B member 10	-1.507	Cytoplasm	other
TIMP2	TIMP metallopeptidase inhibitor 2	-1.507	Extracellular Space	other
ELOVL6	ELOVL fatty acid elongase 6	-1.509	Cytoplasm	enzyme
CRIP2	cysteine rich protein 2	-1.512	Nucleus	other
MOCS1	molybdenum cofactor synthesis 1	-1.519	Cytoplasm	other
SDC2	syndecan 2	-1.541	Plasma Membrane	other
LYVE1	lymphatic vessel endothelial hyaluronan receptor 1	-1.542	Plasma Membrane	transmembrane receptor
CYP8B1	cytochrome P450 family 8 subfamily B member 1	-1.55	Cytoplasm	enzyme
CYB5R2	cytochrome b5 reductase 2	-1.554	Cytoplasm	enzyme
GLUL	glutamate-ammonia ligase	-1.566	Cytoplasm	enzyme
MYC	MYC proto-oncogene, bHLH transcription factor	-1.569	Nucleus	transcription regulator
GJA1	gap junction protein alpha 1	-1.57	Plasma Membrane	transporter
LDLRAD4	low density lipoprotein receptor class A domain containing 4	-1.587	Cytoplasm	other
ABCB1	ATP binding cassette subfamily B member 1	-1.595	Plasma Membrane	transporter
POR	cytochrome p450 oxidoreductase	-1.596	Cytoplasm	enzyme
SPTBN5	spectrin beta, non-erythrocytic 5	-1.596	Plasma Membrane	other
FABP7	fatty acid binding protein 7	-1.627	Cytoplasm	transporter
TPRA1	transmembrane protein adipocyte associated 1	-1.634	Plasma Membrane	G-protein coupled receptor
ACSL5	acyl-CoA synthetase long chain family member 5	-1.64	Cytoplasm	enzyme
IGFALS	insulin like growth factor binding protein acid labile subunit	-1.646	Extracellular Space	other
ACSM5	acyl-CoA synthetase medium chain family member 5	-1.651	Other	enzyme
HAGH	hydroxyacylglutathione hydrolase	-1.651	Cytoplasm	enzyme
AKR1D1	aldo-keto reductase family 1 member D1	-1.665	Cytoplasm	enzyme
MPP1	membrane palmitoylated protein 1	-1.673	Plasma Membrane	kinase
CISH	cytokine inducible SH2 containing protein	-1.696	Cytoplasm	other
SLC25A32	solute carrier family 25 member 32	-1.703	Cytoplasm	transporter
AK3	adenylate kinase 3	-1.704	Cytoplasm	kinase
LHFPL5	LHFPL tetraspan subfamily member 5	-1.715	Plasma Membrane	other
RDH12	retinol dehydrogenase 12 (all-trans/9-cis/11-cis)	-1.719	Cytoplasm	enzyme
KYAT1	kynurenine aminotransferase 1	-1.722	Cytoplasm	enzyme
APOA4	apolipoprotein A4	-1.728	Extracellular Space	transporter
GSTA3	glutathione S-transferase alpha 3	-1.733	Cytoplasm	enzyme
MAP7D2	MAP7 domain containing 2	-1.751	Other	other
GLRX	glutaredoxin	-1.763	Cytoplasm	enzyme
SLC25A47	solute carrier family 25 member 47	-1.764	Cytoplasm	other
SLC25A4	solute carrier family 25 member 4	-1.799	Cytoplasm	transporter
ABCC4	ATP binding cassette subfamily C member 4	-1.825	Plasma Membrane	transporter
ELOVL2	ELOVL fatty acid elongase 2	-1.832	Cytoplasm	enzyme
NUDT15	nudix hydrolase 15	-1.836	Cytoplasm	phosphatase
HKDC1	hexokinase domain containing 1	-1.838	Cytoplasm	kinase
GDPD5	glycerophosphodiester phosphodiesterase domain containing 5	-1.848	Plasma Membrane	enzyme
GCLC	glutamate-cysteine ligase catalytic subunit	-1.867	Cytoplasm	enzyme
FRY	FRY microtubule binding protein	-1.88	Extracellular Space	other
NUP210	nucleoporin 210	-1.898	Nucleus	transporter
IRF8	interferon regulatory factor 8	-1.907	Nucleus	transcription regulator
IL1RL1	interleukin 1 receptor like 1	-1.92	Plasma Membrane	transmembrane receptor
PDZK1	PDZ domain containing 1	-1.927	Plasma Membrane	transporter
CYP3A7	cytochrome P450 family 3 subfamily A member 7	-1.959	Cytoplasm	enzyme
ETNK2	ethanolamine kinase 2	-1.961	Cytoplasm	kinase
SLC6A6	solute carrier family 6 member 6	-1.993	Plasma Membrane	transporter
SOD3	superoxide dismutase 3	-2.017	Extracellular Space	enzyme
ORM1	orosomucoid 1	-2.021	Extracellular Space	other
COL6A2	collagen type VI alpha 2 chain	-2.03	Extracellular Space	other
TK1	thymidine kinase 1	-2.043	Cytoplasm	kinase
BST1	bone marrow stromal cell antigen 1	-2.054	Plasma Membrane	enzyme
PI3	peptidase inhibitor 3	-2.056	Extracellular Space	other
AGPAT4	1-acylglycerol-3-phosphate O-acyltransferase 4	-2.105	Cytoplasm	enzyme
MEIOB	meiosis specific with OB domains	-2.138	Cytoplasm	enzyme
TENM2	teneurin transmembrane protein 2	-2.161	Plasma Membrane	other
KLF13	Kruppel like factor 13	-2.162	Nucleus	transcription regulator
AP1S3	adaptor related protein complex 1 sigma 3 subunit	-2.181	Cytoplasm	transporter
ULK2	unc-51 like autophagy activating kinase 2	-2.195	Cytoplasm	kinase
C1S	complement C1s	-2.28	Extracellular Space	peptidase
ALAS1	5'-aminolevulinate synthase 1	-2.293	Cytoplasm	enzyme
ABCG5	ATP binding cassette subfamily G member 5	-2.444	Plasma Membrane	transporter
AGPAT2	1-acylglycerol-3-phosphate O-acyltransferase 2	-2.51	Cytoplasm	enzyme
PAQR7	progestin and adipoQ receptor family member 7	-2.564	Plasma Membrane	other
CEPT1	choline/ethanolamine phosphotransferase 1	-2.578	Cytoplasm	enzyme
OSGIN1	oxidative stress induced growth inhibitor 1	-2.607	Other	growth factor
COL18A1	collagen type XVIII alpha 1 chain	-2.625	Extracellular Space	other
DRAM2	DNA damage regulated autophagy modulator 2	-2.633	Cytoplasm	other
CAPSL	calcyphosine like	-2.731	Other	other
FASN	fatty acid synthase	-2.807	Cytoplasm	enzyme
HERPUD1	homocysteine inducible ER protein with ubiquitin like domain 1	-2.897	Cytoplasm	other
FST	follistatin	-2.946	Extracellular Space	other
SLC16A5	solute carrier family 16 member 5	-2.947	Plasma Membrane	transporter
RASD1	ras related dexamethasone induced 1	-3.08	Cytoplasm	enzyme
GLDC	glycine decarboxylase	-3.091	Cytoplasm	enzyme
XDH	xanthine dehydrogenase	-3.093	Cytoplasm	enzyme
THRSP	thyroid hormone responsive Spot 14 alpha (THRSPA)	-3.112	Nucleus	transcription regulator
IP6K2	inositol hexakisphosphate kinase 2	-3.132	Cytoplasm	kinase
ABCG8	ATP binding cassette subfamily G member 8	-3.344	Plasma Membrane	transporter
HIGD1A	HIG1 hypoxia inducible domain family member 1A	-3.438	Cytoplasm	other
ITIH3	inter-alpha-trypsin inhibitor heavy chain 3	-3.584	Extracellular Space	other
MGP	matrix Gla protein	-3.585	Extracellular Space	other
SLC51B	solute carrier family 51 beta subunit	-3.691	Plasma Membrane	transporter
UGT1A1	UDP glucuronosyltransferase family 1 member A1	-3.856	Cytoplasm	enzyme
HPS5	HPS5, biogenesis of lysosomal organelles complex 2 subunit 2	-3.917	Cytoplasm	other
KLF9	Kruppel like factor 9	-3.971	Nucleus	transcription regulator
HMGCS1	3-hydroxy-3-methylglutaryl-CoA synthase 1	-4.124	Cytoplasm	enzyme
FKBP5	FK506 binding protein 5	-4.128	Nucleus	enzyme
C6	complement C6	-4.197	Extracellular Space	other
AFMID	arylformamidase	-4.2	Nucleus	enzyme
ELOVL5	ELOVL fatty acid elongase 5	-4.352	Cytoplasm	enzyme
CYP7A1	cytochrome P450 family 7 subfamily A member 1	-4.494	Cytoplasm	enzyme
CA4	carbonic anhydrase 4	-4.499	Plasma Membrane	enzyme
SERPINA3	serpin family A member 3	-4.527	Extracellular Space	other
COCH	cochlin	-4.588	Extracellular Space	other
SLC51A	solute carrier family 51 alpha subunit	-4.754	Plasma Membrane	transporter
MRAP	melanocortin 2 receptor accessory protein	-4.763	Cytoplasm	other
FABP1	fatty acid binding protein 1	-4.766	Cytoplasm	transporter
HPX	hemopexin	-5.352	Extracellular Space	transporter
DIO2	iodothyronine deiodinase 2	-7.018	Cytoplasm	enzyme
SLCO1A2	solute carrier organic anion transporter family member 1A2	-7.025	Plasma Membrane	transporter
	Expressed higher in E16 liver
	Expressed higher in D1 liver

## Sheet: E16 vs D3_1784 AR-DEGS
Symbol	Entrez Gene Name	Log2 Ratio	Location	Type(s)
DIO3	iodothyronine deiodinase 3	6.47	Plasma Membrane	enzyme
MOGAT1	monoacylglycerol O-acyltransferase 1	6.098	Cytoplasm	enzyme
PPM1K	protein phosphatase, Mg2+/Mn2+ dependent 1K	5.356	Cytoplasm	phosphatase
PDK4	pyruvate dehydrogenase kinase 4	4.834	Cytoplasm	kinase
TTLL2	tubulin tyrosine ligase like 2	4.323	Other	other
SLC13A3	solute carrier family 13 member 3	4.185	Plasma Membrane	transporter
MT3	metallothionein 3	4.114	Cytoplasm	other
CA13	carbonic anhydrase 13	3.66	Cytoplasm	enzyme
ITGBL1	integrin subunit beta like 1	3.496	Extracellular Space	other
RET	ret proto-oncogene	3.395	Plasma Membrane	kinase
ALKAL2	ALK and LTK ligand 2	3.367	Other	other
ASCL1	achaete-scute family bHLH transcription factor 1	3.344	Nucleus	transcription regulator
RNF144A	ring finger protein 144A	3.309	Nucleus	enzyme
ETNPPL	ethanolamine-phosphate phospho-lyase	3.177	Cytoplasm	enzyme
CPN1	carboxypeptidase N subunit 1	3.176	Extracellular Space	peptidase
TDH	L-threonine dehydrogenase (pseudogene)	3.153	Cytoplasm	other
PTGDS	prostaglandin D2 synthase	3.092	Cytoplasm	enzyme
MT4	metallothionein 4	3.044	Other	other
ATP2B2	ATPase plasma membrane Ca2+ transporting 2	3.014	Plasma Membrane	transporter
ADAMTS17	ADAM metallopeptidase with thrombospondin type 1 motif 17	3.012	Extracellular Space	other
CPED1	cadherin like and PC-esterase domain containing 1	2.975	Cytoplasm	other
PIM3	Pim-3 proto-oncogene, serine/threonine kinase	2.949	Cytoplasm	kinase
POSTN	periostin	2.946	Extracellular Space	other
BCKDHB	branched chain keto acid dehydrogenase E1 subunit beta	2.935	Cytoplasm	enzyme
GAB2	GRB2 associated binding protein 2	2.903	Cytoplasm	other
PLXNA4	plexin A4	2.883	Plasma Membrane	transmembrane receptor
CA5A	carbonic anhydrase 5A	2.81	Cytoplasm	enzyme
HHIP	hedgehog interacting protein	2.767	Plasma Membrane	other
GNG4	G protein subunit gamma 4	2.74	Plasma Membrane	enzyme
FN3K	fructosamine 3 kinase	2.701	Cytoplasm	kinase
CTNND2	catenin delta 2	2.664	Plasma Membrane	other
CES1	carboxylesterase 1	2.654	Cytoplasm	enzyme
HAO2	hydroxyacid oxidase 2	2.649	Cytoplasm	enzyme
TFPI	tissue factor pathway inhibitor	2.647	Extracellular Space	other
SULT1B1	sulfotransferase family 1B member 1	2.611	Cytoplasm	enzyme
TNIP2	TNFAIP3 interacting protein 2	2.592	Cytoplasm	other
PID1	phosphotyrosine interaction domain containing 1	2.586	Cytoplasm	other
AASS	aminoadipate-semialdehyde synthase	2.573	Cytoplasm	enzyme
ZFAND4	zinc finger AN1-type containing 4	2.551	Other	other
NCKAP5	NCK associated protein 5	2.531	Other	other
CHODL	chondrolectin	2.53	Plasma Membrane	other
CPT1A	carnitine palmitoyltransferase 1A	2.527	Cytoplasm	enzyme
TESC	tescalcin	2.519	Cytoplasm	other
ANO1	anoctamin 1	2.509	Plasma Membrane	ion channel
SEMA6D	semaphorin 6D	2.508	Plasma Membrane	other
COL14A1	collagen type XIV alpha 1 chain	2.497	Extracellular Space	other
DNAJC12	DnaJ heat shock protein family (Hsp40) member C12	2.496	Cytoplasm	other
FBLN1	fibulin 1	2.493	Extracellular Space	other
TNFSF10	TNF superfamily member 10	2.487	Extracellular Space	cytokine
CA9	carbonic anhydrase 9	2.465	Nucleus	enzyme
CXCL12	C-X-C motif chemokine ligand 12	2.422	Extracellular Space	cytokine
APCDD1L	APC down-regulated 1 like	2.4	Other	other
CRISPLD1	cysteine rich secretory protein LCCL domain containing 1	2.399	Cytoplasm	other
PPARGC1A	PPARG coactivator 1 alpha	2.371	Nucleus	transcription regulator
NCALD	neurocalcin delta	2.37	Cytoplasm	transporter
PKP2	plakophilin 2	2.365	Plasma Membrane	other
ARSD	arylsulfatase D	2.334	Cytoplasm	enzyme
LRRC39	leucine rich repeat containing 39	2.331	Other	other
LIPC	lipase C, hepatic type	2.327	Extracellular Space	enzyme
PROM1	prominin 1	2.327	Plasma Membrane	other
LAMB1	laminin subunit beta 1	2.315	Extracellular Space	other
TMEM37	transmembrane protein 37	2.307	Plasma Membrane	ion channel
NMRK1	nicotinamide riboside kinase 1	2.305	Cytoplasm	kinase
SCARB2	scavenger receptor class B member 2	2.305	Plasma Membrane	other
FBN3	fibrillin 3	2.304	Extracellular Space	other
LECT2	leukocyte cell derived chemotaxin 2	2.297	Extracellular Space	other
TC2N	tandem C2 domains, nuclear	2.287	Nucleus	transporter
SLC7A2	solute carrier family 7 member 2	2.279	Plasma Membrane	transporter
BPGM	bisphosphoglycerate mutase	2.259	Extracellular Space	phosphatase
DLC1	DLC1 Rho GTPase activating protein	2.259	Cytoplasm	other
GPT2	glutamic--pyruvic transaminase 2	2.235	Cytoplasm	enzyme
SARDH	sarcosine dehydrogenase	2.227	Cytoplasm	enzyme
FDXR	ferredoxin reductase	2.206	Cytoplasm	enzyme
RHAG	Rh associated glycoprotein	2.205	Plasma Membrane	peptidase
C12orf75	chromosome 12 open reading frame 75	2.18	Other	other
CABIN1	calcineurin binding protein 1	2.178	Nucleus	other
NAV2	neuron navigator 2	2.162	Nucleus	other
SOX17	SRY-box 17	2.141	Nucleus	transcription regulator
DYNC1I1	dynein cytoplasmic 1 intermediate chain 1	2.115	Cytoplasm	other
LRRC17	leucine rich repeat containing 17	2.115	Extracellular Space	other
BMP5	bone morphogenetic protein 5	2.112	Extracellular Space	growth factor
DRC7	dynein regulatory complex subunit 7	2.103	Cytoplasm	other
SRSF5	serine and arginine rich splicing factor 5	2.103	Nucleus	other
MGARP	mitochondria localized glutamic acid rich protein	2.097	Cytoplasm	other
PTGER4	prostaglandin E receptor 4	2.094	Plasma Membrane	G-protein coupled receptor
UPP2	uridine phosphorylase 2	2.087	Cytoplasm	enzyme
FZD2	frizzled class receptor 2	2.084	Plasma Membrane	G-protein coupled receptor
ANK2	ankyrin 2	2.074	Plasma Membrane	other
NCAM1	neural cell adhesion molecule 1	2.072	Plasma Membrane	other
AKAP12	A-kinase anchoring protein 12	2.071	Cytoplasm	transporter
G6PC2	glucose-6-phosphatase catalytic subunit 2	2.064	Cytoplasm	phosphatase
PAH	phenylalanine hydroxylase	2.059	Cytoplasm	enzyme
PEX6	peroxisomal biogenesis factor 6	2.054	Cytoplasm	enzyme
KRTAP10-4	keratin associated protein 10-4	2.048	Cytoplasm	other
ACMSD	aminocarboxymuconate semialdehyde decarboxylase	2.044	Cytoplasm	enzyme
PCMTD1	protein-L-isoaspartate (D-aspartate) O-methyltransferase domain containing 1	2.022	Cytoplasm	enzyme
ABCC8	ATP binding cassette subfamily C member 8	2.014	Plasma Membrane	transporter
SLC22A5	solute carrier family 22 member 5	2.012	Plasma Membrane	transporter
CORO2A	coronin 2A	2.01	Cytoplasm	other
SMARCD3	SWI/SNF related, matrix associated, actin dependent regulator of chromatin, subfamily d, member 3	2.005	Nucleus	transcription regulator
FKBP10	FK506 binding protein 10	2.002	Cytoplasm	enzyme
SLCO2B1	solute carrier organic anion transporter family member 2B1	2.002	Plasma Membrane	transporter
DCX	doublecortin	1.99	Cytoplasm	other
GFRA3	GDNF family receptor alpha 3	1.969	Plasma Membrane	transmembrane receptor
MPC1	mitochondrial pyruvate carrier 1	1.967	Cytoplasm	other
MDK	midkine	1.962	Extracellular Space	growth factor
CCDC80	coiled-coil domain containing 80	1.952	Nucleus	other
SLC16A1	solute carrier family 16 member 1	1.947	Plasma Membrane	transporter
EPB41L5	erythrocyte membrane protein band 4.1 like 5	1.936	Plasma Membrane	other
PDCD4	programmed cell death 4	1.936	Nucleus	other
RCSD1	RCSD domain containing 1	1.922	Other	other
MTUS1	microtubule associated scaffold protein 1	1.915	Extracellular Space	other
DYNLRB2	dynein light chain roadblock-type 2	1.912	Cytoplasm	other
IGFBP2	insulin like growth factor binding protein 2	1.883	Extracellular Space	other
FSTL1	follistatin like 1	1.882	Extracellular Space	other
TSPO2	translocator protein 2	1.88	Cytoplasm	other
COL5A2	collagen type V alpha 2 chain	1.873	Extracellular Space	other
DMGDH	dimethylglycine dehydrogenase	1.873	Cytoplasm	enzyme
NDRG1	N-myc downstream regulated 1	1.87	Nucleus	kinase
NID2	nidogen 2	1.863	Extracellular Space	other
CTH	cystathionine gamma-lyase	1.851	Cytoplasm	enzyme
FBLN2	fibulin 2	1.847	Extracellular Space	other
GAS2	growth arrest specific 2	1.846	Cytoplasm	other
PACRG	parkin coregulated	1.846	Nucleus	other
YPEL2	yippee like 2	1.845	Nucleus	other
CHMP4C	charged multivesicular body protein 4C	1.842	Cytoplasm	other
COQ10B	coenzyme Q10B	1.833	Cytoplasm	other
KMO	kynurenine 3-monooxygenase	1.832	Cytoplasm	enzyme
SPDYA	speedy/RINGO cell cycle regulator family member A	1.831	Nucleus	other
CLDN5	claudin 5	1.83	Plasma Membrane	other
SHANK2	SH3 and multiple ankyrin repeat domains 2	1.829	Plasma Membrane	other
BORCS6	BLOC-1 related complex subunit 6	1.82	Cytoplasm	other
ID2	inhibitor of DNA binding 2	1.817	Nucleus	transcription regulator
BMP10	bone morphogenetic protein 10	1.815	Extracellular Space	growth factor
SIRT5	sirtuin 5	1.811	Cytoplasm	enzyme
EPB42	erythrocyte membrane protein band 4.2	1.805	Plasma Membrane	transporter
MCF2	MCF.2 cell line derived transforming sequence	1.786	Cytoplasm	other
BPNT1	3'(2'), 5'-bisphosphate nucleotidase 1	1.774	Nucleus	phosphatase
AHNAK2	AHNAK nucleoprotein 2	1.77	Cytoplasm	other
FGF19	fibroblast growth factor 19	1.767	Extracellular Space	growth factor
IGSF10	immunoglobulin superfamily member 10	1.766	Extracellular Space	other
CMBL	carboxymethylenebutenolidase homolog	1.765	Cytoplasm	enzyme
GPLD1	glycosylphosphatidylinositol specific phospholipase D1	1.765	Cytoplasm	enzyme
PHACTR2	phosphatase and actin regulator 2	1.761	Other	other
CYP1B1	cytochrome P450 family 1 subfamily B member 1	1.76	Cytoplasm	enzyme
ZMYND11	zinc finger MYND-type containing 11	1.759	Nucleus	transcription regulator
MCCC2	methylcrotonoyl-CoA carboxylase 2	1.757	Cytoplasm	enzyme
LRBA	LPS responsive beige-like anchor protein	1.756	Cytoplasm	other
AK1	adenylate kinase 1	1.749	Cytoplasm	kinase
SFRP1	secreted frizzled related protein 1	1.747	Plasma Membrane	transmembrane receptor
DHRS3	dehydrogenase/reductase 3	1.739	Cytoplasm	enzyme
EGFR	epidermal growth factor receptor	1.739	Plasma Membrane	kinase
MCUB	mitochondrial calcium uniporter dominant negative beta subunit	1.736	Cytoplasm	other
FGFR2	fibroblast growth factor receptor 2	1.732	Plasma Membrane	kinase
CPQ	carboxypeptidase Q	1.731	Extracellular Space	peptidase
LHFPL6	LHFPL tetraspan subfamily member 6	1.729	Other	other
NEBL	nebulette	1.729	Plasma Membrane	other
EML4	echinoderm microtubule associated protein like 4	1.724	Cytoplasm	other
SLC40A1	solute carrier family 40 member 1	1.718	Plasma Membrane	transporter
LONRF2	LON peptidase N-terminal domain and ring finger 2	1.714	Other	other
PXDN	peroxidasin	1.707	Extracellular Space	enzyme
COL5A1	collagen type V alpha 1 chain	1.705	Extracellular Space	other
EHBP1	EH domain binding protein 1	1.698	Cytoplasm	other
EGFL7	EGF like domain multiple 7	1.693	Extracellular Space	other
ANTXR1	anthrax toxin receptor 1	1.689	Plasma Membrane	transmembrane receptor
IVD	isovaleryl-CoA dehydrogenase	1.682	Cytoplasm	enzyme
MASP2	mannan binding lectin serine peptidase 2	1.68	Extracellular Space	peptidase
FREM1	FRAS1 related extracellular matrix 1	1.679	Extracellular Space	other
NARF	nuclear prelamin A recognition factor	1.675	Nucleus	enzyme
DNAAF4	dynein axonemal assembly factor 4	1.671	Nucleus	other
BCL2A1	BCL2 related protein A1	1.664	Cytoplasm	other
DAB1	DAB1, reelin adaptor protein	1.66	Cytoplasm	other
MXRA8	matrix remodeling associated 8	1.656	Cytoplasm	other
CTSO	cathepsin O	1.653	Cytoplasm	peptidase
HYKK	hydroxylysine kinase	1.653	Cytoplasm	kinase
AIFM2	apoptosis inducing factor, mitochondria associated 2	1.65	Cytoplasm	enzyme
COLEC12	collectin subfamily member 12	1.647	Plasma Membrane	transmembrane receptor
CTNNA2	catenin alpha 2	1.645	Plasma Membrane	other
SLC44A1	solute carrier family 44 member 1	1.645	Plasma Membrane	transporter
STC2	stanniocalcin 2	1.645	Extracellular Space	other
ECHS1	enoyl-CoA hydratase, short chain 1	1.644	Cytoplasm	enzyme
RAB39B	RAB39B, member RAS oncogene family	1.642	Plasma Membrane	enzyme
RHOQ	ras homolog family member Q	1.641	Plasma Membrane	enzyme
BLVRA	biliverdin reductase A	1.64	Cytoplasm	enzyme
MBL2	mannose binding lectin 2	1.632	Extracellular Space	peptidase
QSOX2	quiescin sulfhydryl oxidase 2	1.626	Other	enzyme
HVCN1	hydrogen voltage gated channel 1	1.623	Plasma Membrane	ion channel
ST3GAL1	ST3 beta-galactoside alpha-2,3-sialyltransferase 1	1.617	Cytoplasm	enzyme
SLC6A4	solute carrier family 6 member 4	1.616	Plasma Membrane	transporter
CROT	carnitine O-octanoyltransferase	1.607	Cytoplasm	enzyme
IL13RA1	interleukin 13 receptor subunit alpha 1	1.599	Plasma Membrane	transmembrane receptor
IGFBP1	insulin like growth factor binding protein 1	1.596	Extracellular Space	other
BCHE	butyrylcholinesterase	1.592	Plasma Membrane	enzyme
ABCA8	ATP binding cassette subfamily A member 8	1.59	Plasma Membrane	transporter
TUBB1	tubulin beta 1 class VI	1.589	Cytoplasm	other
VAV3	vav guanine nucleotide exchange factor 3	1.585	Extracellular Space	cytokine
PNRC1	proline rich nuclear receptor coactivator 1	1.58	Nucleus	other
L3HYPDH	trans-L-3-hydroxyproline dehydratase	1.579	Other	enzyme
CAMK4	calcium/calmodulin dependent protein kinase IV	1.577	Nucleus	kinase
THBS4	thrombospondin 4	1.575	Extracellular Space	other
MCCC1	methylcrotonoyl-CoA carboxylase 1	1.573	Cytoplasm	enzyme
SLC16A2	solute carrier family 16 member 2	1.572	Plasma Membrane	transporter
SLC1A4	solute carrier family 1 member 4	1.572	Plasma Membrane	transporter
SLC2A5	solute carrier family 2 member 5	1.572	Plasma Membrane	transporter
PPFIBP2	PPFIA binding protein 2	1.568	Nucleus	phosphatase
EDNRA	endothelin receptor type A	1.567	Plasma Membrane	transmembrane receptor
NID1	nidogen 1	1.56	Extracellular Space	other
WNT11	Wnt family member 11	1.553	Extracellular Space	other
MANBA	mannosidase beta	1.551	Cytoplasm	enzyme
NR1H4	nuclear receptor subfamily 1 group H member 4	1.546	Nucleus	ligand-dependent nuclear receptor
TCP11L2	t-complex 11 like 2	1.546	Other	other
VPS13D	vacuolar protein sorting 13 homolog D	1.544	Cytoplasm	other
FUCA1	alpha-L-fucosidase 1	1.543	Cytoplasm	enzyme
MSRB3	methionine sulfoxide reductase B3	1.543	Cytoplasm	enzyme
KIAA0368	KIAA0368	1.541	Cytoplasm	other
KYNU	kynureninase	1.54	Cytoplasm	enzyme
PYCR2	pyrroline-5-carboxylate reductase 2	1.539	Cytoplasm	enzyme
CCDC50	coiled-coil domain containing 50	1.538	Cytoplasm	other
CDH2	cadherin 2	1.537	Plasma Membrane	other
MAB21L2	mab-21 like 2	1.537	Nucleus	other
TP53RK	TP53 regulating kinase	1.537	Nucleus	kinase
UBALD1	UBA like domain containing 1	1.521	Other	other
CBR1	carbonyl reductase 1	1.518	Cytoplasm	enzyme
MMADHC	methylmalonic aciduria and homocystinuria, cblD type	1.515	Cytoplasm	other
MYH15	myosin heavy chain 15	1.514	Extracellular Space	other
PROZ	protein Z, vitamin K dependent plasma glycoprotein	1.514	Extracellular Space	peptidase
MAP1LC3B	microtubule associated protein 1 light chain 3 beta	1.513	Cytoplasm	other
AADACL2	arylacetamide deacetylase like 2	1.508	Other	other
STAB2	stabilin 2	1.507	Plasma Membrane	transmembrane receptor
RHCE/RHD	Rh blood group D antigen	1.504	Plasma Membrane	transporter
OLFM1	olfactomedin 1	1.499	Cytoplasm	other
RSPO3	R-spondin 3	1.497	Extracellular Space	kinase
ABI3BP	ABI family member 3 binding protein	1.49	Extracellular Space	other
PPARA	peroxisome proliferator activated receptor alpha	1.49	Nucleus	ligand-dependent nuclear receptor
BAG3	BCL2 associated athanogene 3	1.488	Cytoplasm	other
TCF21	transcription factor 21	1.481	Nucleus	transcription regulator
GNG13	G protein subunit gamma 13	1.48	Plasma Membrane	enzyme
AGPAT3	1-acylglycerol-3-phosphate O-acyltransferase 3	1.477	Cytoplasm	enzyme
MELTF	melanotransferrin	1.472	Plasma Membrane	other
ZBTB16	zinc finger and BTB domain containing 16	1.472	Nucleus	transcription regulator
SLC7A5	solute carrier family 7 member 5	1.465	Plasma Membrane	transporter
ACBD7	acyl-CoA binding domain containing 7	1.464	Other	other
KMT2E	lysine methyltransferase 2E	1.46	Nucleus	enzyme
SH3YL1	SH3 and SYLF domain containing 1	1.455	Plasma Membrane	other
BMP6	bone morphogenetic protein 6	1.454	Extracellular Space	growth factor
VSNL1	visinin like 1	1.454	Cytoplasm	other
PSEN2	presenilin 2	1.45	Cytoplasm	peptidase
GUCY1A3	guanylate cyclase 1 soluble subunit alpha	1.449	Cytoplasm	enzyme
HSD3B2	hydroxy-delta-5-steroid dehydrogenase, 3 beta- and steroid delta-isomerase 2	1.445	Cytoplasm	enzyme
AP2A2	adaptor related protein complex 2 alpha 2 subunit	1.444	Cytoplasm	transporter
RASGRF2	Ras protein specific guanine nucleotide releasing factor 2	1.443	Cytoplasm	other
HADHB	hydroxyacyl-CoA dehydrogenase trifunctional multienzyme complex subunit beta	1.439	Cytoplasm	enzyme
LUC7L3	LUC7 like 3 pre-mRNA splicing factor	1.438	Nucleus	other
CACHD1	cache domain containing 1	1.437	Other	other
NPTX2	neuronal pentraxin 2	1.436	Extracellular Space	other
COL1A2	collagen type I alpha 2 chain	1.432	Extracellular Space	other
LRP2BP	LRP2 binding protein	1.43	Cytoplasm	other
TSPAN13	tetraspanin 13	1.429	Plasma Membrane	other
HIC2	HIC ZBTB transcriptional repressor 2	1.426	Nucleus	other
DUSP23	dual specificity phosphatase 23	1.423	Cytoplasm	phosphatase
LDHB	lactate dehydrogenase B	1.422	Cytoplasm	enzyme
TGFBR3	transforming growth factor beta receptor 3	1.421	Plasma Membrane	kinase
CEP170	centrosomal protein 170	1.419	Nucleus	other
LPAR6	lysophosphatidic acid receptor 6	1.419	Plasma Membrane	G-protein coupled receptor
CEP85L	centrosomal protein 85 like	1.417	Cytoplasm	other
BEND4	BEN domain containing 4	1.415	Other	other
CA2	carbonic anhydrase 2	1.415	Cytoplasm	enzyme
STRIP2	striatin interacting protein 2	1.414	Cytoplasm	other
MND1	meiotic nuclear divisions 1	1.412	Nucleus	other
MARCKSL1	MARCKS like 1	1.411	Cytoplasm	other
EPCAM	epithelial cell adhesion molecule	1.41	Plasma Membrane	other
EHHADH	enoyl-CoA hydratase and 3-hydroxyacyl CoA dehydrogenase	1.404	Cytoplasm	enzyme
ARHGAP15	Rho GTPase activating protein 15	1.403	Cytoplasm	other
ABCC9	ATP binding cassette subfamily C member 9	1.4	Plasma Membrane	ion channel
NKAIN4	sodium/potassium transporting ATPase interacting 4	1.4	Other	other
NAMPT	nicotinamide phosphoribosyltransferase	1.399	Extracellular Space	cytokine
SGPP2	sphingosine-1-phosphate phosphatase 2	1.399	Cytoplasm	phosphatase
AMY2A	amylase, alpha 2A (pancreatic)	1.396	Extracellular Space	enzyme
FHIT	fragile histidine triad	1.396	Cytoplasm	enzyme
RUFY2	RUN and FYVE domain containing 2	1.396	Nucleus	other
LYPLAL1	lysophospholipase like 1	1.395	Cytoplasm	enzyme
USP44	ubiquitin specific peptidase 44	1.395	Nucleus	peptidase
COLEC10	collectin subfamily member 10	1.391	Cytoplasm	peptidase
F11	coagulation factor XI	1.39	Extracellular Space	peptidase
COL1A1	collagen type I alpha 1 chain	1.387	Extracellular Space	other
NSMCE2	NSE2/MMS21 homolog, SMC5-SMC6 complex SUMO ligase	1.387	Nucleus	enzyme
EPHA3	EPH receptor A3	1.385	Plasma Membrane	kinase
MOG	myelin oligodendrocyte glycoprotein	1.384	Extracellular Space	other
SHPK	sedoheptulokinase	1.383	Cytoplasm	kinase
FBXO32	F-box protein 32	1.379	Cytoplasm	enzyme
STEAP4	STEAP4 metalloreductase	1.376	Plasma Membrane	enzyme
MXD4	MAX dimerization protein 4	1.375	Nucleus	transcription regulator
PSAP	prosaposin	1.374	Extracellular Space	enzyme
ZNF521	zinc finger protein 521	1.374	Nucleus	other
BACE2	beta-site APP-cleaving enzyme 2	1.369	Cytoplasm	peptidase
STEAP3	STEAP3 metalloreductase	1.368	Cytoplasm	transporter
ARNT2	aryl hydrocarbon receptor nuclear translocator 2	1.367	Nucleus	transcription regulator
SLC30A5	solute carrier family 30 member 5	1.367	Plasma Membrane	transporter
COBLL1	cordon-bleu WH2 repeat protein like 1	1.36	Extracellular Space	other
NIPSNAP2	nipsnap homolog 2	1.36	Plasma Membrane	other
SELENOP	selenoprotein P	1.359	Extracellular Space	other
LCAT	lecithin-cholesterol acyltransferase	1.358	Extracellular Space	enzyme
ZDHHC2	zinc finger DHHC-type containing 2	1.358	Nucleus	enzyme
H2AFY2	H2A histone family member Y2	1.356	Nucleus	other
MXRA5	matrix remodeling associated 5	1.356	Extracellular Space	other
GPAT4	glycerol-3-phosphate acyltransferase 4	1.354	Cytoplasm	enzyme
NAALADL2	N-acetylated alpha-linked acidic dipeptidase like 2	1.352	Other	other
ATN1	atrophin 1	1.351	Nucleus	transcription regulator
PDE5A	phosphodiesterase 5A	1.351	Cytoplasm	enzyme
BRF1	BRF1, RNA polymerase III transcription initiation factor subunit	1.346	Nucleus	transcription regulator
SERTAD2	SERTA domain containing 2	1.346	Cytoplasm	transcription regulator
NIPAL4	NIPA like domain containing 4	1.342	Other	other
CFI	complement factor I	1.338	Extracellular Space	peptidase
ATG13	autophagy related 13	1.333	Cytoplasm	other
FAM107B	family with sequence similarity 107 member B	1.331	Other	other
OLFM3	olfactomedin 3	1.328	Cytoplasm	other
PLEKHG1	pleckstrin homology and RhoGEF domain containing G1	1.325	Extracellular Space	other
PRNP	prion protein	1.324	Plasma Membrane	other
RHOBTB1	Rho related BTB domain containing 1	1.321	Other	enzyme
ITIH2	inter-alpha-trypsin inhibitor heavy chain 2	1.317	Extracellular Space	other
TMEM26	transmembrane protein 26	1.314	Other	other
IQGAP2	IQ motif containing GTPase activating protein 2	1.313	Cytoplasm	other
CIRBP	cold inducible RNA binding protein	1.312	Nucleus	translation regulator
MTURN	maturin, neural progenitor differentiation regulator homolog	1.311	Other	other
EXD3	exonuclease 3'-5' domain containing 3	1.31	Other	other
AQP1	aquaporin 1 (Colton blood group)	1.304	Plasma Membrane	transporter
SIRT1	sirtuin 1	1.304	Nucleus	transcription regulator
ANKRD50	ankyrin repeat domain 50	1.302	Other	other
RELN	reelin	1.3	Extracellular Space	peptidase
RHOB	ras homolog family member B	1.299	Cytoplasm	enzyme
SLC25A21	solute carrier family 25 member 21	1.299	Cytoplasm	transporter
YPEL1	yippee like 1	1.296	Nucleus	enzyme
CRYBG3	crystallin beta-gamma domain containing 3	1.292	Other	other
SEMA3D	semaphorin 3D	1.292	Extracellular Space	other
VEZT	vezatin, adherens junctions transmembrane protein	1.29	Plasma Membrane	other
ARHGEF3	Rho guanine nucleotide exchange factor 3	1.286	Cytoplasm	other
TCEA2	transcription elongation factor A2	1.285	Nucleus	transcription regulator
EPB41	erythrocyte membrane protein band 4.1	1.284	Plasma Membrane	other
HDAC4	histone deacetylase 4	1.284	Nucleus	transcription regulator
IRF6	interferon regulatory factor 6	1.284	Nucleus	transcription regulator
ADD3	adducin 3	1.279	Cytoplasm	other
SCG5	secretogranin V	1.279	Extracellular Space	other
JAK1	Janus kinase 1	1.276	Cytoplasm	kinase
SEMA6A	semaphorin 6A	1.276	Plasma Membrane	transmembrane receptor
NEO1	neogenin 1	1.275	Plasma Membrane	transcription regulator
RYBP	RING1 and YY1 binding protein	1.274	Nucleus	transcription regulator
KHDRBS3	KH RNA binding domain containing, signal transduction associated 3	1.273	Nucleus	other
TTC3	tetratricopeptide repeat domain 3	1.27	Cytoplasm	enzyme
LYSMD4	LysM domain containing 4	1.268	Other	other
PDGFRA	platelet derived growth factor receptor alpha	1.268	Plasma Membrane	kinase
NME4	NME/NM23 nucleoside diphosphate kinase 4	1.267	Cytoplasm	kinase
SMS	spermine synthase	1.267	Cytoplasm	enzyme
HMOX2	heme oxygenase 2	1.266	Cytoplasm	enzyme
ITGB5	integrin subunit beta 5	1.266	Plasma Membrane	other
F5	coagulation factor V	1.265	Extracellular Space	other
AQP3	aquaporin 3 (Gill blood group)	1.263	Plasma Membrane	transporter
COLEC11	collectin subfamily member 11	1.263	Extracellular Space	enzyme
LIMD2	LIM domain containing 2	1.263	Other	other
NRXN1	neurexin 1	1.263	Plasma Membrane	transporter
OAT	ornithine aminotransferase	1.263	Cytoplasm	enzyme
ROBO2	roundabout guidance receptor 2	1.262	Plasma Membrane	transmembrane receptor
IDO2	indoleamine 2,3-dioxygenase 2	1.261	Cytoplasm	enzyme
MPPED1	metallophosphoesterase domain containing 1	1.261	Other	other
PRKX	protein kinase, X-linked	1.261	Cytoplasm	kinase
GRIP2	glutamate receptor interacting protein 2	1.26	Plasma Membrane	other
SLC7A6	solute carrier family 7 member 6	1.259	Plasma Membrane	transporter
CCBE1	collagen and calcium binding EGF domains 1	1.257	Extracellular Space	other
NTRK2	neurotrophic receptor tyrosine kinase 2	1.257	Plasma Membrane	kinase
PLA1A	phospholipase A1 member A	1.254	Extracellular Space	enzyme
MCF2L	MCF.2 cell line derived transforming sequence like	1.252	Cytoplasm	other
PIK3IP1	phosphoinositide-3-kinase interacting protein 1	1.252	Cytoplasm	other
CAD	carbamoyl-phosphate synthetase 2, aspartate transcarbamylase, and dihydroorotase	1.251	Cytoplasm	enzyme
LRP1	LDL receptor related protein 1	1.242	Plasma Membrane	transmembrane receptor
SYNE2	spectrin repeat containing nuclear envelope protein 2	1.239	Nucleus	other
GPX7	glutathione peroxidase 7	1.236	Cytoplasm	enzyme
ETFDH	electron transfer flavoprotein dehydrogenase	1.235	Cytoplasm	enzyme
LOX	lysyl oxidase	1.233	Extracellular Space	enzyme
BCL6	B-cell CLL/lymphoma 6	1.231	Nucleus	transcription regulator
FGFRL1	fibroblast growth factor receptor like 1	1.231	Plasma Membrane	transmembrane receptor
LDB2	LIM domain binding 2	1.227	Nucleus	transcription regulator
HYAL1	hyaluronoglucosaminidase 1	1.226	Cytoplasm	enzyme
STAU2	staufen double-stranded RNA binding protein 2	1.226	Cytoplasm	other
CTSD	cathepsin D	1.225	Cytoplasm	peptidase
CADPS2	calcium dependent secretion activator 2	1.222	Plasma Membrane	other
MPPE1	metallophosphoesterase 1	1.22	Cytoplasm	enzyme
SLC20A2	solute carrier family 20 member 2	1.22	Plasma Membrane	transporter
OGN	osteoglycin	1.219	Extracellular Space	growth factor
ETFRF1	electron transfer flavoprotein regulatory factor 1	1.216	Cytoplasm	other
DHTKD1	dehydrogenase E1 and transketolase domain containing 1	1.215	Cytoplasm	enzyme
SLC25A29	solute carrier family 25 member 29	1.215	Cytoplasm	transporter
TFCP2L1	transcription factor CP2 like 1	1.209	Nucleus	transcription regulator
SRGAP1	SLIT-ROBO Rho GTPase activating protein 1	1.208	Cytoplasm	other
TWIST2	twist family bHLH transcription factor 2	1.208	Nucleus	transcription regulator
PCBP2	poly(rC) binding protein 2	1.205	Nucleus	other
ZNF217	zinc finger protein 217	1.205	Nucleus	transcription regulator
SH3TC1	SH3 domain and tetratricopeptide repeats 1	1.204	Extracellular Space	other
BSG	basigin (Ok blood group)	1.203	Plasma Membrane	transporter
LPL	lipoprotein lipase	1.202	Cytoplasm	enzyme
ZNF462	zinc finger protein 462	1.201	Nucleus	other
ACOT9	acyl-CoA thioesterase 9	1.2	Cytoplasm	enzyme
PCYOX1	prenylcysteine oxidase 1	1.197	Cytoplasm	enzyme
LY6E	lymphocyte antigen 6 family member E	1.194	Plasma Membrane	other
C8G	complement C8 gamma chain	1.19	Extracellular Space	transporter
CD99	CD99 molecule (Xg blood group)	1.189	Plasma Membrane	other
CTSV	cathepsin V	1.189	Cytoplasm	peptidase
FMNL2	formin like 2	1.188	Cytoplasm	other
HDAC10	histone deacetylase 10	1.188	Nucleus	transcription regulator
IL20RA	interleukin 20 receptor subunit alpha	1.186	Plasma Membrane	transmembrane receptor
GSTK1	glutathione S-transferase kappa 1	1.181	Cytoplasm	enzyme
SLC37A4	solute carrier family 37 member 4	1.181	Cytoplasm	transporter
CC2D2A	coiled-coil and C2 domain containing 2A	1.179	Cytoplasm	other
LGALSL	galectin like	1.175	Other	other
PAK6	p21 (RAC1) activated kinase 6	1.172	Cytoplasm	kinase
MLIP	muscular LMNA interacting protein	1.171	Nucleus	transcription regulator
SHISA2	shisa family member 2	1.166	Cytoplasm	other
TCTN2	tectonic family member 2	1.164	Extracellular Space	other
RERG	RAS like estrogen regulated growth inhibitor	1.162	Nucleus	enzyme
SERPINF1	serpin family F member 1	1.162	Extracellular Space	other
SHROOM2	shroom family member 2	1.161	Plasma Membrane	ion channel
FYN	FYN proto-oncogene, Src family tyrosine kinase	1.158	Plasma Membrane	kinase
STON1	stonin 1	1.155	Plasma Membrane	other
DZIP1	DAZ interacting zinc finger protein 1	1.151	Cytoplasm	other
HMOX1	heme oxygenase 1	1.151	Cytoplasm	enzyme
NIT2	nitrilase family member 2	1.149	Cytoplasm	enzyme
APOB	apolipoprotein B	1.146	Extracellular Space	transporter
PTH1R	parathyroid hormone 1 receptor	1.146	Plasma Membrane	G-protein coupled receptor
CYP4V2	cytochrome P450 family 4 subfamily V member 2	1.144	Cytoplasm	enzyme
MAN1B1	mannosidase alpha class 1B member 1	1.144	Cytoplasm	enzyme
LUM	lumican	1.143	Extracellular Space	other
IMMP2L	inner mitochondrial membrane peptidase subunit 2	1.141	Cytoplasm	peptidase
PHLDB2	pleckstrin homology like domain family B member 2	1.141	Cytoplasm	other
HADHA	hydroxyacyl-CoA dehydrogenase trifunctional multienzyme complex subunit alpha	1.14	Cytoplasm	enzyme
PRKAG2	protein kinase AMP-activated non-catalytic subunit gamma 2	1.14	Cytoplasm	kinase
ALDH1A3	aldehyde dehydrogenase 1 family member A3	1.139	Cytoplasm	enzyme
SLC38A4	solute carrier family 38 member 4	1.137	Plasma Membrane	transporter
ERG	ERG, ETS transcription factor	1.13	Nucleus	transcription regulator
GHR	growth hormone receptor	1.13	Plasma Membrane	transmembrane receptor
AGMAT	agmatinase	1.129	Cytoplasm	enzyme
NIPSNAP1	nipsnap homolog 1	1.127	Cytoplasm	enzyme
GRIA4	glutamate ionotropic receptor AMPA type subunit 4	1.126	Plasma Membrane	ion channel
FBN2	fibrillin 2	1.124	Extracellular Space	other
UGT2A1	UDP glucuronosyltransferase family 2 member A1 complex locus	1.123	Cytoplasm	enzyme
HARBI1	harbinger transposase derived 1	1.119	Cytoplasm	other
SPARC	secreted protein acidic and cysteine rich	1.118	Extracellular Space	other
GPRC5C	G protein-coupled receptor class C group 5 member C	1.117	Plasma Membrane	G-protein coupled receptor
GALNT18	polypeptide N-acetylgalactosaminyltransferase 18	1.115	Cytoplasm	enzyme
NELFA	negative elongation factor complex member A	1.111	Nucleus	other
NR0B1	nuclear receptor subfamily 0 group B member 1	1.11	Nucleus	ligand-dependent nuclear receptor
EEF2K	eukaryotic elongation factor 2 kinase	1.106	Cytoplasm	kinase
SLC4A1	solute carrier family 4 member 1 (Diego blood group)	1.106	Plasma Membrane	transporter
CYP2U1	cytochrome P450 family 2 subfamily U member 1	1.104	Cytoplasm	enzyme
SNX20	sorting nexin 20	1.104	Cytoplasm	other
AGA	aspartylglucosaminidase	1.103	Cytoplasm	enzyme
CBS/CBSL	cystathionine-beta-synthase	1.103	Cytoplasm	enzyme
TMEM35B	transmembrane protein 35B	1.1	Other	other
DIDO1	death inducer-obliterator 1	1.099	Nucleus	other
KDR	kinase insert domain receptor	1.099	Plasma Membrane	kinase
SUN1	Sad1 and UNC84 domain containing 1	1.097	Nucleus	other
IL1RAP	interleukin 1 receptor accessory protein	1.096	Plasma Membrane	transmembrane receptor
CREBRF	CREB3 regulatory factor	1.095	Nucleus	transcription regulator
EFNB1	ephrin B1	1.095	Plasma Membrane	other
CAMK2N1	calcium/calmodulin dependent protein kinase II inhibitor 1	1.093	Plasma Membrane	kinase
FBP2	fructose-bisphosphatase 2	1.09	Cytoplasm	phosphatase
GREB1L	growth regulation by estrogen in breast cancer 1 like	1.09	Extracellular Space	other
PXYLP1	2-phosphoxylose phosphatase 1	1.09	Cytoplasm	phosphatase
POLG2	DNA polymerase gamma 2, accessory subunit	1.088	Cytoplasm	enzyme
TGIF1	TGFB induced factor homeobox 1	1.088	Nucleus	transcription regulator
EOGT	EGF domain specific O-linked N-acetylglucosamine transferase	1.086	Extracellular Space	enzyme
PPP2R3A	protein phosphatase 2 regulatory subunit B''alpha	1.085	Nucleus	phosphatase
RAMP2	receptor activity modifying protein 2	1.083	Plasma Membrane	transporter
VPS16	VPS16, CORVET/HOPS core subunit	1.082	Cytoplasm	transporter
CHID1	chitinase domain containing 1	1.078	Extracellular Space	other
CPPED1	calcineurin like phosphoesterase domain containing 1	1.078	Cytoplasm	enzyme
IDH3B	isocitrate dehydrogenase 3 (NAD(+)) beta	1.078	Cytoplasm	enzyme
NAV3	neuron navigator 3	1.075	Nucleus	other
PTN	pleiotrophin	1.074	Extracellular Space	growth factor
CLDN1	claudin 1	1.073	Plasma Membrane	other
CA10	carbonic anhydrase 10	1.071	Other	enzyme
ECHDC2	enoyl-CoA hydratase domain containing 2	1.069	Other	other
PECAM1	platelet and endothelial cell adhesion molecule 1	1.067	Plasma Membrane	other
TMEM204	transmembrane protein 204	1.067	Plasma Membrane	other
GDF2	growth differentiation factor 2	1.065	Extracellular Space	growth factor
PDGFRL	platelet derived growth factor receptor like	1.065	Plasma Membrane	kinase
PROS1	protein S	1.064	Extracellular Space	other
CCDC82	coiled-coil domain containing 82	1.063	Other	other
HOXA3	homeobox A3	1.063	Nucleus	transcription regulator
SMPD3	sphingomyelin phosphodiesterase 3	1.062	Cytoplasm	enzyme
KIZ	kizuna centrosomal protein	1.061	Cytoplasm	other
GPX8	glutathione peroxidase 8 (putative)	1.06	Cytoplasm	enzyme
FN1	fibronectin 1	1.059	Extracellular Space	enzyme
RORA	RAR related orphan receptor A	1.058	Nucleus	ligand-dependent nuclear receptor
PAPSS2	3'-phosphoadenosine 5'-phosphosulfate synthase 2	1.056	Cytoplasm	enzyme
KDSR	3-ketodihydrosphingosine reductase	1.054	Plasma Membrane	enzyme
RARB	retinoic acid receptor beta	1.054	Nucleus	ligand-dependent nuclear receptor
HNRNPDL	heterogeneous nuclear ribonucleoprotein D like	1.053	Nucleus	other
WDFY2	WD repeat and FYVE domain containing 2	1.049	Cytoplasm	other
FAM110B	family with sequence similarity 110 member B	1.048	Cytoplasm	other
RGN	regucalcin	1.048	Nucleus	enzyme
SERPINF2	serpin family F member 2	1.048	Extracellular Space	other
PTGR2	prostaglandin reductase 2	1.047	Cytoplasm	enzyme
RWDD3	RWD domain containing 3	1.046	Other	other
SFRP2	secreted frizzled related protein 2	1.046	Plasma Membrane	transmembrane receptor
TET2	tet methylcytosine dioxygenase 2	1.046	Nucleus	enzyme
SLC44A3	solute carrier family 44 member 3	1.045	Plasma Membrane	transporter
XPNPEP2	X-prolyl aminopeptidase 2	1.045	Plasma Membrane	peptidase
MDFIC	MyoD family inhibitor domain containing	1.043	Nucleus	other
NOVA1	NOVA alternative splicing regulator 1	1.042	Nucleus	other
RRBP1	ribosome binding protein 1	1.04	Cytoplasm	other
SNAI1	snail family transcriptional repressor 1	1.04	Nucleus	transcription regulator
WDFY3	WD repeat and FYVE domain containing 3	1.04	Cytoplasm	enzyme
VIM	vimentin	1.039	Cytoplasm	other
DKK3	dickkopf WNT signaling pathway inhibitor 3	1.037	Extracellular Space	cytokine
VPS33B	VPS33B, late endosome and lysosome associated	1.037	Cytoplasm	transporter
HECW1	HECT, C2 and WW domain containing E3 ubiquitin protein ligase 1	1.036	Cytoplasm	enzyme
DBT	dihydrolipoamide branched chain transacylase E2	1.035	Cytoplasm	enzyme
SAMD11	sterile alpha motif domain containing 11	1.035	Nucleus	other
SLC30A10	solute carrier family 30 member 10	1.034	Plasma Membrane	transporter
ADAMTS9	ADAM metallopeptidase with thrombospondin type 1 motif 9	1.031	Extracellular Space	peptidase
ENPP3	ectonucleotide pyrophosphatase/phosphodiesterase 3	1.031	Plasma Membrane	enzyme
RASGRP3	RAS guanyl releasing protein 3	1.031	Cytoplasm	other
LMO2	LIM domain only 2	1.03	Nucleus	transcription regulator
SOX7	SRY-box 7	1.029	Nucleus	transcription regulator
ADGRF5	adhesion G protein-coupled receptor F5	1.028	Plasma Membrane	G-protein coupled receptor
IRS4	insulin receptor substrate 4	1.028	Plasma Membrane	other
CYFIP2	cytoplasmic FMR1 interacting protein 2	1.027	Cytoplasm	other
ENPP6	ectonucleotide pyrophosphatase/phosphodiesterase 6	1.025	Cytoplasm	enzyme
SPRED2	sprouty related EVH1 domain containing 2	1.025	Extracellular Space	cytokine
PNISR	PNN interacting serine and arginine rich protein	1.024	Nucleus	other
SLCO1B3	solute carrier organic anion transporter family member 1B3	1.023	Plasma Membrane	transporter
TNIK	TRAF2 and NCK interacting kinase	1.021	Plasma Membrane	kinase
NDUFS4	NADH:ubiquinone oxidoreductase subunit S4	1.02	Cytoplasm	enzyme
VWF	von Willebrand factor	1.018	Extracellular Space	other
GPAT3	glycerol-3-phosphate acyltransferase 3	1.016	Cytoplasm	enzyme
BHLHE40	basic helix-loop-helix family member e40	1.015	Nucleus	transcription regulator
CA8	carbonic anhydrase 8	1.014	Cytoplasm	enzyme
ALCAM	activated leukocyte cell adhesion molecule	1.012	Plasma Membrane	other
NOS2	nitric oxide synthase 2	1.012	Cytoplasm	enzyme
F13B	coagulation factor XIII B chain	1.011	Extracellular Space	enzyme
SMIM8	small integral membrane protein 8	1.01	Other	other
WLS	wntless Wnt ligand secretion mediator	1.008	Cytoplasm	other
LOXL1	lysyl oxidase like 1	1.005	Extracellular Space	enzyme
FAM161B	family with sequence similarity 161 member B	1.003	Other	other
PCTP	phosphatidylcholine transfer protein	1.002	Cytoplasm	transporter
XIAP	X-linked inhibitor of apoptosis	1.002	Cytoplasm	enzyme
HAAO	3-hydroxyanthranilate 3,4-dioxygenase	1	Cytoplasm	enzyme
NREP	neuronal regeneration related protein	0.999	Cytoplasm	other
ADHFE1	alcohol dehydrogenase, iron containing 1	0.998	Cytoplasm	enzyme
GCNT7	glucosaminyl (N-acetyl) transferase family member 7	0.998	Other	other
PIP5K1B	phosphatidylinositol-4-phosphate 5-kinase type 1 beta	0.998	Cytoplasm	kinase
RAD9B	RAD9 checkpoint clamp component B	0.998	Nucleus	other
TMEM200A	transmembrane protein 200A	0.997	Other	other
WWOX	WW domain containing oxidoreductase	0.997	Cytoplasm	enzyme
BHMT	betaine--homocysteine S-methyltransferase	0.996	Cytoplasm	enzyme
SOX5	SRY-box 5	0.996	Nucleus	transcription regulator
GALNT7	polypeptide N-acetylgalactosaminyltransferase 7	0.995	Cytoplasm	enzyme
RIN2	Ras and Rab interactor 2	0.995	Cytoplasm	other
PRELID1	PRELI domain containing 1	0.993	Cytoplasm	other
PLCXD1	phosphatidylinositol specific phospholipase C X domain containing 1	0.992	Other	enzyme
KCNJ8	potassium voltage-gated channel subfamily J member 8	0.989	Plasma Membrane	ion channel
IDH2	isocitrate dehydrogenase (NADP(+)) 2, mitochondrial	0.988	Cytoplasm	enzyme
AP3S2	adaptor related protein complex 3 sigma 2 subunit	0.987	Cytoplasm	transporter
ASPH	aspartate beta-hydroxylase	0.987	Cytoplasm	enzyme
FCHSD2	FCH and double SH3 domains 2	0.987	Other	other
MAP4K4	mitogen-activated protein kinase kinase kinase kinase 4	0.987	Cytoplasm	kinase
SGCE	sarcoglycan epsilon	0.985	Plasma Membrane	other
EVI5	ecotropic viral integration site 5	0.984	Cytoplasm	other
FGF12	fibroblast growth factor 12	0.984	Extracellular Space	other
STKLD1	serine/threonine kinase like domain containing 1	0.982	Other	kinase
DTYMK	deoxythymidylate kinase	0.981	Cytoplasm	kinase
PRRG1	proline rich and Gla domain 1	0.981	Plasma Membrane	other
ADAM12	ADAM metallopeptidase domain 12	0.979	Plasma Membrane	peptidase
TTYH2	tweety family member 2	0.978	Other	ion channel
CD9	CD9 molecule	0.977	Plasma Membrane	other
FGGY	FGGY carbohydrate kinase domain containing	0.977	Other	other
HGSNAT	heparan-alpha-glucosaminide N-acetyltransferase	0.977	Cytoplasm	enzyme
CDON	cell adhesion associated, oncogene regulated	0.976	Plasma Membrane	other
FAM149A	family with sequence similarity 149 member A	0.976	Other	other
BNIP3	BCL2 interacting protein 3	0.975	Cytoplasm	other
F7	coagulation factor VII	0.975	Plasma Membrane	peptidase
ZEB2	zinc finger E-box binding homeobox 2	0.975	Nucleus	transcription regulator
MASP1	mannan binding lectin serine peptidase 1	0.974	Extracellular Space	peptidase
TINAG	tubulointerstitial nephritis antigen	0.974	Extracellular Space	peptidase
VSTM4	V-set and transmembrane domain containing 4	0.973	Other	other
DEPTOR	DEP domain containing MTOR interacting protein	0.972	Cytoplasm	other
PANK1	pantothenate kinase 1	0.972	Cytoplasm	kinase
PCBD1	pterin-4 alpha-carbinolamine dehydratase 1	0.972	Nucleus	transcription regulator
WASHC3	WASH complex subunit 3	0.972	Cytoplasm	other
FBRSL1	fibrosin like 1	0.971	Nucleus	other
GEM	GTP binding protein overexpressed in skeletal muscle	0.971	Plasma Membrane	enzyme
CD55	CD55 molecule (Cromer blood group)	0.969	Plasma Membrane	other
LPIN2	lipin 2	0.969	Nucleus	phosphatase
FMO4	flavin containing monooxygenase 4	0.966	Cytoplasm	enzyme
HMGN3	high mobility group nucleosomal binding domain 3	0.966	Nucleus	other
HSPA12A	heat shock protein family A (Hsp70) member 12A	0.966	Cytoplasm	other
PLN	phospholamban	0.965	Cytoplasm	transporter
SLITRK6	SLIT and NTRK like family member 6	0.962	Plasma Membrane	other
GSN	gelsolin	0.961	Extracellular Space	other
MEP1B	meprin A subunit beta	0.961	Plasma Membrane	peptidase
IGF2BP2	insulin like growth factor 2 mRNA binding protein 2	0.96	Cytoplasm	translation regulator
TNFRSF1B	TNF receptor superfamily member 1B	0.96	Plasma Membrane	transmembrane receptor
COL3A1	collagen type III alpha 1 chain	0.959	Extracellular Space	other
PTPN21	protein tyrosine phosphatase, non-receptor type 21	0.959	Cytoplasm	phosphatase
KDELR3	KDEL endoplasmic reticulum protein retention receptor 3	0.957	Cytoplasm	transporter
NHLRC3	NHL repeat containing 3	0.957	Cytoplasm	other
HEMK1	HemK methyltransferase family member 1	0.956	Nucleus	enzyme
ZCCHC6	zinc finger CCHC-type containing 6	0.955	Cytoplasm	enzyme
FAM20A	FAM20A, golgi associated secretory pathway pseudokinase	0.954	Extracellular Space	other
AMT	aminomethyltransferase	0.953	Cytoplasm	enzyme
FZD3	frizzled class receptor 3	0.949	Plasma Membrane	G-protein coupled receptor
MFAP2	microfibril associated protein 2	0.949	Extracellular Space	other
COMT	catechol-O-methyltransferase	0.947	Cytoplasm	enzyme
RBM5	RNA binding motif protein 5	0.945	Nucleus	other
RBMS1	RNA binding motif single stranded interacting protein 1	0.945	Nucleus	other
ZNF568	zinc finger protein 568	0.944	Other	other
NDUFA9	NADH:ubiquinone oxidoreductase subunit A9	0.941	Cytoplasm	enzyme
COL24A1	collagen type XXIV alpha 1 chain	0.94	Extracellular Space	other
RASSF8	Ras association domain family member 8	0.94	Extracellular Space	other
SGCD	sarcoglycan delta	0.939	Cytoplasm	other
C5	complement C5	0.938	Extracellular Space	cytokine
MMP2	matrix metallopeptidase 2	0.937	Extracellular Space	peptidase
NUDT4	nudix hydrolase 4	0.936	Cytoplasm	phosphatase
WASHC2A/WASHC2C	WASH complex subunit 2A	0.936	Cytoplasm	other
MPST	mercaptopyruvate sulfurtransferase	0.935	Cytoplasm	enzyme
TBC1D19	TBC1 domain family member 19	0.935	Other	other
REEP3	receptor accessory protein 3	0.933	Other	other
C1QTNF7	C1q and TNF related 7	0.932	Extracellular Space	other
RFTN2	raftlin family member 2	0.932	Other	other
RMI2	RecQ mediated genome instability 2	0.931	Nucleus	other
CAMKK2	calcium/calmodulin dependent protein kinase kinase 2	0.929	Cytoplasm	kinase
SOX18	SRY-box 18	0.928	Nucleus	transcription regulator
HGFAC	HGF activator	0.927	Extracellular Space	peptidase
IDH1	isocitrate dehydrogenase (NADP(+)) 1, cytosolic	0.926	Cytoplasm	enzyme
BCL2L1	BCL2 like 1	0.925	Cytoplasm	other
RNGTT	RNA guanylyltransferase and 5'-phosphatase	0.925	Nucleus	phosphatase
CDH5	cadherin 5	0.922	Plasma Membrane	other
MECOM	MDS1 and EVI1 complex locus	0.922	Nucleus	transcription regulator
QKI	QKI, KH domain containing RNA binding	0.922	Nucleus	other
ANAPC5	anaphase promoting complex subunit 5	0.921	Nucleus	other
KIAA1217	KIAA1217	0.921	Cytoplasm	other
RHOJ	ras homolog family member J	0.921	Cytoplasm	enzyme
GULP1	GULP, engulfment adaptor PTB domain containing 1	0.919	Cytoplasm	other
TTYH3	tweety family member 3	0.919	Plasma Membrane	ion channel
CALCRL	calcitonin receptor like receptor	0.918	Plasma Membrane	G-protein coupled receptor
THPO	thrombopoietin	0.918	Extracellular Space	cytokine
RNF19A	ring finger protein 19A, RBR E3 ubiquitin protein ligase	0.916	Nucleus	enzyme
PLEKHA7	pleckstrin homology domain containing A7	0.914	Cytoplasm	other
SCG3	secretogranin III	0.914	Extracellular Space	other
SPON2	spondin 2	0.914	Extracellular Space	other
DECR1	2,4-dienoyl-CoA reductase 1	0.913	Cytoplasm	enzyme
FAM122B	family with sequence similarity 122B	0.913	Other	other
GRIA3	glutamate ionotropic receptor AMPA type subunit 3	0.913	Plasma Membrane	ion channel
ZHX1	zinc fingers and homeoboxes 1	0.913	Nucleus	transcription regulator
FBXL3	F-box and leucine rich repeat protein 3	0.912	Nucleus	enzyme
ABLIM1	actin binding LIM protein 1	0.91	Cytoplasm	other
BTBD6	BTB domain containing 6	0.909	Cytoplasm	other
DISP1	dispatched RND transporter family member 1	0.909	Plasma Membrane	transporter
EHD3	EH domain containing 3	0.909	Cytoplasm	other
MAPRE2	microtubule associated protein RP/EB family member 2	0.909	Cytoplasm	other
ZC3H11A	zinc finger CCCH-type containing 11A	0.907	Nucleus	other
INPP4A	inositol polyphosphate-4-phosphatase type I A	0.905	Cytoplasm	phosphatase
SMARCA1	SWI/SNF related, matrix associated, actin dependent regulator of chromatin, subfamily a, member 1	0.905	Nucleus	transcription regulator
PDK1	pyruvate dehydrogenase kinase 1	0.904	Cytoplasm	kinase
RUNX1T1	RUNX1 translocation partner 1	0.902	Nucleus	transcription regulator
DCAF6	DDB1 and CUL4 associated factor 6	0.9	Nucleus	transcription regulator
PROC	protein C, inactivator of coagulation factors Va and VIIIa	0.9	Extracellular Space	peptidase
DGKQ	diacylglycerol kinase theta	0.899	Cytoplasm	kinase
ST6GALNAC2	ST6 N-acetylgalactosaminide alpha-2,6-sialyltransferase 2	0.899	Cytoplasm	enzyme
PROX1	prospero homeobox 1	0.898	Nucleus	transcription regulator
CD34	CD34 molecule	0.896	Plasma Membrane	other
CMTM7	CKLF like MARVEL transmembrane domain containing 7	0.895	Extracellular Space	cytokine
CALN1	calneuron 1	0.893	Cytoplasm	other
SUMF2	sulfatase modifying factor 2	0.893	Cytoplasm	other
CGNL1	cingulin like 1	0.892	Plasma Membrane	other
HPGDS	hematopoietic prostaglandin D synthase	0.891	Cytoplasm	enzyme
DNMT3B	DNA methyltransferase 3 beta	0.89	Nucleus	enzyme
TXNDC5	thioredoxin domain containing 5	0.889	Cytoplasm	enzyme
GTF2IRD1	GTF2I repeat domain containing 1	0.888	Nucleus	transcription regulator
GGT5	gamma-glutamyltransferase 5	0.887	Plasma Membrane	enzyme
MED13	mediator complex subunit 13	0.887	Nucleus	transcription regulator
ARHGEF10	Rho guanine nucleotide exchange factor 10	0.886	Cytoplasm	enzyme
LHX2	LIM homeobox 2	0.885	Nucleus	transcription regulator
TBC1D4	TBC1 domain family member 4	0.883	Cytoplasm	other
CNDP1	carnosine dipeptidase 1	0.882	Cytoplasm	peptidase
HEXB	hexosaminidase subunit beta	0.881	Cytoplasm	enzyme
HIPK2	homeodomain interacting protein kinase 2	0.881	Nucleus	kinase
HGF	hepatocyte growth factor	0.879	Extracellular Space	growth factor
P2RY1	purinergic receptor P2Y1	0.879	Plasma Membrane	G-protein coupled receptor
FABP5	fatty acid binding protein 5	0.877	Cytoplasm	transporter
GALNS	galactosamine (N-acetyl)-6-sulfatase	0.876	Cytoplasm	enzyme
GSTT1	glutathione S-transferase theta 1	0.876	Cytoplasm	enzyme
HSD3B7	hydroxy-delta-5-steroid dehydrogenase, 3 beta- and steroid delta-isomerase 7	0.875	Cytoplasm	enzyme
AMIGO2	adhesion molecule with Ig like domain 2	0.874	Plasma Membrane	other
COL18A1	collagen type XVIII alpha 1 chain	0.874	Extracellular Space	other
KDM4B	lysine demethylase 4B	0.874	Nucleus	enzyme
CPOX	coproporphyrinogen oxidase	0.872	Cytoplasm	enzyme
MYCN	MYCN proto-oncogene, bHLH transcription factor	0.872	Nucleus	transcription regulator
ITIH5	inter-alpha-trypsin inhibitor heavy chain family member 5	0.871	Plasma Membrane	other
RBKS	ribokinase	0.871	Cytoplasm	kinase
SOCS2	suppressor of cytokine signaling 2	0.87	Cytoplasm	other
KLHDC1	kelch domain containing 1	0.869	Cytoplasm	other
KMT2C	lysine methyltransferase 2C	0.868	Nucleus	transcription regulator
ABCC6	ATP binding cassette subfamily C member 6	0.867	Plasma Membrane	transporter
GART	phosphoribosylglycinamide formyltransferase, phosphoribosylglycinamide synthetase, phosphoribosylaminoimidazole synthetase	0.867	Cytoplasm	enzyme
SH3BP5	SH3 domain binding protein 5	0.867	Cytoplasm	other
CCNI	cyclin I	0.866	Other	other
RNF128	ring finger protein 128, E3 ubiquitin protein ligase	0.866	Cytoplasm	enzyme
DNM3	dynamin 3	0.865	Cytoplasm	enzyme
NCOA2	nuclear receptor coactivator 2	0.864	Nucleus	transcription regulator
ESRRG	estrogen related receptor gamma	0.863	Nucleus	ligand-dependent nuclear receptor
ETV1	ETS variant 1	0.861	Nucleus	transcription regulator
LPAR4	lysophosphatidic acid receptor 4	0.861	Plasma Membrane	transmembrane receptor
NADK2	NAD kinase 2, mitochondrial	0.86	Cytoplasm	kinase
TALDO1	transaldolase 1	0.857	Cytoplasm	enzyme
BNIP3L	BCL2 interacting protein 3 like	0.856	Cytoplasm	other
LAMC1	laminin subunit gamma 1	0.855	Extracellular Space	other
UNC5C	unc-5 netrin receptor C	0.855	Plasma Membrane	transmembrane receptor
F2	coagulation factor II, thrombin	0.854	Extracellular Space	peptidase
FAM46A	family with sequence similarity 46 member A	0.854	Other	other
PLAC9	placenta specific 9	0.853	Other	other
SHROOM3	shroom family member 3	0.852	Cytoplasm	other
PIGK	phosphatidylinositol glycan anchor biosynthesis class K	0.851	Cytoplasm	peptidase
ABTB1	ankyrin repeat and BTB domain containing 1	0.848	Cytoplasm	translation regulator
LZTS3	leucine zipper tumor suppressor family member 3	0.848	Cytoplasm	other
ST8SIA5	ST8 alpha-N-acetyl-neuraminide alpha-2,8-sialyltransferase 5	0.848	Cytoplasm	enzyme
CDPF1	cysteine rich DPF motif domain containing 1	0.847	Extracellular Space	other
DSE	dermatan sulfate epimerase	0.846	Cytoplasm	enzyme
COL11A1	collagen type XI alpha 1 chain	0.843	Extracellular Space	other
NIPSNAP3A	nipsnap homolog 3A	0.843	Nucleus	other
PLPP3	phospholipid phosphatase 3	0.843	Plasma Membrane	phosphatase
CPB2	carboxypeptidase B2	0.842	Extracellular Space	peptidase
LAMP2	lysosomal associated membrane protein 2	0.842	Plasma Membrane	enzyme
DCN	decorin	0.841	Extracellular Space	other
DENND4A	DENN domain containing 4A	0.841	Nucleus	other
PKD2	polycystin 2, transient receptor potential cation channel	0.841	Plasma Membrane	ion channel
PLEKHA3	pleckstrin homology domain containing A3	0.839	Cytoplasm	other
TJP1	tight junction protein 1	0.838	Plasma Membrane	other
AADAT	aminoadipate aminotransferase	0.837	Cytoplasm	enzyme
SOX9	SRY-box 9	0.837	Nucleus	transcription regulator
COX8A	cytochrome c oxidase subunit 8A	0.836	Cytoplasm	enzyme
IDS	iduronate 2-sulfatase	0.836	Cytoplasm	enzyme
TRIM2	tripartite motif containing 2	0.836	Cytoplasm	enzyme
ABHD17C	abhydrolase domain containing 17C	0.835	Other	enzyme
SLC2A10	solute carrier family 2 member 10	0.835	Plasma Membrane	transporter
SGK2	SGK2, serine/threonine kinase 2	0.833	Cytoplasm	kinase
FNDC3A	fibronectin type III domain containing 3A	0.83	Cytoplasm	other
DPY19L3	dpy-19 like C-mannosyltransferase 3	0.829	Other	other
BAIAP2L1	BAI1 associated protein 2 like 1	0.827	Cytoplasm	other
HSBP1L1	heat shock factor binding protein 1 like 1	0.827	Other	other
TIPARP	TCDD inducible poly(ADP-ribose) polymerase	0.827	Nucleus	enzyme
SPATS2L	spermatogenesis associated serine rich 2 like	0.825	Nucleus	other
OSBPL5	oxysterol binding protein like 5	0.824	Cytoplasm	transporter
IQCB1	IQ motif containing B1	0.823	Extracellular Space	other
UNKL	unkempt family like zinc finger	0.823	Cytoplasm	enzyme
JAM2	junctional adhesion molecule 2	0.821	Plasma Membrane	other
YTHDC1	YTH domain containing 1	0.82	Cytoplasm	other
ACKR3	atypical chemokine receptor 3	0.819	Plasma Membrane	G-protein coupled receptor
JAKMIP2	janus kinase and microtubule interacting protein 2	0.816	Extracellular Space	other
OGT	O-linked N-acetylglucosamine (GlcNAc) transferase	0.816	Cytoplasm	enzyme
ST3GAL6	ST3 beta-galactoside alpha-2,3-sialyltransferase 6	0.816	Cytoplasm	enzyme
ACAT1	acetyl-CoA acetyltransferase 1	0.815	Cytoplasm	enzyme
ATP7B	ATPase copper transporting beta	0.815	Cytoplasm	transporter
TST	thiosulfate sulfurtransferase	0.815	Cytoplasm	enzyme
CREBL2	cAMP responsive element binding protein like 2	0.814	Nucleus	transcription regulator
FUT8	fucosyltransferase 8	0.814	Cytoplasm	enzyme
PECR	peroxisomal trans-2-enoyl-CoA reductase	0.813	Cytoplasm	enzyme
TEK	TEK receptor tyrosine kinase	0.813	Plasma Membrane	kinase
RPRD1A	regulation of nuclear pre-mRNA domain containing 1A	0.812	Extracellular Space	other
TBL1X	transducin beta like 1X-linked	0.812	Nucleus	transcription regulator
EEF1AKMT2	EEF1A lysine methyltransferase 2	0.809	Cytoplasm	enzyme
MARCKS	myristoylated alanine rich protein kinase C substrate	0.809	Plasma Membrane	other
SNCAIP	synuclein alpha interacting protein	0.809	Cytoplasm	transcription regulator
NEDD9	neural precursor cell expressed, developmentally down-regulated 9	0.808	Nucleus	other
UTRN	utrophin	0.807	Plasma Membrane	transmembrane receptor
CDK6	cyclin dependent kinase 6	0.806	Nucleus	kinase
FSD1L	fibronectin type III and SPRY domain containing 1 like	0.806	Other	other
MID1	midline 1	0.806	Nucleus	other
POU2F1	POU class 2 homeobox 1	0.805	Nucleus	transcription regulator
CDC42BPA	CDC42 binding protein kinase alpha	0.804	Cytoplasm	kinase
RAPGEF6	Rap guanine nucleotide exchange factor 6	0.803	Plasma Membrane	other
TNRC18	trinucleotide repeat containing 18	0.803	Nucleus	other
DUSP5	dual specificity phosphatase 5	0.802	Nucleus	phosphatase
PLXNB2	plexin B2	0.802	Plasma Membrane	transmembrane receptor
RBMS3	RNA binding motif single stranded interacting protein 3	0.801	Cytoplasm	other
FLI1	Fli-1 proto-oncogene, ETS transcription factor	0.8	Nucleus	transcription regulator
AXIN2	axin 2	0.799	Cytoplasm	other
GCDH	glutaryl-CoA dehydrogenase	0.799	Cytoplasm	enzyme
ITPKA	inositol-trisphosphate 3-kinase A	0.799	Cytoplasm	kinase
ASB9	ankyrin repeat and SOCS box containing 9	0.797	Nucleus	transcription regulator
KIAA1210	KIAA1210	0.797	Cytoplasm	other
ACAD11	acyl-CoA dehydrogenase family member 11	0.796	Cytoplasm	enzyme
FZD9	frizzled class receptor 9	0.796	Plasma Membrane	G-protein coupled receptor
KLF3	Kruppel like factor 3	0.796	Nucleus	transcription regulator
NRG2	neuregulin 2	0.796	Extracellular Space	growth factor
REV3L	REV3 like, DNA directed polymerase zeta catalytic subunit	0.796	Nucleus	enzyme
SLC25A36	solute carrier family 25 member 36	0.795	Cytoplasm	transporter
CCND2	cyclin D2	0.794	Nucleus	other
SEMA5A	semaphorin 5A	0.794	Plasma Membrane	transmembrane receptor
SH3PXD2A	SH3 and PX domains 2A	0.794	Cytoplasm	other
ASPSCR1	ASPSCR1, UBX domain containing tether for SLC2A4	0.792	Cytoplasm	other
EXPH5	exophilin 5	0.79	Cytoplasm	other
CAST	calpastatin	0.788	Cytoplasm	peptidase
SORBS1	sorbin and SH3 domain containing 1	0.788	Plasma Membrane	other
TMEM130	transmembrane protein 130	0.788	Cytoplasm	other
JARID2	jumonji and AT-rich interaction domain containing 2	0.787	Nucleus	transcription regulator
USP45	ubiquitin specific peptidase 45	0.787	Nucleus	peptidase
NAIF1	nuclear apoptosis inducing factor 1	0.786	Nucleus	other
CITED4	Cbp/p300 interacting transactivator with Glu/Asp rich carboxy-terminal domain 4	0.785	Nucleus	transcription regulator
STK17A	serine/threonine kinase 17a	0.785	Nucleus	kinase
TLDC1	TBC/LysM-associated domain containing 1	0.785	Cytoplasm	other
SH3BGRL3	SH3 domain binding glutamate rich protein like 3	0.784	Nucleus	other
ADAL	adenosine deaminase like	0.783	Cytoplasm	enzyme
FUCA2	alpha-L-fucosidase 2	0.783	Extracellular Space	enzyme
PIP4P2	phosphatidylinositol-4,5-bisphosphate 4-phosphatase 2	0.783	Cytoplasm	phosphatase
ABCC3	ATP binding cassette subfamily C member 3	0.782	Plasma Membrane	transporter
DAB2	DAB2, clathrin adaptor protein	0.782	Plasma Membrane	transporter
GATA4	GATA binding protein 4	0.782	Nucleus	transcription regulator
MYCT1	MYC target 1	0.782	Nucleus	other
SYT11	synaptotagmin 11	0.782	Cytoplasm	transporter
CDH11	cadherin 11	0.781	Plasma Membrane	other
CXADR	CXADR, Ig-like cell adhesion molecule	0.779	Plasma Membrane	transmembrane receptor
SYCP1	synaptonemal complex protein 1	0.779	Nucleus	other
TMPRSS6	transmembrane protease, serine 6	0.778	Plasma Membrane	peptidase
CD81	CD81 molecule	0.775	Plasma Membrane	other
CDKL5	cyclin dependent kinase like 5	0.775	Nucleus	kinase
CISD3	CDGSH iron sulfur domain 3	0.775	Cytoplasm	other
OGFOD3	2-oxoglutarate and iron dependent oxygenase domain containing 3	0.775	Cytoplasm	enzyme
RIPOR3	RIPOR family member 3	0.775	Other	other
TECR	trans-2,3-enoyl-CoA reductase	0.774	Plasma Membrane	enzyme
TBC1D9	TBC1 domain family member 9	0.772	Plasma Membrane	other
CHST10	carbohydrate sulfotransferase 10	0.771	Cytoplasm	enzyme
FBXL20	F-box and leucine rich repeat protein 20	0.771	Cytoplasm	enzyme
BRD1	bromodomain containing 1	0.768	Nucleus	other
CAMK2G	calcium/calmodulin dependent protein kinase II gamma	0.768	Cytoplasm	kinase
HSPD1	heat shock protein family D (Hsp60) member 1	0.768	Cytoplasm	enzyme
CCDC178	coiled-coil domain containing 178	0.767	Other	other
SLC2A1	solute carrier family 2 member 1	0.767	Plasma Membrane	transporter
ADD1	adducin 1	0.766	Cytoplasm	other
C11orf24	chromosome 11 open reading frame 24	0.765	Extracellular Space	other
MEF2A	myocyte enhancer factor 2A	0.765	Nucleus	transcription regulator
NDUFS1	NADH:ubiquinone oxidoreductase core subunit S1	0.765	Cytoplasm	enzyme
GATA1	GATA binding protein 1	0.763	Nucleus	transcription regulator
MCEE	methylmalonyl-CoA epimerase	0.762	Cytoplasm	enzyme
NOX3	NADPH oxidase 3	0.762	Cytoplasm	enzyme
HPS3	HPS3, biogenesis of lysosomal organelles complex 2 subunit 1	0.759	Cytoplasm	other
WBP4	WW domain binding protein 4	0.759	Cytoplasm	other
CAT	catalase	0.757	Cytoplasm	enzyme
STAU1	staufen double-stranded RNA binding protein 1	0.757	Cytoplasm	transporter
TSPAN12	tetraspanin 12	0.757	Plasma Membrane	other
FXYD6	FXYD domain containing ion transport regulator 6	0.754	Plasma Membrane	ion channel
ARHGAP25	Rho GTPase activating protein 25	0.753	Cytoplasm	other
MYO1C	myosin IC	0.753	Cytoplasm	enzyme
NDUFAF8	NADH:ubiquinone oxidoreductase complex assembly factor 8	0.751	Cytoplasm	other
LSM3	LSM3 homolog, U6 small nuclear RNA and mRNA degradation associated	-0.752	Nucleus	other
AURKA	aurora kinase A	-0.755	Nucleus	kinase
DUSP22	dual specificity phosphatase 22	-0.755	Cytoplasm	phosphatase
PSMD1	proteasome 26S subunit, non-ATPase 1	-0.755	Cytoplasm	other
RAB27A	RAB27A, member RAS oncogene family	-0.755	Cytoplasm	enzyme
CENPQ	centromere protein Q	-0.756	Nucleus	other
RBM19	RNA binding motif protein 19	-0.756	Nucleus	other
TOR1A	torsin family 1 member A	-0.757	Cytoplasm	enzyme
EPHX1	epoxide hydrolase 1	-0.758	Cytoplasm	peptidase
KIF5B	kinesin family member 5B	-0.758	Cytoplasm	other
MTX2	metaxin 2	-0.758	Cytoplasm	transporter
IKBIP	IKBKB interacting protein	-0.759	Cytoplasm	other
MSI2	musashi RNA binding protein 2	-0.759	Cytoplasm	other
AARS	alanyl-tRNA synthetase	-0.76	Cytoplasm	enzyme
NCAPG	non-SMC condensin I complex subunit G	-0.76	Nucleus	other
PHKG1	phosphorylase kinase catalytic subunit gamma 1	-0.76	Cytoplasm	kinase
DPH1	diphthamide biosynthesis 1	-0.761	Cytoplasm	other
SLC10A7	solute carrier family 10 member 7	-0.761	Other	transporter
SSNA1	SS nuclear autoantigen 1	-0.763	Cytoplasm	other
ABRACL	ABRA C-terminal like	-0.764	Other	other
RNF166	ring finger protein 166	-0.764	Other	other
ROR1	receptor tyrosine kinase like orphan receptor 1	-0.764	Plasma Membrane	kinase
DHODH	dihydroorotate dehydrogenase (quinone)	-0.765	Cytoplasm	enzyme
FANCG	Fanconi anemia complementation group G	-0.765	Nucleus	other
NIPAL3	NIPA like domain containing 3	-0.765	Other	other
ESCO1	establishment of sister chromatid cohesion N-acetyltransferase 1	-0.766	Nucleus	enzyme
FAM98A	family with sequence similarity 98 member A	-0.766	Other	other
LMBRD2	LMBR1 domain containing 2	-0.766	Other	other
VDAC1	voltage dependent anion channel 1	-0.766	Cytoplasm	ion channel
ACTR2	ARP2 actin related protein 2 homolog	-0.768	Plasma Membrane	other
BRIX1	BRX1, biogenesis of ribosomes	-0.768	Nucleus	other
MAP3K4	mitogen-activated protein kinase kinase kinase 4	-0.769	Cytoplasm	kinase
NEU2	neuraminidase 2	-0.769	Cytoplasm	enzyme
NOL10	nucleolar protein 10	-0.769	Nucleus	other
PPARD	peroxisome proliferator activated receptor delta	-0.769	Nucleus	ligand-dependent nuclear receptor
PSMD7	proteasome 26S subunit, non-ATPase 7	-0.769	Cytoplasm	other
RBX1	ring-box 1	-0.77	Cytoplasm	enzyme
TERB1	telomere repeat binding bouquet formation protein 1	-0.77	Nucleus	peptidase
BLMH	bleomycin hydrolase	-0.771	Cytoplasm	peptidase
RANGAP1	Ran GTPase activating protein 1	-0.771	Nucleus	other
CLIP1	CAP-Gly domain containing linker protein 1	-0.772	Cytoplasm	other
FITM2	fat storage inducing transmembrane protein 2	-0.772	Cytoplasm	other
ANGEL2	angel homolog 2	-0.773	Nucleus	other
CDC123	cell division cycle 123	-0.773	Cytoplasm	other
DTNB	dystrobrevin beta	-0.773	Plasma Membrane	other
RACGAP1	Rac GTPase activating protein 1	-0.773	Cytoplasm	transporter
RBPMS	RNA binding protein with multiple splicing	-0.774	Cytoplasm	transcription regulator
TAB3	TGF-beta activated kinase 1 and MAP3K7 binding protein 3	-0.775	Cytoplasm	other
PAFAH2	platelet activating factor acetylhydrolase 2	-0.776	Cytoplasm	enzyme
IMPDH2	inosine monophosphate dehydrogenase 2	-0.777	Cytoplasm	enzyme
ANAPC13	anaphase promoting complex subunit 13	-0.778	Nucleus	other
GHITM	growth hormone inducible transmembrane protein	-0.778	Cytoplasm	other
KIAA1468	KIAA1468	-0.778	Other	other
NANS	N-acetylneuraminate synthase	-0.778	Cytoplasm	enzyme
RAB33B	RAB33B, member RAS oncogene family	-0.778	Cytoplasm	enzyme
SRM	spermidine synthase	-0.778	Cytoplasm	enzyme
APIP	APAF1 interacting protein	-0.779	Cytoplasm	enzyme
ATP11B	ATPase phospholipid transporting 11B (putative)	-0.779	Plasma Membrane	transporter
B4GALT5	beta-1,4-galactosyltransferase 5	-0.779	Cytoplasm	enzyme
DERL2	derlin 2	-0.779	Cytoplasm	other
PRDX6	peroxiredoxin 6	-0.78	Cytoplasm	enzyme
SIKE1	suppressor of IKBKE 1	-0.78	Cytoplasm	other
EIF1AY	eukaryotic translation initiation factor 1A, Y-linked	-0.781	Other	translation regulator
PSMA7	proteasome subunit alpha 7	-0.781	Cytoplasm	peptidase
RRN3	RRN3 homolog, RNA polymerase I transcription factor	-0.782	Nucleus	transcription regulator
IPO8	importin 8	-0.783	Nucleus	transporter
LSM4	LSM4 homolog, U6 small nuclear RNA and mRNA degradation associated	-0.783	Nucleus	other
NSMCE3	NSE3 homolog, SMC5-SMC6 complex component	-0.783	Nucleus	other
NDC1	NDC1 transmembrane nucleoporin	-0.784	Nucleus	other
NSUN2	NOP2/Sun RNA methyltransferase family member 2	-0.784	Nucleus	enzyme
USP14	ubiquitin specific peptidase 14	-0.784	Cytoplasm	peptidase
AP1M1	adaptor related protein complex 1 mu 1 subunit	-0.785	Cytoplasm	transporter
DRG1	developmentally regulated GTP binding protein 1	-0.786	Cytoplasm	other
ORAI1	ORAI calcium release-activated calcium modulator 1	-0.786	Plasma Membrane	ion channel
SLC25A22	solute carrier family 25 member 22	-0.786	Cytoplasm	transporter
USP4	ubiquitin specific peptidase 4	-0.786	Nucleus	peptidase
RPL18A	ribosomal protein L18a	-0.787	Cytoplasm	other
EFTUD2	elongation factor Tu GTP binding domain containing 2	-0.788	Nucleus	enzyme
GALNT11	polypeptide N-acetylgalactosaminyltransferase 11	-0.788	Cytoplasm	enzyme
IMP4	IMP4, U3 small nucleolar ribonucleoprotein	-0.788	Nucleus	other
RASA1	RAS p21 protein activator 1	-0.788	Cytoplasm	transporter
RFK	riboflavin kinase	-0.788	Cytoplasm	kinase
PSMD3	proteasome 26S subunit, non-ATPase 3	-0.789	Cytoplasm	other
PXMP4	peroxisomal membrane protein 4	-0.789	Cytoplasm	other
SAMD4A	sterile alpha motif domain containing 4A	-0.79	Cytoplasm	translation regulator
MRPL14	mitochondrial ribosomal protein L14	-0.791	Cytoplasm	other
RAB1A	RAB1A, member RAS oncogene family	-0.791	Cytoplasm	enzyme
TMEM248	transmembrane protein 248	-0.791	Other	other
ATL2	atlastin GTPase 2	-0.792	Cytoplasm	other
GOLGA3	golgin A3	-0.793	Cytoplasm	transporter
TGFB3	transforming growth factor beta 3	-0.793	Extracellular Space	growth factor
FILIP1L	filamin A interacting protein 1 like	-0.795	Nucleus	other
ITFG1	integrin alpha FG-GAP repeat containing 1	-0.795	Plasma Membrane	other
OTUD3	OTU deubiquitinase 3	-0.795	Cytoplasm	peptidase
DNAJC2	DnaJ heat shock protein family (Hsp40) member C2	-0.797	Nucleus	other
HAUS6	HAUS augmin like complex subunit 6	-0.797	Cytoplasm	other
FAM69A	family with sequence similarity 69 member A	-0.798	Other	other
IRAK4	interleukin 1 receptor associated kinase 4	-0.798	Cytoplasm	kinase
PGM1	phosphoglucomutase 1	-0.798	Cytoplasm	enzyme
WDR36	WD repeat domain 36	-0.798	Extracellular Space	other
NGEF	neuronal guanine nucleotide exchange factor	-0.799	Cytoplasm	other
RPA2	replication protein A2	-0.799	Nucleus	other
KIF23	kinesin family member 23	-0.8	Cytoplasm	other
TIPIN	TIMELESS interacting protein	-0.8	Nucleus	other
TSEN2	tRNA splicing endonuclease subunit 2	-0.8	Cytoplasm	enzyme
PCNA	proliferating cell nuclear antigen	-0.801	Nucleus	enzyme
BCCIP	BRCA2 and CDKN1A interacting protein	-0.802	Nucleus	other
CHCHD4	coiled-coil-helix-coiled-coil-helix domain containing 4	-0.803	Cytoplasm	enzyme
TOMM34	translocase of outer mitochondrial membrane 34	-0.803	Cytoplasm	other
CCT6A	chaperonin containing TCP1 subunit 6A	-0.804	Cytoplasm	other
GATD1	glutamine amidotransferase like class 1 domain containing 1	-0.804	Cytoplasm	other
LSM1	LSM1 homolog, mRNA degradation associated	-0.804	Nucleus	other
CCNF	cyclin F	-0.805	Nucleus	enzyme
GRB2	growth factor receptor bound protein 2	-0.805	Cytoplasm	kinase
TTC27	tetratricopeptide repeat domain 27	-0.805	Other	other
LAD1	ladinin 1	-0.806	Extracellular Space	other
RMDN2	regulator of microtubule dynamics 2	-0.806	Cytoplasm	other
PHACTR4	phosphatase and actin regulator 4	-0.807	Plasma Membrane	other
PRRC2C	proline rich coiled-coil 2C	-0.807	Other	other
TPM1	tropomyosin 1	-0.807	Cytoplasm	other
PTPN3	protein tyrosine phosphatase, non-receptor type 3	-0.808	Cytoplasm	phosphatase
LAMB3	laminin subunit beta 3	-0.809	Extracellular Space	transporter
UBE3A	ubiquitin protein ligase E3A	-0.809	Nucleus	enzyme
NPC2	NPC intracellular cholesterol transporter 2	-0.81	Extracellular Space	transporter
DPH5	diphthamide biosynthesis 5	-0.811	Cytoplasm	enzyme
NKRF	NFKB repressing factor	-0.811	Nucleus	transcription regulator
ORC6	origin recognition complex subunit 6	-0.811	Nucleus	other
BRCA1	BRCA1, DNA repair associated	-0.812	Nucleus	transcription regulator
BET1L	Bet1 golgi vesicular membrane trafficking protein like	-0.813	Cytoplasm	transporter
EI24	EI24, autophagy associated transmembrane protein	-0.813	Other	other
PPA1	pyrophosphatase (inorganic) 1	-0.813	Cytoplasm	enzyme
MYD88	myeloid differentiation primary response 88	-0.814	Plasma Membrane	other
VMP1	vacuole membrane protein 1	-0.814	Plasma Membrane	other
ARFIP1	ADP ribosylation factor interacting protein 1	-0.815	Cytoplasm	other
PITPNB	phosphatidylinositol transfer protein beta	-0.815	Cytoplasm	transporter
OXNAD1	oxidoreductase NAD binding domain containing 1	-0.816	Cytoplasm	transporter
EIF5B	eukaryotic translation initiation factor 5B	-0.817	Cytoplasm	translation regulator
TEX264	testis expressed 264	-0.817	Extracellular Space	other
URI1	URI1, prefoldin like chaperone	-0.817	Nucleus	transcription regulator
NPC1	NPC intracellular cholesterol transporter 1	-0.818	Cytoplasm	transporter
PRR11	proline rich 11	-0.818	Other	other
FA2H	fatty acid 2-hydroxylase	-0.821	Cytoplasm	enzyme
PTCH1	patched 1	-0.821	Plasma Membrane	transmembrane receptor
SLC25A39	solute carrier family 25 member 39	-0.821	Cytoplasm	other
ADA	adenosine deaminase	-0.822	Cytoplasm	enzyme
CHCHD5	coiled-coil-helix-coiled-coil-helix domain containing 5	-0.823	Other	other
SETD7	SET domain containing lysine methyltransferase 7	-0.823	Nucleus	enzyme
JMJD7	jumonji domain containing 7	-0.824	Other	other
RELL1	RELT like 1	-0.824	Plasma Membrane	other
CHN1	chimerin 1	-0.825	Cytoplasm	other
LRRFIP2	LRR binding FLII interacting protein 2	-0.825	Extracellular Space	other
RPF1	ribosome production factor 1 homolog	-0.825	Nucleus	other
SDC2	syndecan 2	-0.825	Plasma Membrane	other
SH3KBP1	SH3 domain containing kinase binding protein 1	-0.825	Cytoplasm	other
DOCK8	dedicator of cytokinesis 8	-0.826	Cytoplasm	other
FAT1	FAT atypical cadherin 1	-0.827	Plasma Membrane	other
PIGC	phosphatidylinositol glycan anchor biosynthesis class C	-0.828	Cytoplasm	enzyme
ZNF410	zinc finger protein 410	-0.828	Nucleus	other
TYW5	tRNA-yW synthesizing protein 5	-0.829	Cytoplasm	enzyme
TOGARAM1	TOG array regulator of axonemal microtubules 1	-0.83	Extracellular Space	other
EIF2AK2	eukaryotic translation initiation factor 2 alpha kinase 2	-0.831	Cytoplasm	kinase
KLHL25	kelch like family member 25	-0.831	Cytoplasm	other
NCAPH	non-SMC condensin I complex subunit H	-0.831	Nucleus	other
CCT5	chaperonin containing TCP1 subunit 5	-0.832	Cytoplasm	other
CDC42SE2	CDC42 small effector 2	-0.833	Plasma Membrane	other
UBAC1	UBA domain containing 1	-0.833	Nucleus	other
AK2	adenylate kinase 2	-0.834	Cytoplasm	kinase
EMC3	ER membrane protein complex subunit 3	-0.834	Nucleus	other
IFNLR1	interferon lambda receptor 1	-0.835	Plasma Membrane	transmembrane receptor
OSBPL10	oxysterol binding protein like 10	-0.835	Cytoplasm	transporter
ARL9	ADP ribosylation factor like GTPase 9	-0.836	Other	other
GGPS1	geranylgeranyl diphosphate synthase 1	-0.836	Cytoplasm	enzyme
YWHAH	tyrosine 3-monooxygenase/tryptophan 5-monooxygenase activation protein eta	-0.836	Cytoplasm	transcription regulator
ANXA5	annexin A5	-0.839	Plasma Membrane	transporter
DIS3L	DIS3 like exosome 3'-5' exoribonuclease	-0.839	Cytoplasm	enzyme
POMP	proteasome maturation protein	-0.839	Nucleus	other
EDEM2	ER degradation enhancing alpha-mannosidase like protein 2	-0.84	Cytoplasm	enzyme
KIAA1551	KIAA1551	-0.84	Other	other
ARF6	ADP ribosylation factor 6	-0.841	Plasma Membrane	transporter
RIOK2	RIO kinase 2	-0.841	Cytoplasm	kinase
TIMM22	translocase of inner mitochondrial membrane 22	-0.841	Cytoplasm	transporter
UBE2H	ubiquitin conjugating enzyme E2 H	-0.841	Cytoplasm	enzyme
NUDCD2	NudC domain containing 2	-0.842	Cytoplasm	other
TPX2	TPX2, microtubule nucleation factor	-0.842	Nucleus	other
ZC3H15	zinc finger CCCH-type containing 15	-0.842	Nucleus	other
TMEM243	transmembrane protein 243	-0.843	Other	other
CDCA7L	cell division cycle associated 7 like	-0.845	Nucleus	other
PALMD	palmdelphin	-0.845	Cytoplasm	other
SELENOS	selenoprotein S	-0.845	Cytoplasm	other
RIOK3	RIO kinase 3	-0.846	Cytoplasm	kinase
AQP11	aquaporin 11	-0.847	Plasma Membrane	transporter
DCUN1D4	defective in cullin neddylation 1 domain containing 4	-0.847	Nucleus	other
AGPAT4	1-acylglycerol-3-phosphate O-acyltransferase 4	-0.848	Cytoplasm	enzyme
CYTH3	cytohesin 3	-0.848	Cytoplasm	other
DCAF12	DDB1 and CUL4 associated factor 12	-0.848	Cytoplasm	other
DNA2	DNA replication helicase/nuclease 2	-0.848	Cytoplasm	enzyme
E2F1	E2F transcription factor 1	-0.848	Nucleus	transcription regulator
FAF1	Fas associated factor 1	-0.849	Nucleus	other
GPR180	G protein-coupled receptor 180	-0.849	Cytoplasm	other
TTLL5	tubulin tyrosine ligase like 5	-0.85	Cytoplasm	enzyme
UBP1	upstream binding protein 1	-0.85	Cytoplasm	transcription regulator
ARHGAP11A	Rho GTPase activating protein 11A	-0.851	Cytoplasm	other
SPRTN	SprT-like N-terminal domain	-0.851	Nucleus	other
SRI	sorcin	-0.851	Cytoplasm	transporter
RAP1GDS1	Rap1 GTPase-GDP dissociation stimulator 1	-0.854	Cytoplasm	other
SEC61B	Sec61 translocon beta subunit	-0.854	Cytoplasm	transporter
ATP23	ATP23 metallopeptidase and ATP synthase assembly factor homolog	-0.855	Plasma Membrane	kinase
TSPAN33	tetraspanin 33	-0.855	Plasma Membrane	other
FRK	fyn related Src family tyrosine kinase	-0.856	Nucleus	kinase
PHF20L1	PHD finger protein 20 like 1	-0.856	Other	other
ICE1	interactor of little elongation complex ELL subunit 1	-0.857	Nucleus	other
RCHY1	ring finger and CHY zinc finger domain containing 1	-0.857	Nucleus	enzyme
COX16	COX16, cytochrome c oxidase assembly homolog	-0.858	Cytoplasm	other
PDHB	pyruvate dehydrogenase E1 beta subunit	-0.858	Cytoplasm	enzyme
RAD18	RAD18, E3 ubiquitin protein ligase	-0.859	Nucleus	other
EPN2	epsin 2	-0.86	Cytoplasm	other
AIMP2	aminoacyl tRNA synthetase complex interacting multifunctional protein 2	-0.861	Plasma Membrane	other
TAF1B	TATA-box binding protein associated factor, RNA polymerase I subunit B	-0.861	Nucleus	transcription regulator
ALOX5	arachidonate 5-lipoxygenase	-0.862	Cytoplasm	enzyme
FBXL4	F-box and leucine rich repeat protein 4	-0.863	Nucleus	enzyme
EMC8	ER membrane protein complex subunit 8	-0.864	Cytoplasm	other
KNL1	kinetochore scaffold 1	-0.865	Nucleus	other
CENPK	centromere protein K	-0.866	Nucleus	other
DPY30	dpy-30, histone methyltransferase complex regulatory subunit	-0.866	Nucleus	enzyme
OLA1	Obg like ATPase 1	-0.866	Cytoplasm	enzyme
RAB40B	RAB40B, member RAS oncogene family	-0.866	Plasma Membrane	enzyme
AGAP3	ArfGAP with GTPase domain, ankyrin repeat and PH domain 3	-0.867	Nucleus	transcription regulator
VCPIP1	valosin containing protein interacting protein 1	-0.867	Cytoplasm	peptidase
ORC1	origin recognition complex subunit 1	-0.868	Nucleus	other
PPM1A	protein phosphatase, Mg2+/Mn2+ dependent 1A	-0.868	Cytoplasm	phosphatase
RBM15B	RNA binding motif protein 15B	-0.868	Nucleus	other
SUPT3H	SPT3 homolog, SAGA and STAGA complex component	-0.868	Nucleus	transcription regulator
FBXL5	F-box and leucine rich repeat protein 5	-0.87	Cytoplasm	enzyme
PEMT	phosphatidylethanolamine N-methyltransferase	-0.871	Cytoplasm	enzyme
SCAP	SREBF chaperone	-0.872	Cytoplasm	other
MTRR	5-methyltetrahydrofolate-homocysteine methyltransferase reductase	-0.874	Cytoplasm	enzyme
DOCK9	dedicator of cytokinesis 9	-0.875	Cytoplasm	other
MSRA	methionine sulfoxide reductase A	-0.877	Cytoplasm	enzyme
CISH	cytokine inducible SH2 containing protein	-0.878	Cytoplasm	other
FER1L6	fer-1 like family member 6	-0.878	Other	other
TRNT1	tRNA nucleotidyl transferase 1	-0.878	Cytoplasm	enzyme
CMPK1	cytidine/uridine monophosphate kinase 1	-0.881	Nucleus	kinase
SNRPA1	small nuclear ribonucleoprotein polypeptide A'	-0.881	Nucleus	other
TRIP13	thyroid hormone receptor interactor 13	-0.881	Cytoplasm	transcription regulator
PUS7	pseudouridylate synthase 7 (putative)	-0.882	Other	other
PXDC1	PX domain containing 1	-0.882	Other	other
UTP15	UTP15, small subunit processome component	-0.882	Nucleus	other
SRGAP2	SLIT-ROBO Rho GTPase activating protein 2	-0.883	Cytoplasm	other
THEM4	thioesterase superfamily member 4	-0.884	Plasma Membrane	enzyme
TLNRD1	talin rod domain containing 1	-0.884	Other	other
NAA15	N(alpha)-acetyltransferase 15, NatA auxiliary subunit	-0.885	Nucleus	transcription regulator
NEK3	NIMA related kinase 3	-0.885	Nucleus	kinase
NUSAP1	nucleolar and spindle associated protein 1	-0.885	Nucleus	other
WDR75	WD repeat domain 75	-0.885	Nucleus	other
ZFAND3	zinc finger AN1-type containing 3	-0.885	Other	other
CENPH	centromere protein H	-0.886	Nucleus	other
GBA2	glucosylceramidase beta 2	-0.886	Cytoplasm	enzyme
BHLHE41	basic helix-loop-helix family member e41	-0.887	Nucleus	transcription regulator
MIB2	mindbomb E3 ubiquitin protein ligase 2	-0.887	Nucleus	transcription regulator
NAT10	N-acetyltransferase 10	-0.887	Nucleus	enzyme
PIK3AP1	phosphoinositide-3-kinase adaptor protein 1	-0.887	Cytoplasm	kinase
TMED7	transmembrane p24 trafficking protein 7	-0.887	Cytoplasm	transporter
FAM20B	FAM20B, glycosaminoglycan xylosylkinase	-0.889	Extracellular Space	enzyme
NR1I3	nuclear receptor subfamily 1 group I member 3	-0.889	Nucleus	ligand-dependent nuclear receptor
PGRMC1	progesterone receptor membrane component 1	-0.889	Plasma Membrane	transmembrane receptor
DTL	denticleless E3 ubiquitin protein ligase homolog	-0.89	Nucleus	other
SPOPL	speckle type BTB/POZ protein like	-0.89	Other	other
OPTN	optineurin	-0.891	Cytoplasm	other
VIRMA	vir like m6A methyltransferase associated	-0.891	Nucleus	other
ALDH9A1	aldehyde dehydrogenase 9 family member A1	-0.892	Cytoplasm	enzyme
MAP2K2	mitogen-activated protein kinase kinase 2	-0.892	Cytoplasm	kinase
TXNDC9	thioredoxin domain containing 9	-0.892	Cytoplasm	other
ATP1B3	ATPase Na+/K+ transporting subunit beta 3	-0.893	Plasma Membrane	transporter
PSME3	proteasome activator subunit 3	-0.893	Cytoplasm	peptidase
DUT	deoxyuridine triphosphatase	-0.894	Nucleus	enzyme
OTUD6B	OTU domain containing 6B	-0.894	Other	other
DBF4	DBF4 zinc finger	-0.895	Nucleus	kinase
USP32	ubiquitin specific peptidase 32	-0.895	Cytoplasm	enzyme
PRC1	protein regulator of cytokinesis 1	-0.896	Nucleus	other
SNX7	sorting nexin 7	-0.896	Other	transporter
DUS1L	dihydrouridine synthase 1 like	-0.897	Other	other
NAE1	NEDD8 activating enzyme E1 subunit 1	-0.898	Cytoplasm	enzyme
TAP2	transporter 2, ATP binding cassette subfamily B member	-0.898	Cytoplasm	transporter
MRPL27	mitochondrial ribosomal protein L27	-0.899	Cytoplasm	other
TTK	TTK protein kinase	-0.899	Nucleus	kinase
SLC35B2	solute carrier family 35 member B2	-0.9	Cytoplasm	transporter
STK4	serine/threonine kinase 4	-0.9	Cytoplasm	kinase
SLC4A7	solute carrier family 4 member 7	-0.901	Plasma Membrane	transporter
USP42	ubiquitin specific peptidase 42	-0.902	Nucleus	peptidase
KNSTRN	kinetochore localized astrin/SPAG5 binding protein	-0.903	Cytoplasm	other
CAPRIN2	caprin family member 2	-0.904	Cytoplasm	other
EPS15	epidermal growth factor receptor pathway substrate 15	-0.905	Cytoplasm	other
DAPP1	dual adaptor of phosphotyrosine and 3-phosphoinositides 1	-0.908	Cytoplasm	other
DCAF10	DDB1 and CUL4 associated factor 10	-0.909	Nucleus	other
LYRM4	LYR motif containing 4	-0.909	Cytoplasm	other
NUP54	nucleoporin 54	-0.91	Nucleus	transporter
SEC61A2	Sec61 translocon alpha 2 subunit	-0.911	Cytoplasm	transporter
BMS1	BMS1, ribosome biogenesis factor	-0.912	Nucleus	other
SEC61A1	Sec61 translocon alpha 1 subunit	-0.913	Cytoplasm	transporter
UBXN2A	UBX domain protein 2A	-0.913	Other	other
MLH1	mutL homolog 1	-0.914	Nucleus	enzyme
INSIG1	insulin induced gene 1	-0.915	Cytoplasm	other
PUS1	pseudouridylate synthase 1	-0.915	Nucleus	enzyme
TBC1D8B	TBC1 domain family member 8B	-0.917	Other	other
USP2	ubiquitin specific peptidase 2	-0.917	Cytoplasm	peptidase
ABCB11	ATP binding cassette subfamily B member 11	-0.919	Plasma Membrane	transporter
SAMHD1	SAM and HD domain containing deoxynucleoside triphosphate triphosphohydrolase 1	-0.919	Nucleus	enzyme
SMPD4	sphingomyelin phosphodiesterase 4	-0.919	Cytoplasm	enzyme
DNAJC10	DnaJ heat shock protein family (Hsp40) member C10	-0.92	Cytoplasm	enzyme
HAT1	histone acetyltransferase 1	-0.92	Nucleus	enzyme
COA7	cytochrome c oxidase assembly factor 7 (putative)	-0.922	Other	other
DOCK7	dedicator of cytokinesis 7	-0.922	Plasma Membrane	other
CMTM4	CKLF like MARVEL transmembrane domain containing 4	-0.923	Extracellular Space	cytokine
CENPU	centromere protein U	-0.924	Nucleus	other
CTPS1	CTP synthase 1	-0.924	Nucleus	enzyme
ERGIC1	endoplasmic reticulum-golgi intermediate compartment 1	-0.924	Cytoplasm	other
CENPE	centromere protein E	-0.925	Nucleus	other
GATA5	GATA binding protein 5	-0.925	Nucleus	transcription regulator
FKTN	fukutin	-0.926	Extracellular Space	other
PLA2G12A	phospholipase A2 group XIIA	-0.926	Other	enzyme
NDE1	nudE neurodevelopment protein 1	-0.928	Nucleus	other
PREX2	phosphatidylinositol-3,4,5-trisphosphate dependent Rac exchange factor 2	-0.928	Cytoplasm	other
ZNFX1	zinc finger NFX1-type containing 1	-0.929	Nucleus	transcription regulator
CNPPD1	cyclin Pas1/PHO80 domain containing 1	-0.93	Other	other
NPR3	natriuretic peptide receptor 3	-0.93	Plasma Membrane	G-protein coupled receptor
SLC12A2	solute carrier family 12 member 2	-0.93	Plasma Membrane	transporter
CPSF4	cleavage and polyadenylation specific factor 4	-0.931	Nucleus	other
GIPC2	GIPC PDZ domain containing family member 2	-0.932	Cytoplasm	other
SGO1	shugoshin 1	-0.932	Nucleus	other
ADRA1B	adrenoceptor alpha 1B	-0.934	Plasma Membrane	G-protein coupled receptor
RMI1	RecQ mediated genome instability 1	-0.934	Nucleus	other
LYVE1	lymphatic vessel endothelial hyaluronan receptor 1	-0.936	Plasma Membrane	transmembrane receptor
CENPL	centromere protein L	-0.937	Cytoplasm	other
MCM2	minichromosome maintenance complex component 2	-0.938	Nucleus	enzyme
MTHFR	methylenetetrahydrofolate reductase	-0.938	Cytoplasm	enzyme
TOP3A	DNA topoisomerase III alpha	-0.938	Nucleus	enzyme
SLC16A12	solute carrier family 16 member 12	-0.94	Plasma Membrane	transporter
CCM2	CCM2 scaffolding protein	-0.941	Cytoplasm	other
DDC	dopa decarboxylase	-0.944	Cytoplasm	enzyme
FAM177A1	family with sequence similarity 177 member A1	-0.947	Other	other
MLEC	malectin	-0.947	Plasma Membrane	other
WBP2	WW domain binding protein 2	-0.95	Cytoplasm	transcription regulator
APOO	apolipoprotein O	-0.951	Extracellular Space	other
FECH	ferrochelatase	-0.951	Cytoplasm	enzyme
RIPOR2	RHO family interacting cell polarization regulator 2	-0.952	Cytoplasm	other
PPP4R3B	protein phosphatase 4 regulatory subunit 3B	-0.953	Nucleus	other
SLCO1B1	solute carrier organic anion transporter family member 1B1	-0.953	Plasma Membrane	transporter
DDAH1	dimethylarginine dimethylaminohydrolase 1	-0.954	Cytoplasm	enzyme
NLE1	notchless homolog 1	-0.954	Nucleus	enzyme
SGTB	small glutamine rich tetratricopeptide repeat containing beta	-0.954	Other	other
AGPAT5	1-acylglycerol-3-phosphate O-acyltransferase 5	-0.955	Cytoplasm	enzyme
CENPC	centromere protein C	-0.956	Nucleus	other
PER3	period circadian regulator 3	-0.957	Nucleus	other
WAC	WW domain containing adaptor with coiled-coil	-0.957	Nucleus	other
EXTL3	exostosin like glycosyltransferase 3	-0.958	Cytoplasm	enzyme
SMCO4	single-pass membrane protein with coiled-coil domains 4	-0.958	Other	other
ESR2	estrogen receptor 2	-0.959	Nucleus	ligand-dependent nuclear receptor
GNPNAT1	glucosamine-phosphate N-acetyltransferase 1	-0.959	Cytoplasm	enzyme
FNTB	farnesyltransferase, CAAX box, beta	-0.96	Cytoplasm	enzyme
GATM	glycine amidinotransferase	-0.961	Cytoplasm	enzyme
CD48	CD48 molecule	-0.964	Plasma Membrane	other
HEATR1	HEAT repeat containing 1	-0.964	Nucleus	other
SMC4	structural maintenance of chromosomes 4	-0.964	Nucleus	transporter
B4GALT6	beta-1,4-galactosyltransferase 6	-0.965	Cytoplasm	enzyme
SKA3	spindle and kinetochore associated complex subunit 3	-0.965	Nucleus	other
ASMTL	acetylserotonin O-methyltransferase like	-0.968	Cytoplasm	enzyme
TTC39B	tetratricopeptide repeat domain 39B	-0.968	Other	other
CCT4	chaperonin containing TCP1 subunit 4	-0.969	Cytoplasm	other
F2RL1	F2R like trypsin receptor 1	-0.971	Plasma Membrane	G-protein coupled receptor
CEP192	centrosomal protein 192	-0.973	Cytoplasm	other
ABCB1	ATP binding cassette subfamily B member 1	-0.974	Plasma Membrane	transporter
GGACT	gamma-glutamylamine cyclotransferase	-0.975	Cytoplasm	enzyme
NEIL3	nei like DNA glycosylase 3	-0.975	Nucleus	enzyme
SALL1	spalt like transcription factor 1	-0.975	Nucleus	transcription regulator
SHF	Src homology 2 domain containing F	-0.976	Other	other
UBE2K	ubiquitin conjugating enzyme E2 K	-0.981	Cytoplasm	transcription regulator
TMEM183A	transmembrane protein 183A	-0.982	Other	other
TRANK1	tetratricopeptide repeat and ankyrin repeat containing 1	-0.982	Nucleus	transcription regulator
E2F8	E2F transcription factor 8	-0.983	Nucleus	transcription regulator
ORC5	origin recognition complex subunit 5	-0.983	Nucleus	other
SEC61G	Sec61 translocon gamma subunit	-0.983	Plasma Membrane	transporter
CENPI	centromere protein I	-0.985	Nucleus	other
LLPH	LLP homolog, long-term synaptic facilitation	-0.985	Extracellular Space	other
MBD4	methyl-CpG binding domain 4, DNA glycosylase	-0.985	Nucleus	enzyme
TXNL1	thioredoxin like 1	-0.985	Cytoplasm	enzyme
SACM1L	SAC1 like phosphatidylinositide phosphatase	-0.986	Cytoplasm	phosphatase
COX18	COX18, cytochrome c oxidase assembly factor	-0.987	Cytoplasm	transporter
TTC13	tetratricopeptide repeat domain 13	-0.987	Other	other
TERF1	telomeric repeat binding factor 1	-0.988	Nucleus	other
CEP55	centrosomal protein 55	-0.989	Cytoplasm	other
DUSP8	dual specificity phosphatase 8	-0.989	Nucleus	phosphatase
ACSL3	acyl-CoA synthetase long chain family member 3	-0.99	Cytoplasm	enzyme
NOLC1	nucleolar and coiled-body phosphoprotein 1	-0.991	Nucleus	transcription regulator
RAPGEF1	Rap guanine nucleotide exchange factor 1	-0.991	Cytoplasm	other
CYP27A1	cytochrome P450 family 27 subfamily A member 1	-0.995	Cytoplasm	enzyme
NUBPL	nucleotide binding protein like	-0.995	Cytoplasm	other
UPRT	uracil phosphoribosyltransferase homolog	-0.996	Other	enzyme
NLK	nemo like kinase	-0.997	Nucleus	kinase
PDHX	pyruvate dehydrogenase complex component X	-0.999	Cytoplasm	enzyme
RIF1	replication timing regulatory factor 1	-0.999	Nucleus	other
LONRF3	LON peptidase N-terminal domain and ring finger 3	-1.001	Other	other
IMPAD1	inositol monophosphatase domain containing 1	-1.002	Cytoplasm	enzyme
NUDT1	nudix hydrolase 1	-1.003	Extracellular Space	phosphatase
CEP78	centrosomal protein 78	-1.004	Cytoplasm	other
DRAM1	DNA damage regulated autophagy modulator 1	-1.005	Cytoplasm	other
MYO5A	myosin VA	-1.006	Cytoplasm	enzyme
ELL2	elongation factor for RNA polymerase II 2	-1.007	Nucleus	transcription regulator
PEX10	peroxisomal biogenesis factor 10	-1.007	Cytoplasm	other
PSEN1	presenilin 1	-1.008	Plasma Membrane	peptidase
CD151	CD151 molecule (Raph blood group)	-1.009	Plasma Membrane	other
DCAF4	DDB1 and CUL4 associated factor 4	-1.009	Nucleus	other
MKI67	marker of proliferation Ki-67	-1.009	Nucleus	other
C1QC	complement C1q C chain	-1.011	Extracellular Space	peptidase
LSM8	LSM8 homolog, U6 small nuclear RNA associated	-1.011	Nucleus	other
TM4SF4	transmembrane 4 L six family member 4	-1.012	Plasma Membrane	other
RP2	RP2, ARL3 GTPase activating protein	-1.013	Cytoplasm	enzyme
MYC	MYC proto-oncogene, bHLH transcription factor	-1.014	Nucleus	transcription regulator
SMC5	structural maintenance of chromosomes 5	-1.014	Nucleus	other
RPS12	ribosomal protein S12	-1.015	Cytoplasm	other
ORAI2	ORAI calcium release-activated calcium modulator 2	-1.016	Plasma Membrane	other
DIAPH3	diaphanous related formin 3	-1.017	Cytoplasm	enzyme
RANBP10	RAN binding protein 10	-1.017	Cytoplasm	other
EIF6	eukaryotic translation initiation factor 6	-1.023	Cytoplasm	translation regulator
SYBU	syntabulin	-1.023	Cytoplasm	other
ARMT1	acidic residue methyltransferase 1	-1.024	Other	enzyme
HSPA13	heat shock protein family A (Hsp70) member 13	-1.029	Cytoplasm	other
SEC31B	SEC31 homolog B, COPII coat complex component	-1.03	Cytoplasm	other
AMDHD2	amidohydrolase domain containing 2	-1.032	Nucleus	enzyme
LRRC59	leucine rich repeat containing 59	-1.032	Cytoplasm	other
CREM	cAMP responsive element modulator	-1.036	Nucleus	transcription regulator
SEC11C	SEC11 homolog C, signal peptidase complex subunit	-1.037	Cytoplasm	peptidase
ARFGAP1	ADP ribosylation factor GTPase activating protein 1	-1.038	Cytoplasm	transporter
FAM53A	family with sequence similarity 53 member A	-1.038	Nucleus	other
GCLM	glutamate-cysteine ligase modifier subunit	-1.039	Cytoplasm	enzyme
ARG2	arginase 2	-1.04	Cytoplasm	enzyme
CENPN	centromere protein N	-1.04	Nucleus	other
GLUL	glutamate-ammonia ligase	-1.041	Cytoplasm	enzyme
UFM1	ubiquitin fold modifier 1	-1.043	Cytoplasm	other
HPCAL1	hippocalcin like 1	-1.045	Cytoplasm	other
HAGH	hydroxyacylglutathione hydrolase	-1.047	Cytoplasm	enzyme
JMJD6	arginine demethylase and lysine hydroxylase	-1.047	Plasma Membrane	transmembrane receptor
PPDPF	pancreatic progenitor cell differentiation and proliferation factor	-1.047	Other	other
YIPF5	Yip1 domain family member 5	-1.047	Cytoplasm	other
GFM2	G elongation factor mitochondrial 2	-1.049	Cytoplasm	translation regulator
RFC3	replication factor C subunit 3	-1.049	Nucleus	enzyme
PARP14	poly(ADP-ribose) polymerase family member 14	-1.05	Cytoplasm	enzyme
CDKN3	cyclin dependent kinase inhibitor 3	-1.051	Cytoplasm	phosphatase
DDX24	DEAD-box helicase 24	-1.052	Nucleus	enzyme
PRELID3B	PRELI domain containing 3B	-1.052	Cytoplasm	other
RAD1	RAD1 checkpoint DNA exonuclease	-1.052	Nucleus	enzyme
DDX5	DEAD-box helicase 5	-1.053	Nucleus	enzyme
DCK	deoxycytidine kinase	-1.054	Nucleus	kinase
DUS2	dihydrouridine synthase 2	-1.054	Cytoplasm	other
DYNC2LI1	dynein cytoplasmic 2 light intermediate chain 1	-1.056	Cytoplasm	other
MFSD14A	major facilitator superfamily domain containing 14A	-1.057	Other	transporter
PPP4R2	protein phosphatase 4 regulatory subunit 2	-1.057	Cytoplasm	other
KIAA0319L	KIAA0319 like	-1.058	Cytoplasm	other
LYAR	Ly1 antibody reactive	-1.058	Plasma Membrane	other
PKIA	cAMP-dependent protein kinase inhibitor alpha	-1.058	Cytoplasm	other
RCL1	RNA terminal phosphate cyclase like 1	-1.058	Nucleus	enzyme
TMCC1	transmembrane and coiled-coil domain family 1	-1.06	Cytoplasm	other
ELP2	elongator acetyltransferase complex subunit 2	-1.063	Cytoplasm	other
IL15	interleukin 15	-1.063	Extracellular Space	cytokine
C1QA	complement C1q A chain	-1.066	Extracellular Space	peptidase
GRB10	growth factor receptor bound protein 10	-1.067	Cytoplasm	other
HYOU1	hypoxia up-regulated 1	-1.067	Cytoplasm	other
RPP25L	ribonuclease P/MRP subunit p25 like	-1.067	Other	other
CBWD1	COBW domain containing 1	-1.068	Other	other
WIPF1	WAS/WASL interacting protein family member 1	-1.068	Cytoplasm	other
BTG2	BTG anti-proliferation factor 2	-1.069	Nucleus	transcription regulator
FGFR1OP2	FGFR1 oncogene partner 2	-1.069	Cytoplasm	kinase
CLOCK	clock circadian regulator	-1.07	Nucleus	transcription regulator
KRT19	keratin 19	-1.07	Cytoplasm	other
MAN2A1	mannosidase alpha class 2A member 1	-1.072	Cytoplasm	enzyme
HDX	highly divergent homeobox	-1.077	Other	other
SMYD2	SET and MYND domain containing 2	-1.077	Cytoplasm	enzyme
SLC9A6	solute carrier family 9 member A6	-1.078	Plasma Membrane	transporter
TRIB2	tribbles pseudokinase 2	-1.078	Plasma Membrane	kinase
B2M	beta-2-microglobulin	-1.08	Plasma Membrane	transmembrane receptor
AHSA2	activator of HSP90 ATPase homolog 2	-1.082	Other	other
MTIF2	mitochondrial translational initiation factor 2	-1.082	Cytoplasm	translation regulator
MOCS1	molybdenum cofactor synthesis 1	-1.084	Cytoplasm	other
UBXN2B	UBX domain protein 2B	-1.084	Other	other
BUB1	BUB1 mitotic checkpoint serine/threonine kinase	-1.087	Nucleus	kinase
PLK2	polo like kinase 2	-1.087	Nucleus	kinase
TMEM62	transmembrane protein 62	-1.089	Other	enzyme
IRF1	interferon regulatory factor 1	-1.09	Nucleus	transcription regulator
MOB4	MOB family member 4, phocein	-1.09	Cytoplasm	other
TBPL1	TATA-box binding protein like 1	-1.091	Nucleus	transcription regulator
DTNA	dystrobrevin alpha	-1.093	Plasma Membrane	other
GSTZ1	glutathione S-transferase zeta 1	-1.093	Cytoplasm	enzyme
NUP50	nucleoporin 50	-1.097	Nucleus	transporter
CYP2R1	cytochrome P450 family 2 subfamily R member 1	-1.098	Cytoplasm	enzyme
PTDSS1	phosphatidylserine synthase 1	-1.101	Cytoplasm	enzyme
SLC27A4	solute carrier family 27 member 4	-1.105	Plasma Membrane	transporter
ZZEF1	zinc finger ZZ-type and EF-hand domain containing 1	-1.106	Other	other
NSUN3	NOP2/Sun RNA methyltransferase family member 3	-1.107	Cytoplasm	enzyme
ATP13A3	ATPase 13A3	-1.109	Extracellular Space	transporter
CASP8	caspase 8	-1.11	Nucleus	peptidase
FAAP24	Fanconi anemia core complex associated protein 24	-1.11	Nucleus	other
NUP35	nucleoporin 35	-1.11	Nucleus	transporter
ESCO2	establishment of sister chromatid cohesion N-acetyltransferase 2	-1.111	Nucleus	enzyme
LNPK	lunapark, ER junction formation factor	-1.111	Cytoplasm	other
ZDHHC21	zinc finger DHHC-type containing 21	-1.111	Plasma Membrane	enzyme
NOP14	NOP14 nucleolar protein	-1.112	Nucleus	other
RAD51	RAD51 recombinase	-1.112	Nucleus	enzyme
SNAP91	synaptosome associated protein 91	-1.114	Plasma Membrane	transporter
SPI1	Spi-1 proto-oncogene	-1.114	Nucleus	transcription regulator
BAK1	BCL2 antagonist/killer 1	-1.116	Cytoplasm	other
DNAAF5	dynein axonemal assembly factor 5	-1.116	Cytoplasm	other
KLHL2	kelch like family member 2	-1.118	Cytoplasm	other
NMI	N-myc and STAT interactor	-1.118	Cytoplasm	transcription regulator
ABCA3	ATP binding cassette subfamily A member 3	-1.119	Plasma Membrane	transporter
ACY1	aminoacylase 1	-1.119	Cytoplasm	peptidase
LIMK1	LIM domain kinase 1	-1.119	Cytoplasm	kinase
HLCS	holocarboxylase synthetase	-1.121	Cytoplasm	enzyme
NEMP2	nuclear envelope integral membrane protein 2	-1.121	Other	other
COPS3	COP9 signalosome subunit 3	-1.123	Cytoplasm	other
TNFAIP1	TNF alpha induced protein 1	-1.123	Plasma Membrane	ion channel
MYBL1	MYB proto-oncogene like 1	-1.125	Nucleus	transcription regulator
NSMCE4A	NSE4 homolog A, SMC5-SMC6 complex component	-1.125	Nucleus	other
MTTP	microsomal triglyceride transfer protein	-1.127	Cytoplasm	transporter
WDR1	WD repeat domain 1	-1.128	Extracellular Space	other
ORMDL1	ORMDL sphingolipid biosynthesis regulator 1	-1.13	Cytoplasm	other
KLF11	Kruppel like factor 11	-1.133	Nucleus	transcription regulator
SLC33A1	solute carrier family 33 member 1	-1.133	Cytoplasm	transporter
VKORC1L1	vitamin K epoxide reductase complex subunit 1 like 1	-1.133	Cytoplasm	enzyme
ARRDC4	arrestin domain containing 4	-1.134	Plasma Membrane	other
BECN1	beclin 1	-1.138	Cytoplasm	other
C1S	complement C1s	-1.141	Extracellular Space	peptidase
IL18	interleukin 18	-1.142	Extracellular Space	cytokine
PI3	peptidase inhibitor 3	-1.142	Extracellular Space	other
SVIL	supervillin	-1.142	Plasma Membrane	other
SRPRA	SRP receptor alpha subunit	-1.145	Cytoplasm	other
SNU13	small nuclear ribonucleoprotein 13	-1.147	Nucleus	other
TBC1D30	TBC1 domain family member 30	-1.148	Cytoplasm	other
NRSN1	neurensin 1	-1.149	Plasma Membrane	other
SLC35F2	solute carrier family 35 member F2	-1.15	Other	other
SUCO	SUN domain containing ossification factor	-1.151	Other	other
URB2	URB2 ribosome biogenesis 2 homolog (S. cerevisiae)	-1.151	Nucleus	other
PCYT2	phosphate cytidylyltransferase 2, ethanolamine	-1.152	Cytoplasm	enzyme
HAUS1	HAUS augmin like complex subunit 1	-1.154	Nucleus	other
PA2G4	proliferation-associated 2G4	-1.154	Nucleus	transcription regulator
HSPA8	heat shock protein family A (Hsp70) member 8	-1.158	Cytoplasm	enzyme
IRF8	interferon regulatory factor 8	-1.16	Nucleus	transcription regulator
NABP1	nucleic acid binding protein 1	-1.16	Nucleus	other
SDF2L1	stromal cell derived factor 2 like 1	-1.16	Cytoplasm	other
DYNC1LI1	dynein cytoplasmic 1 light intermediate chain 1	-1.163	Cytoplasm	other
SLC52A3	solute carrier family 52 member 3	-1.163	Plasma Membrane	transporter
ALDH1A1	aldehyde dehydrogenase 1 family member A1	-1.164	Cytoplasm	enzyme
TRAPPC10	trafficking protein particle complex 10	-1.166	Cytoplasm	transporter
WAPL	WAPL cohesin release factor	-1.166	Nucleus	other
XPO4	exportin 4	-1.166	Nucleus	transporter
CCDC66	coiled-coil domain containing 66	-1.168	Other	other
METAP1	methionyl aminopeptidase 1	-1.17	Cytoplasm	peptidase
PPP1R3B	protein phosphatase 1 regulatory subunit 3B	-1.172	Cytoplasm	other
LRRFIP1	LRR binding FLII interacting protein 1	-1.174	Cytoplasm	transcription regulator
EYA3	EYA transcriptional coactivator and phosphatase 3	-1.175	Nucleus	phosphatase
SETD6	SET domain containing 6	-1.177	Nucleus	enzyme
TNK2	tyrosine kinase non receptor 2	-1.178	Cytoplasm	kinase
NEK2	NIMA related kinase 2	-1.181	Cytoplasm	kinase
SOCS3	suppressor of cytokine signaling 3	-1.181	Cytoplasm	phosphatase
SECISBP2L	SECIS binding protein 2 like	-1.183	Other	other
ITPR3	inositol 1,4,5-trisphosphate receptor type 3	-1.185	Cytoplasm	ion channel
VNN1	vanin 1	-1.185	Plasma Membrane	enzyme
ATAD2	ATPase family, AAA domain containing 2	-1.186	Nucleus	enzyme
BAZ1A	bromodomain adjacent to zinc finger domain 1A	-1.19	Nucleus	other
DNAJB11	DnaJ heat shock protein family (Hsp40) member B11	-1.195	Cytoplasm	other
ACTR6	ARP6 actin related protein 6 homolog	-1.197	Nucleus	transporter
NUPL2	nucleoporin like 2	-1.197	Nucleus	transporter
MCM4	minichromosome maintenance complex component 4	-1.199	Nucleus	enzyme
CENPW	centromere protein W	-1.202	Nucleus	other
HELLS	helicase, lymphoid specific	-1.202	Nucleus	enzyme
HTATIP2	HIV-1 Tat interactive protein 2	-1.205	Nucleus	transcription regulator
EME1	essential meiotic structure-specific endonuclease 1	-1.206	Nucleus	enzyme
THAP12	THAP domain containing 12	-1.206	Nucleus	other
AZIN1	antizyme inhibitor 1	-1.208	Cytoplasm	enzyme
POR	cytochrome p450 oxidoreductase	-1.211	Cytoplasm	enzyme
DNAJC25	DnaJ heat shock protein family (Hsp40) member C25	-1.214	Other	other
KIAA0930	KIAA0930	-1.215	Other	other
NUB1	negative regulator of ubiquitin like proteins 1	-1.215	Nucleus	other
PNRC2	proline rich nuclear receptor coactivator 2	-1.215	Nucleus	other
TRAF7	TNF receptor associated factor 7	-1.22	Cytoplasm	enzyme
TLCD1	TLC domain containing 1	-1.223	Other	other
LETM2	leucine zipper and EF-hand containing transmembrane protein 2	-1.224	Other	other
NOV	nephroblastoma overexpressed	-1.224	Extracellular Space	growth factor
RHEB	Ras homolog, mTORC1 binding	-1.224	Cytoplasm	enzyme
ATP2A2	ATPase sarcoplasmic/endoplasmic reticulum Ca2+ transporting 2	-1.226	Cytoplasm	transporter
FGD3	FYVE, RhoGEF and PH domain containing 3	-1.226	Cytoplasm	other
S100Z	S100 calcium binding protein Z	-1.226	Other	other
DDX50	DExD-box helicase 50	-1.227	Nucleus	enzyme
H2AFZ	H2A histone family member Z	-1.228	Nucleus	other
GNPTAB	N-acetylglucosamine-1-phosphate transferase alpha and beta subunits	-1.23	Cytoplasm	enzyme
DNAJA4	DnaJ heat shock protein family (Hsp40) member A4	-1.231	Nucleus	other
PFKL	phosphofructokinase, liver type	-1.232	Cytoplasm	kinase
KXD1	KxDL motif containing 1	-1.233	Cytoplasm	other
NOM1	nucleolar protein with MIF4G domain 1	-1.234	Nucleus	other
CDV3	CDV3 homolog	-1.238	Cytoplasm	other
KIF24	kinesin family member 24	-1.24	Cytoplasm	other
DGKZ	diacylglycerol kinase zeta	-1.241	Cytoplasm	kinase
RIOK1	RIO kinase 1	-1.241	Other	kinase
TRIM14	tripartite motif containing 14	-1.242	Cytoplasm	other
PPARG	peroxisome proliferator activated receptor gamma	-1.245	Nucleus	ligand-dependent nuclear receptor
ZYG11B	zyg-11 family member B, cell cycle regulator	-1.245	Other	other
CHORDC1	cysteine and histidine rich domain containing 1	-1.247	Other	other
NAPEPLD	N-acyl phosphatidylethanolamine phospholipase D	-1.251	Cytoplasm	enzyme
SLC9A7	solute carrier family 9 member A7	-1.252	Cytoplasm	transporter
FICD	FIC domain containing	-1.253	Nucleus	enzyme
LDB3	LIM domain binding 3	-1.254	Cytoplasm	transporter
SDAD1	SDA1 domain containing 1	-1.255	Nucleus	other
ACOT13	acyl-CoA thioesterase 13	-1.258	Cytoplasm	enzyme
NOP16	NOP16 nucleolar protein	-1.258	Nucleus	other
TMEM42	transmembrane protein 42	-1.258	Other	other
CDCA3	cell division cycle associated 3	-1.26	Cytoplasm	other
FGFR1OP	FGFR1 oncogene partner	-1.26	Cytoplasm	kinase
SYNGR2	synaptogyrin 2	-1.26	Cytoplasm	other
GARNL3	GTPase activating Rap/RanGAP domain like 3	-1.262	Other	other
CDHR2	cadherin related family member 2	-1.263	Plasma Membrane	other
LGI1	leucine rich glioma inactivated 1	-1.263	Plasma Membrane	other
RPS14	ribosomal protein S14	-1.263	Cytoplasm	translation regulator
MFN1	mitofusin 1	-1.265	Cytoplasm	enzyme
SARM1	sterile alpha and TIR motif containing 1	-1.268	Plasma Membrane	transmembrane receptor
BARD1	BRCA1 associated RING domain 1	-1.269	Nucleus	transcription regulator
ERCC6L	ERCC excision repair 6 like, spindle assembly checkpoint helicase	-1.269	Nucleus	other
ATP1A1	ATPase Na+/K+ transporting subunit alpha 1	-1.271	Plasma Membrane	transporter
NHP2	NHP2 ribonucleoprotein	-1.271	Nucleus	other
ABCD2	ATP binding cassette subfamily D member 2	-1.272	Cytoplasm	transporter
DCLRE1A	DNA cross-link repair 1A	-1.272	Nucleus	enzyme
ITGB2	integrin subunit beta 2	-1.273	Plasma Membrane	transmembrane receptor
RAB8A	RAB8A, member RAS oncogene family	-1.273	Plasma Membrane	enzyme
TMEM229B	transmembrane protein 229B	-1.276	Other	other
UGT1A1	UDP glucuronosyltransferase family 1 member A1	-1.278	Cytoplasm	enzyme
STK17B	serine/threonine kinase 17b	-1.279	Nucleus	kinase
ELOVL7	ELOVL fatty acid elongase 7	-1.281	Cytoplasm	enzyme
MIS12	MIS12, kinetochore complex component	-1.282	Nucleus	other
KLF6	Kruppel like factor 6	-1.283	Nucleus	transcription regulator
MAP3K5	mitogen-activated protein kinase kinase kinase 5	-1.291	Cytoplasm	kinase
PRMT3	protein arginine methyltransferase 3	-1.293	Nucleus	enzyme
IFIH1	interferon induced with helicase C domain 1	-1.295	Nucleus	enzyme
NUBP2	nucleotide binding protein 2	-1.296	Nucleus	other
PSAT1	phosphoserine aminotransferase 1	-1.301	Cytoplasm	enzyme
ABCB9	ATP binding cassette subfamily B member 9	-1.303	Cytoplasm	transporter
CYR61	cysteine rich angiogenic inducer 61	-1.312	Extracellular Space	other
HSD17B12	hydroxysteroid 17-beta dehydrogenase 12	-1.313	Cytoplasm	enzyme
VASN	vasorin	-1.315	Plasma Membrane	other
NEDD4	neural precursor cell expressed, developmentally down-regulated 4, E3 ubiquitin protein ligase	-1.32	Cytoplasm	enzyme
YME1L1	YME1 like 1 ATPase	-1.321	Cytoplasm	peptidase
UHRF1	ubiquitin like with PHD and ring finger domains 1	-1.324	Nucleus	transcription regulator
TMEM135	transmembrane protein 135	-1.325	Cytoplasm	other
TMEM41B	transmembrane protein 41B	-1.325	Other	other
SLC2A12	solute carrier family 2 member 12	-1.328	Plasma Membrane	transporter
TRPM7	transient receptor potential cation channel subfamily M member 7	-1.333	Plasma Membrane	kinase
AHSA1	activator of HSP90 ATPase activity 1	-1.335	Cytoplasm	other
ASB5	ankyrin repeat and SOCS box containing 5	-1.338	Nucleus	transcription regulator
FZD5	frizzled class receptor 5	-1.343	Plasma Membrane	G-protein coupled receptor
GNB1L	G protein subunit beta 1 like	-1.343	Cytoplasm	other
DGUOK	deoxyguanosine kinase	-1.344	Cytoplasm	kinase
DNAJA1	DnaJ heat shock protein family (Hsp40) member A1	-1.348	Nucleus	other
HACD2	3-hydroxyacyl-CoA dehydratase 2	-1.348	Cytoplasm	phosphatase
BRI3BP	BRI3 binding protein	-1.35	Extracellular Space	other
TNFRSF11A	TNF receptor superfamily member 11a	-1.351	Plasma Membrane	transmembrane receptor
ACOT8	acyl-CoA thioesterase 8	-1.353	Cytoplasm	enzyme
AK4	adenylate kinase 4	-1.353	Cytoplasm	kinase
WWP1	WW domain containing E3 ubiquitin protein ligase 1	-1.353	Cytoplasm	enzyme
GBE1	1,4-alpha-glucan branching enzyme 1	-1.357	Cytoplasm	enzyme
G0S2	G0/G1 switch 2	-1.36	Cytoplasm	other
FGFR3	fibroblast growth factor receptor 3	-1.361	Plasma Membrane	kinase
CD74	CD74 molecule	-1.362	Plasma Membrane	transmembrane receptor
ABAT	4-aminobutyrate aminotransferase	-1.363	Cytoplasm	enzyme
AKIP1	A-kinase interacting protein 1	-1.363	Nucleus	other
PRKCE	protein kinase C epsilon	-1.364	Cytoplasm	kinase
EEPD1	endonuclease/exonuclease/phosphatase family domain containing 1	-1.366	Other	other
SLC25A32	solute carrier family 25 member 32	-1.369	Cytoplasm	transporter
TPPP	tubulin polymerization promoting protein	-1.371	Cytoplasm	other
SNX10	sorting nexin 10	-1.376	Cytoplasm	transporter
CEPT1	choline/ethanolamine phosphotransferase 1	-1.378	Cytoplasm	enzyme
HES4	hes family bHLH transcription factor 4	-1.381	Other	other
PTPN11	protein tyrosine phosphatase, non-receptor type 11	-1.388	Cytoplasm	phosphatase
ADIPOR2	adiponectin receptor 2	-1.389	Plasma Membrane	transmembrane receptor
HMGCL	3-hydroxymethyl-3-methylglutaryl-CoA lyase	-1.391	Cytoplasm	enzyme
CHIA	chitinase, acidic	-1.394	Extracellular Space	enzyme
PAICS	phosphoribosylaminoimidazole carboxylase and phosphoribosylaminoimidazolesuccinocarboxamide synthase	-1.396	Cytoplasm	enzyme
ANKH	ANKH inorganic pyrophosphate transport regulator	-1.404	Plasma Membrane	transporter
PPAT	phosphoribosyl pyrophosphate amidotransferase	-1.406	Cytoplasm	enzyme
SLC38A2	solute carrier family 38 member 2	-1.406	Plasma Membrane	transporter
ELF3	E74 like ETS transcription factor 3	-1.408	Nucleus	transcription regulator
PGM2	phosphoglucomutase 2	-1.409	Cytoplasm	enzyme
SLC2A3	solute carrier family 2 member 3	-1.409	Plasma Membrane	transporter
CLDN2	claudin 2	-1.415	Plasma Membrane	other
ATG12	autophagy related 12	-1.418	Cytoplasm	other
HSP90AA1	heat shock protein 90 alpha family class A member 1	-1.423	Cytoplasm	enzyme
SOX8	SRY-box 8	-1.424	Nucleus	transcription regulator
TRIP11	thyroid hormone receptor interactor 11	-1.428	Cytoplasm	transcription regulator
ACSS3	acyl-CoA synthetase short chain family member 3	-1.432	Cytoplasm	enzyme
LIPA	lipase A, lysosomal acid type	-1.434	Cytoplasm	enzyme
GNPAT	glyceronephosphate O-acyltransferase	-1.436	Cytoplasm	enzyme
KPNB1	karyopherin subunit beta 1	-1.436	Nucleus	transporter
PDHA1	pyruvate dehydrogenase E1 alpha 1 subunit	-1.439	Cytoplasm	enzyme
GDPD5	glycerophosphodiester phosphodiesterase domain containing 5	-1.443	Plasma Membrane	enzyme
NBN	nibrin	-1.443	Nucleus	other
WDR77	WD repeat domain 77	-1.445	Nucleus	transcription regulator
MMACHC	methylmalonic aciduria (cobalamin deficiency) cblC type, with homocystinuria	-1.446	Cytoplasm	enzyme
CDC37L1	cell division cycle 37 like 1	-1.45	Cytoplasm	other
PTGES3L	prostaglandin E synthase 3 like	-1.45	Other	other
GSTO1	glutathione S-transferase omega 1	-1.452	Cytoplasm	enzyme
NIM1K	NIM1 serine/threonine protein kinase	-1.455	Other	kinase
STARD5	StAR related lipid transfer domain containing 5	-1.46	Cytoplasm	transporter
SOD3	superoxide dismutase 3	-1.462	Extracellular Space	enzyme
DNAJB9	DnaJ heat shock protein family (Hsp40) member B9	-1.471	Nucleus	other
MMP1	matrix metallopeptidase 1	-1.472	Extracellular Space	peptidase
ORM1	orosomucoid 1	-1.473	Extracellular Space	other
ST3GAL5	ST3 beta-galactoside alpha-2,3-sialyltransferase 5	-1.473	Cytoplasm	enzyme
BRINP1	BMP/retinoic acid inducible neural specific 1	-1.484	Nucleus	peptidase
ANGPTL4	angiopoietin like 4	-1.486	Extracellular Space	other
MVD	mevalonate diphosphate decarboxylase	-1.489	Cytoplasm	enzyme
SAR1B	secretion associated Ras related GTPase 1B	-1.489	Cytoplasm	enzyme
GNG10	G protein subunit gamma 10	-1.49	Plasma Membrane	enzyme
AP3S1	adaptor related protein complex 3 sigma 1 subunit	-1.492	Cytoplasm	transporter
EPHX2	epoxide hydrolase 2	-1.492	Cytoplasm	enzyme
PISD	phosphatidylserine decarboxylase	-1.496	Cytoplasm	enzyme
DDX47	DEAD-box helicase 47	-1.498	Nucleus	enzyme
JUN	Jun proto-oncogene, AP-1 transcription factor subunit	-1.502	Nucleus	transcription regulator
CNP	2',3'-cyclic nucleotide 3' phosphodiesterase	-1.503	Cytoplasm	enzyme
DCDC2	doublecortin domain containing 2	-1.503	Extracellular Space	other
SHROOM1	shroom family member 1	-1.504	Other	other
HOOK1	hook microtubule tethering protein 1	-1.509	Cytoplasm	other
MTCL1	microtubule crosslinking factor 1	-1.519	Cytoplasm	other
TCIRG1	T-cell immune regulator 1, ATPase H+ transporting V0 subunit a3	-1.52	Plasma Membrane	enzyme
C6	complement C6	-1.521	Extracellular Space	other
FBXO22	F-box protein 22	-1.522	Cytoplasm	enzyme
ZFAND2A	zinc finger AN1-type containing 2A	-1.523	Other	other
NUFIP2	NUFIP2, FMR1 interacting protein 2	-1.528	Cytoplasm	other
ABCF2	ATP binding cassette subfamily F member 2	-1.53	Cytoplasm	transporter
ACTR3B	ARP3 actin related protein 3 homolog B	-1.531	Cytoplasm	other
LRRC8B	leucine rich repeat containing 8 VRAC subunit B	-1.532	Plasma Membrane	transporter
LGALS8	galectin 8	-1.533	Extracellular Space	other
UBE3D	ubiquitin protein ligase E3D	-1.537	Other	other
ABCD3	ATP binding cassette subfamily D member 3	-1.541	Cytoplasm	transporter
ASB13	ankyrin repeat and SOCS box containing 13	-1.542	Cytoplasm	other
CRIP2	cysteine rich protein 2	-1.553	Nucleus	other
ADAM28	ADAM metallopeptidase domain 28	-1.556	Plasma Membrane	peptidase
AKR1A1	aldo-keto reductase family 1 member A1	-1.568	Cytoplasm	enzyme
ASS1	argininosuccinate synthase 1	-1.57	Cytoplasm	enzyme
HSP90AB1	heat shock protein 90 alpha family class B member 1	-1.58	Cytoplasm	enzyme
HSPA4L	heat shock protein family A (Hsp70) member 4 like	-1.587	Cytoplasm	other
LAPTM4B	lysosomal protein transmembrane 4 beta	-1.609	Cytoplasm	other
COMTD1	catechol-O-methyltransferase domain containing 1	-1.626	Plasma Membrane	enzyme
NCEH1	neutral cholesterol ester hydrolase 1	-1.626	Plasma Membrane	enzyme
TMEM53	transmembrane protein 53	-1.633	Nucleus	other
CRHR2	corticotropin releasing hormone receptor 2	-1.636	Plasma Membrane	G-protein coupled receptor
RTN4	reticulon 4	-1.647	Cytoplasm	other
LDLRAD4	low density lipoprotein receptor class A domain containing 4	-1.651	Cytoplasm	other
VPS26B	VPS26, retromer complex component B	-1.655	Cytoplasm	transporter
TMCC2	transmembrane and coiled-coil domain family 2	-1.656	Extracellular Space	other
ARHGEF1	Rho guanine nucleotide exchange factor 1	-1.658	Cytoplasm	other
EAF2	ELL associated factor 2	-1.667	Nucleus	transcription regulator
AMD1	adenosylmethionine decarboxylase 1	-1.681	Cytoplasm	enzyme
SLC25A30	solute carrier family 25 member 30	-1.682	Cytoplasm	other
RPL22L1	ribosomal protein L22 like 1	-1.692	Other	other
HIP1R	huntingtin interacting protein 1 related	-1.694	Cytoplasm	transporter
SMIM5	small integral membrane protein 5	-1.697	Other	other
LEAP2	liver enriched antimicrobial peptide 2	-1.699	Extracellular Space	other
IGFALS	insulin like growth factor binding protein acid labile subunit	-1.7	Extracellular Space	other
ZCCHC2	zinc finger CCHC-type containing 2	-1.703	Cytoplasm	other
CYB5R2	cytochrome b5 reductase 2	-1.708	Cytoplasm	enzyme
OSGIN1	oxidative stress induced growth inhibitor 1	-1.717	Other	growth factor
HERPUD1	homocysteine inducible ER protein with ubiquitin like domain 1	-1.719	Cytoplasm	other
SMARCA5	SWI/SNF related, matrix associated, actin dependent regulator of chromatin, subfamily a, member 5	-1.731	Nucleus	transcription regulator
CYP4B1	cytochrome P450 family 4 subfamily B member 1	-1.745	Cytoplasm	enzyme
LYN	LYN proto-oncogene, Src family tyrosine kinase	-1.747	Cytoplasm	kinase
ETNK2	ethanolamine kinase 2	-1.754	Cytoplasm	kinase
BORA	bora, aurora kinase A activator	-1.755	Cytoplasm	other
GLIPR2	GLI pathogenesis related 2	-1.769	Cytoplasm	other
SMPDL3A	sphingomyelin phosphodiesterase acid like 3A	-1.769	Extracellular Space	enzyme
ODC1	ornithine decarboxylase 1	-1.77	Cytoplasm	enzyme
ALAS1	5'-aminolevulinate synthase 1	-1.774	Cytoplasm	enzyme
SYDE2	synapse defective Rho GTPase homolog 2	-1.777	Cytoplasm	other
GPX3	glutathione peroxidase 3	-1.782	Extracellular Space	enzyme
HNMT	histamine N-methyltransferase	-1.783	Cytoplasm	enzyme
ULK2	unc-51 like autophagy activating kinase 2	-1.783	Cytoplasm	kinase
KLF13	Kruppel like factor 13	-1.787	Nucleus	transcription regulator
KLF10	Kruppel like factor 10	-1.798	Nucleus	transcription regulator
FAM189A2	family with sequence similarity 189 member A2	-1.799	Other	other
AP1S3	adaptor related protein complex 1 sigma 3 subunit	-1.801	Cytoplasm	transporter
PSPH	phosphoserine phosphatase	-1.806	Cytoplasm	phosphatase
PGP	phosphoglycolate phosphatase	-1.81	Cytoplasm	enzyme
TSPAN8	tetraspanin 8	-1.81	Plasma Membrane	other
SMIM3	small integral membrane protein 3	-1.825	Other	ion channel
SCCPDH	saccharopine dehydrogenase (putative)	-1.837	Cytoplasm	other
SEL1L3	SEL1L family member 3	-1.841	Nucleus	other
RB1	RB transcriptional corepressor 1	-1.845	Nucleus	transcription regulator
MGST3	microsomal glutathione S-transferase 3	-1.852	Cytoplasm	enzyme
TPRA1	transmembrane protein adipocyte associated 1	-1.852	Plasma Membrane	G-protein coupled receptor
E2F7	E2F transcription factor 7	-1.857	Nucleus	transcription regulator
MAPK6	mitogen-activated protein kinase 6	-1.89	Cytoplasm	kinase
ABCG8	ATP binding cassette subfamily G member 8	-1.893	Plasma Membrane	transporter
NTSR1	neurotensin receptor 1	-1.897	Plasma Membrane	G-protein coupled receptor
TBC1D8	TBC1 domain family member 8	-1.897	Plasma Membrane	other
ACSL5	acyl-CoA synthetase long chain family member 5	-1.91	Cytoplasm	enzyme
GIMD1	GIMAP family P-loop NTPase domain containing 1	-1.91	Other	other
KCTD14	potassium channel tetramerization domain containing 14	-1.914	Other	ion channel
TSR1	TSR1, ribosome maturation factor	-1.927	Nucleus	other
GPRC5A	G protein-coupled receptor class C group 5 member A	-1.94	Plasma Membrane	G-protein coupled receptor
NUDT15	nudix hydrolase 15	-1.942	Cytoplasm	phosphatase
FRY	FRY microtubule binding protein	-1.958	Extracellular Space	other
ABHD5	abhydrolase domain containing 5	-1.964	Cytoplasm	enzyme
ANKRD9	ankyrin repeat domain 9	-1.969	Cytoplasm	other
GDA	guanine deaminase	-1.974	Cytoplasm	enzyme
UCK2	uridine-cytidine kinase 2	-1.975	Cytoplasm	kinase
PAQR7	progestin and adipoQ receptor family member 7	-1.977	Plasma Membrane	other
TRPM1	transient receptor potential cation channel subfamily M member 1	-1.979	Plasma Membrane	ion channel
ENPP2	ectonucleotide pyrophosphatase/phosphodiesterase 2	-1.989	Plasma Membrane	enzyme
PTPRR	protein tyrosine phosphatase, receptor type R	-2.001	Plasma Membrane	phosphatase
GIF	gastric intrinsic factor	-2.003	Extracellular Space	transporter
ANG	angiogenin	-2.007	Extracellular Space	enzyme
UGP2	UDP-glucose pyrophosphorylase 2	-2.008	Cytoplasm	enzyme
ELOVL1	ELOVL fatty acid elongase 1	-2.035	Cytoplasm	enzyme
ABCC4	ATP binding cassette subfamily C member 4	-2.081	Plasma Membrane	transporter
CDKN2A	cyclin dependent kinase inhibitor 2A	-2.087	Nucleus	transcription regulator
RHOF	ras homolog family member F, filopodia associated	-2.096	Cytoplasm	enzyme
PEX1	peroxisomal biogenesis factor 1	-2.097	Cytoplasm	enzyme
GSTA3	glutathione S-transferase alpha 3	-2.115	Cytoplasm	enzyme
METTL23	methyltransferase like 23	-2.12	Cytoplasm	other
IFT80	intraflagellar transport 80	-2.126	Extracellular Space	other
TADA2A	transcriptional adaptor 2A	-2.138	Nucleus	transcription regulator
KAT2B	lysine acetyltransferase 2B	-2.15	Nucleus	transcription regulator
TNFRSF21	TNF receptor superfamily member 21	-2.164	Plasma Membrane	transmembrane receptor
GSTA4	glutathione S-transferase alpha 4	-2.171	Cytoplasm	enzyme
MAP7D2	MAP7 domain containing 2	-2.173	Other	other
DUSP14	dual specificity phosphatase 14	-2.176	Other	phosphatase
CYP1A2	cytochrome P450 family 1 subfamily A member 2	-2.177	Cytoplasm	enzyme
FKBP5	FK506 binding protein 5	-2.195	Nucleus	enzyme
S100A10	S100 calcium binding protein A10	-2.205	Cytoplasm	other
NAAA	N-acylethanolamine acid amidase	-2.207	Cytoplasm	enzyme
POLDIP2	DNA polymerase delta interacting protein 2	-2.219	Cytoplasm	other
RRM2	ribonucleotide reductase regulatory subunit M2	-2.22	Nucleus	enzyme
HSPH1	heat shock protein family H (Hsp110) member 1	-2.223	Cytoplasm	other
GJA1	gap junction protein alpha 1	-2.225	Plasma Membrane	transporter
GLTP	glycolipid transfer protein	-2.248	Cytoplasm	transporter
GPAM	glycerol-3-phosphate acyltransferase, mitochondrial	-2.261	Cytoplasm	enzyme
TK1	thymidine kinase 1	-2.262	Cytoplasm	kinase
LIPG	lipase G, endothelial type	-2.3	Extracellular Space	enzyme
MYL4	myosin light chain 4	-2.31	Cytoplasm	other
SGK1	serum/glucocorticoid regulated kinase 1	-2.312	Cytoplasm	kinase
PRELID3A	PRELI domain containing 3A	-2.364	Cytoplasm	transporter
SLC47A1	solute carrier family 47 member 1	-2.391	Plasma Membrane	transporter
RASD1	ras related dexamethasone induced 1	-2.4	Cytoplasm	enzyme
SELENOI	selenoprotein I	-2.462	Cytoplasm	enzyme
DRAM2	DNA damage regulated autophagy modulator 2	-2.466	Cytoplasm	other
LPCAT3	lysophosphatidylcholine acyltransferase 3	-2.469	Plasma Membrane	enzyme
LPIN1	lipin 1	-2.507	Nucleus	phosphatase
GCLC	glutamate-cysteine ligase catalytic subunit	-2.516	Cytoplasm	enzyme
IFI6	interferon alpha inducible protein 6	-2.531	Cytoplasm	other
NUP210	nucleoporin 210	-2.575	Nucleus	transporter
SREBF2	sterol regulatory element binding transcription factor 2	-2.585	Nucleus	transcription regulator
MPP1	membrane palmitoylated protein 1	-2.607	Plasma Membrane	kinase
IDI1	isopentenyl-diphosphate delta isomerase 1	-2.614	Cytoplasm	enzyme
MGP	matrix Gla protein	-2.614	Extracellular Space	other
MFSD2A	major facilitator superfamily domain containing 2A	-2.636	Plasma Membrane	transporter
CCDC57	coiled-coil domain containing 57	-2.643	Other	other
PANK3	pantothenate kinase 3	-2.648	Cytoplasm	kinase
GADD45B	growth arrest and DNA damage inducible beta	-2.797	Cytoplasm	other
BST1	bone marrow stromal cell antigen 1	-2.804	Plasma Membrane	enzyme
AGPAT2	1-acylglycerol-3-phosphate O-acyltransferase 2	-2.815	Cytoplasm	enzyme
ACAT2	acetyl-CoA acetyltransferase 2	-2.842	Cytoplasm	enzyme
GLDC	glycine decarboxylase	-2.85	Cytoplasm	enzyme
AK3	adenylate kinase 3	-2.947	Cytoplasm	kinase
CP	ceruloplasmin	-3.004	Extracellular Space	enzyme
EREG	epiregulin	-3.012	Extracellular Space	growth factor
HIGD1A	HIG1 hypoxia inducible domain family member 1A	-3.039	Cytoplasm	other
SEBOX	SEBOX homeobox	-3.11	Cytoplasm	transcription regulator
APOA4	apolipoprotein A4	-3.117	Extracellular Space	transporter
CAPSL	calcyphosine like	-3.183	Other	other
GRAMD1B	GRAM domain containing 1B	-3.199	Other	other
ITIH3	inter-alpha-trypsin inhibitor heavy chain 3	-3.202	Extracellular Space	other
SYPL1	synaptophysin like 1	-3.222	Plasma Membrane	transporter
FDFT1	farnesyl-diphosphate farnesyltransferase 1	-3.228	Cytoplasm	enzyme
IFI27L2	interferon alpha inducible protein 27 like 2	-3.236	Other	other
FABP7	fatty acid binding protein 7	-3.265	Cytoplasm	transporter
COL6A2	collagen type VI alpha 2 chain	-3.309	Extracellular Space	other
PLIN2	perilipin 2	-3.379	Plasma Membrane	other
KLF9	Kruppel like factor 9	-3.393	Nucleus	transcription regulator
XDH	xanthine dehydrogenase	-3.416	Cytoplasm	enzyme
FDPS	farnesyl diphosphate synthase	-3.463	Cytoplasm	enzyme
MRAP	melanocortin 2 receptor accessory protein	-3.487	Cytoplasm	other
DPP4	dipeptidyl peptidase 4	-3.505	Plasma Membrane	peptidase
ENPEP	glutamyl aminopeptidase	-3.525	Plasma Membrane	peptidase
HPS5	HPS5, biogenesis of lysosomal organelles complex 2 subunit 2	-3.576	Cytoplasm	other
LGALS2	galectin 2	-3.586	Cytoplasm	other
ACLY	ATP citrate lyase	-3.593	Cytoplasm	enzyme
HKDC1	hexokinase domain containing 1	-3.596	Cytoplasm	kinase
PNPLA3	patatin like phospholipase domain containing 3	-3.649	Cytoplasm	enzyme
ANXA13	annexin A13	-3.692	Plasma Membrane	other
SLC51B	solute carrier family 51 beta subunit	-3.759	Plasma Membrane	transporter
CRHBP	corticotropin releasing hormone binding protein	-3.798	Extracellular Space	other
LDLR	low density lipoprotein receptor	-3.816	Plasma Membrane	transporter
ME1	malic enzyme 1	-3.852	Cytoplasm	enzyme
HMGCR	3-hydroxy-3-methylglutaryl-CoA reductase	-3.882	Cytoplasm	enzyme
RDH12	retinol dehydrogenase 12 (all-trans/9-cis/11-cis)	-3.909	Cytoplasm	enzyme
AACS	acetoacetyl-CoA synthetase	-3.997	Cytoplasm	enzyme
ACACA	acetyl-CoA carboxylase alpha	-4.11	Cytoplasm	enzyme
DHCR7	7-dehydrocholesterol reductase	-4.166	Cytoplasm	enzyme
COCH	cochlin	-4.236	Extracellular Space	other
CA4	carbonic anhydrase 4	-4.24	Plasma Membrane	enzyme
HSD17B7	hydroxysteroid 17-beta dehydrogenase 7	-4.24	Cytoplasm	enzyme
HMGCS1	3-hydroxy-3-methylglutaryl-CoA synthase 1	-4.265	Cytoplasm	enzyme
FADS1	fatty acid desaturase 1	-4.283	Plasma Membrane	enzyme
UCHL1	ubiquitin C-terminal hydrolase L1	-4.33	Cytoplasm	peptidase
STARD4	StAR related lipid transfer domain containing 4	-4.347	Cytoplasm	transporter
ELOVL2	ELOVL fatty acid elongase 2	-4.495	Cytoplasm	enzyme
DHCR24	24-dehydrocholesterol reductase	-4.521	Cytoplasm	enzyme
SLC51A	solute carrier family 51 alpha subunit	-4.668	Plasma Membrane	transporter
SERPINA3	serpin family A member 3	-4.687	Extracellular Space	other
ELOVL6	ELOVL fatty acid elongase 6	-4.716	Cytoplasm	enzyme
ACSBG2	acyl-CoA synthetase bubblegum family member 2	-4.81	Cytoplasm	enzyme
AFMID	arylformamidase	-4.847	Nucleus	enzyme
MSMO1	methylsterol monooxygenase 1	-4.943	Cytoplasm	enzyme
FABP1	fatty acid binding protein 1	-4.953	Cytoplasm	transporter
LSS	lanosterol synthase	-5.079	Cytoplasm	enzyme
CDKN2B	cyclin dependent kinase inhibitor 2B	-5.101	Nucleus	transcription regulator
NSDHL	NAD(P) dependent steroid dehydrogenase-like	-5.264	Cytoplasm	enzyme
FADS2	fatty acid desaturase 2	-5.464	Plasma Membrane	enzyme
CYP7A1	cytochrome P450 family 7 subfamily A member 1	-5.607	Cytoplasm	enzyme
SCD	stearoyl-CoA desaturase	-5.618	Cytoplasm	enzyme
HPX	hemopexin	-5.745	Extracellular Space	transporter
FASN	fatty acid synthase	-6.01	Cytoplasm	enzyme
ELOVL5	ELOVL fatty acid elongase 5	-6.029	Cytoplasm	enzyme
CDO1	cysteine dioxygenase type 1	-6.399	Cytoplasm	enzyme
SQLE	squalene epoxidase	-6.586	Cytoplasm	enzyme
SLCO1A2	solute carrier organic anion transporter family member 1A2	-7.12	Plasma Membrane	transporter
DIO2	iodothyronine deiodinase 2	-8.22	Cytoplasm	enzyme
THRSPA	thyroid hormone responsive Spot 14 alpha (THRSPA)	-9.145	Nucleus	transcription regulator
	Expressed higher in E16 liver
	Expressed higher in D3 liver

## Sheet: E18-E20_624 AR-DEGs
Symbol	Entrez Gene Name	Log2 Ratio	Location	Type(s)
DIO3	iodothyronine deiodinase 3	3.808	Plasma Membrane	enzyme
ANGPTL3	angiopoietin like 3	3.137	Extracellular Space	growth factor
SLC2A5	solute carrier family 2 member 5	2.988	Plasma Membrane	transporter
RET	ret proto-oncogene	2.834	Plasma Membrane	kinase
GAS2	growth arrest specific 2	2.705	Cytoplasm	other
HDAC9	histone deacetylase 9	2.693	Nucleus	transcription regulator
NAV2	neuron navigator 2	2.472	Nucleus	other
CHODL	chondrolectin	2.463	Plasma Membrane	other
SLC13A3	solute carrier family 13 member 3	2.449	Plasma Membrane	transporter
SOX9	SRY-box 9	2.362	Nucleus	transcription regulator
LIPI	lipase I	2.283	Extracellular Space	enzyme
DRC7	dynein regulatory complex subunit 7	2.176	Cytoplasm	other
TDH	L-threonine dehydrogenase (pseudogene)	2.138	Cytoplasm	other
INSIG1	insulin induced gene 1	2.056	Cytoplasm	other
TNNC1	troponin C1, slow skeletal and cardiac type	2.015	Cytoplasm	other
ALKAL2	ALK and LTK ligand 2	1.968	Other	other
BUB1	BUB1 mitotic checkpoint serine/threonine kinase	1.942	Nucleus	kinase
ASCL1	achaete-scute family bHLH transcription factor 1	1.935	Nucleus	transcription regulator
RHAG	Rh associated glycoprotein	1.883	Plasma Membrane	peptidase
TSKU	tsukushi, small leucine rich proteoglycan	1.88	Extracellular Space	other
ANKRD9	ankyrin repeat domain 9	1.85	Cytoplasm	other
DMGDH	dimethylglycine dehydrogenase	1.845	Cytoplasm	enzyme
ENTPD1	ectonucleoside triphosphate diphosphohydrolase 1	1.812	Plasma Membrane	enzyme
SFRP1	secreted frizzled related protein 1	1.804	Plasma Membrane	transmembrane receptor
RIMBP2	RIMS binding protein 2	1.803	Plasma Membrane	other
LRBA	LPS responsive beige-like anchor protein	1.795	Cytoplasm	other
ARHGEF3	Rho guanine nucleotide exchange factor 3	1.788	Cytoplasm	other
KPNA2	karyopherin subunit alpha 2	1.779	Nucleus	transporter
SCARB2	scavenger receptor class B member 2	1.775	Plasma Membrane	other
CKAP2	cytoskeleton associated protein 2	1.736	Cytoplasm	other
CACNA1D	calcium voltage-gated channel subunit alpha1 D	1.721	Plasma Membrane	ion channel
ADH1C	alcohol dehydrogenase 1C (class I), gamma polypeptide	1.71	Cytoplasm	enzyme
ACMSD	aminocarboxymuconate semialdehyde decarboxylase	1.687	Cytoplasm	enzyme
LEAP2	liver enriched antimicrobial peptide 2	1.684	Extracellular Space	other
BACH1	BTB domain and CNC homolog 1	1.682	Nucleus	transcription regulator
BUB1B	BUB1 mitotic checkpoint serine/threonine kinase B	1.651	Nucleus	kinase
STC2	stanniocalcin 2	1.649	Extracellular Space	other
FAM72A	family with sequence similarity 72 member A	1.63	Cytoplasm	other
AURKA	aurora kinase A	1.619	Nucleus	kinase
PTTG1	pituitary tumor-transforming 1	1.613	Nucleus	transcription regulator
ATP2B2	ATPase plasma membrane Ca2+ transporting 2	1.612	Plasma Membrane	transporter
NEBL	nebulette	1.595	Plasma Membrane	other
G0S2	G0/G1 switch 2	1.592	Cytoplasm	other
CIP2A	cell proliferation regulating inhibitor of protein phosphatase 2A	1.568	Cytoplasm	other
BPGM	bisphosphoglycerate mutase	1.557	Extracellular Space	phosphatase
CTNND2	catenin delta 2	1.545	Plasma Membrane	other
PIWIL1	piwi like RNA-mediated gene silencing 1	1.544	Cytoplasm	enzyme
ADAMTS17	ADAM metallopeptidase with thrombospondin type 1 motif 17	1.543	Extracellular Space	other
CA9	carbonic anhydrase 9	1.525	Nucleus	enzyme
CKS1B	CDC28 protein kinase regulatory subunit 1B	1.505	Other	kinase
ASPM	abnormal spindle microtubule assembly	1.502	Nucleus	other
NAALADL2	N-acetylated alpha-linked acidic dipeptidase like 2	1.487	Other	other
CDCA3	cell division cycle associated 3	1.478	Cytoplasm	other
GATM	glycine amidinotransferase	1.463	Cytoplasm	enzyme
LONRF2	LON peptidase N-terminal domain and ring finger 2	1.46	Other	other
PKP2	plakophilin 2	1.457	Plasma Membrane	other
CDC20	cell division cycle 20	1.453	Nucleus	other
KIF11	kinesin family member 11	1.405	Nucleus	other
ALDH1A1	aldehyde dehydrogenase 1 family member A1	1.401	Cytoplasm	enzyme
CA13	carbonic anhydrase 13	1.397	Cytoplasm	enzyme
TTR	transthyretin	1.388	Extracellular Space	transporter
AMT	aminomethyltransferase	1.376	Cytoplasm	enzyme
KLHL3	kelch like family member 3	1.359	Cytoplasm	other
ARNT2	aryl hydrocarbon receptor nuclear translocator 2	1.352	Nucleus	transcription regulator
MKI67	marker of proliferation Ki-67	1.351	Nucleus	other
UBE2T	ubiquitin conjugating enzyme E2 T	1.343	Nucleus	enzyme
CKS2	CDC28 protein kinase regulatory subunit 2	1.339	Other	kinase
LIMD1	LIM domains containing 1	1.339	Nucleus	transcription regulator
CTH	cystathionine gamma-lyase	1.325	Cytoplasm	enzyme
PPARA	peroxisome proliferator activated receptor alpha	1.321	Nucleus	ligand-dependent nuclear receptor
KIF4A	kinesin family member 4A	1.32	Nucleus	other
PRKX	protein kinase, X-linked	1.317	Cytoplasm	kinase
TBL1XR1	transducin beta like 1 X-linked receptor 1	1.315	Nucleus	transcription regulator
KCNK5	potassium two pore domain channel subfamily K member 5	1.311	Plasma Membrane	ion channel
EPCAM	epithelial cell adhesion molecule	1.302	Plasma Membrane	other
PMFBP1	polyamine modulated factor 1 binding protein 1	1.302	Cytoplasm	other
CCNG2	cyclin G2	1.301	Nucleus	other
PLK1	polo like kinase 1	1.299	Nucleus	kinase
PPP1R3C	protein phosphatase 1 regulatory subunit 3C	1.296	Cytoplasm	phosphatase
TTPA	alpha tocopherol transfer protein	1.294	Cytoplasm	transporter
CDK1	cyclin dependent kinase 1	1.291	Nucleus	kinase
PPP1R3B	protein phosphatase 1 regulatory subunit 3B	1.291	Cytoplasm	other
FZD2	frizzled class receptor 2	1.288	Plasma Membrane	G-protein coupled receptor
STMN1	stathmin 1	1.285	Cytoplasm	other
GIGYF2	GRB10 interacting GYF protein 2	1.284	Cytoplasm	other
TPX2	TPX2, microtubule nucleation factor	1.279	Nucleus	other
PLA1A	phospholipase A1 member A	1.276	Extracellular Space	enzyme
IRF6	interferon regulatory factor 6	1.274	Nucleus	transcription regulator
KNSTRN	kinetochore localized astrin/SPAG5 binding protein	1.272	Cytoplasm	other
KIF20A	kinesin family member 20A	1.259	Cytoplasm	transporter
ZFAND4	zinc finger AN1-type containing 4	1.259	Other	other
BCL6	B-cell CLL/lymphoma 6	1.238	Nucleus	transcription regulator
HMMR	hyaluronan mediated motility receptor	1.222	Plasma Membrane	transmembrane receptor
BPHL	biphenyl hydrolase like	1.22	Cytoplasm	enzyme
BAG3	BCL2 associated athanogene 3	1.219	Cytoplasm	other
PBK	PDZ binding kinase	1.212	Cytoplasm	kinase
TOP2A	DNA topoisomerase II alpha	1.212	Nucleus	enzyme
SERPINA4	serpin family A member 4	1.21	Extracellular Space	other
FMO3	flavin containing monooxygenase 3	1.196	Cytoplasm	enzyme
PALLD	palladin, cytoskeletal associated protein	1.196	Plasma Membrane	other
CCNB2	cyclin B2	1.193	Cytoplasm	kinase
AK3	adenylate kinase 3	1.184	Cytoplasm	kinase
ST6GALNAC2	ST6 N-acetylgalactosaminide alpha-2,6-sialyltransferase 2	1.177	Cytoplasm	enzyme
CENPW	centromere protein W	1.17	Nucleus	other
SMARCD3	SWI/SNF related, matrix associated, actin dependent regulator of chromatin, subfamily d, member 3	1.17	Nucleus	transcription regulator
PPM1K	protein phosphatase, Mg2+/Mn2+ dependent 1K	1.168	Cytoplasm	phosphatase
DYNLRB2	dynein light chain roadblock-type 2	1.165	Cytoplasm	other
DCBLD1	discoidin, CUB and LCCL domain containing 1	1.156	Extracellular Space	other
ALDH6A1	aldehyde dehydrogenase 6 family member A1	1.149	Cytoplasm	enzyme
PAH	phenylalanine hydroxylase	1.134	Cytoplasm	enzyme
NCAM1	neural cell adhesion molecule 1	1.131	Plasma Membrane	other
AGXT2	alanine--glyoxylate aminotransferase 2	1.13	Cytoplasm	enzyme
NCKAP5	NCK associated protein 5	1.123	Other	other
YPEL2	yippee like 2	1.118	Nucleus	other
CDKN3	cyclin dependent kinase inhibitor 3	1.114	Cytoplasm	phosphatase
TMEM123	transmembrane protein 123	1.111	Plasma Membrane	other
FBN3	fibrillin 3	1.105	Extracellular Space	other
PHKA2	phosphorylase kinase regulatory subunit alpha 2	1.096	Cytoplasm	kinase
ETFDH	electron transfer flavoprotein dehydrogenase	1.087	Cytoplasm	enzyme
DYNC1I1	dynein cytoplasmic 1 intermediate chain 1	1.079	Cytoplasm	other
SH3YL1	SH3 and SYLF domain containing 1	1.079	Plasma Membrane	other
DLGAP5	DLG associated protein 5	1.072	Nucleus	phosphatase
FBXO9	F-box protein 9	1.071	Cytoplasm	enzyme
GSTZ1	glutathione S-transferase zeta 1	1.066	Cytoplasm	enzyme
FBXL21	F-box and leucine rich repeat protein 21 (gene/pseudogene)	1.065	Cytoplasm	enzyme
NUDT14	nudix hydrolase 14	1.065	Cytoplasm	phosphatase
DEPDC1	DEP domain containing 1	1.064	Nucleus	transcription regulator
HJURP	Holliday junction recognition protein	1.062	Nucleus	other
AGMAT	agmatinase	1.054	Cytoplasm	enzyme
NREP	neuronal regeneration related protein	1.054	Cytoplasm	other
FDXR	ferredoxin reductase	1.048	Cytoplasm	enzyme
SMC2	structural maintenance of chromosomes 2	1.048	Nucleus	transporter
ACSM3	acyl-CoA synthetase medium chain family member 3	1.044	Cytoplasm	enzyme
SHANK2	SH3 and multiple ankyrin repeat domains 2	1.042	Plasma Membrane	other
MAK	male germ cell associated kinase	1.041	Cytoplasm	kinase
MAP3K7CL	MAP3K7 C-terminal like	1.041	Other	other
SUCNR1	succinate receptor 1	1.041	Plasma Membrane	G-protein coupled receptor
ANLN	anillin actin binding protein	1.038	Cytoplasm	other
CABIN1	calcineurin binding protein 1	1.036	Nucleus	other
ETFBKMT	electron transfer flavoprotein beta subunit lysine methyltransferase	1.035	Cytoplasm	enzyme
HYKK	hydroxylysine kinase	1.034	Cytoplasm	kinase
MCUB	mitochondrial calcium uniporter dominant negative beta subunit	1.034	Cytoplasm	other
TTK	TTK protein kinase	1.032	Nucleus	kinase
CAMK2N1	calcium/calmodulin dependent protein kinase II inhibitor 1	1.031	Plasma Membrane	kinase
LONRF1	LON peptidase N-terminal domain and ring finger 1	1.03	Cytoplasm	enzyme
BHMT	betaine--homocysteine S-methyltransferase	1.025	Cytoplasm	enzyme
H2AFY2	H2A histone family member Y2	1.025	Nucleus	other
TMEM238	transmembrane protein 238	1.024	Other	other
NUSAP1	nucleolar and spindle associated protein 1	1.017	Nucleus	other
TOX3	TOX high mobility group box family member 3	1.015	Nucleus	other
TM4SF4	transmembrane 4 L six family member 4	1.014	Plasma Membrane	other
TASP1	taspase 1	1.007	Nucleus	peptidase
FAM83D	family with sequence similarity 83 member D	0.999	Cytoplasm	other
AGPAT3	1-acylglycerol-3-phosphate O-acyltransferase 3	0.992	Cytoplasm	enzyme
BASP1	brain abundant membrane attached signal protein 1	0.992	Nucleus	transcription regulator
NEK3	NIMA related kinase 3	0.992	Nucleus	kinase
SPDYA	speedy/RINGO cell cycle regulator family member A	0.992	Nucleus	other
COL14A1	collagen type XIV alpha 1 chain	0.987	Extracellular Space	other
IGDCC4	immunoglobulin superfamily DCC subclass member 4	0.987	Plasma Membrane	other
PON2	paraoxonase 2	0.987	Plasma Membrane	enzyme
SELENBP1	selenium binding protein 1	0.985	Cytoplasm	other
RAB5A	RAB5A, member RAS oncogene family	0.98	Cytoplasm	enzyme
SMS	spermine synthase	0.978	Cytoplasm	enzyme
SGO1	shugoshin 1	0.975	Nucleus	other
PCBP2	poly(rC) binding protein 2	0.97	Nucleus	other
GSTT1	glutathione S-transferase theta 1	0.969	Cytoplasm	enzyme
LGALS2	galectin 2	0.968	Cytoplasm	other
BCKDHB	branched chain keto acid dehydrogenase E1 subunit beta	0.962	Cytoplasm	enzyme
NR0B2	nuclear receptor subfamily 0 group B member 2	0.962	Nucleus	ligand-dependent nuclear receptor
FNIP2	folliculin interacting protein 2	0.961	Cytoplasm	other
CXCL12	C-X-C motif chemokine ligand 12	0.959	Extracellular Space	cytokine
GUCY1A3	guanylate cyclase 1 soluble subunit alpha	0.959	Cytoplasm	enzyme
HARBI1	harbinger transposase derived 1	0.957	Cytoplasm	other
VAV3	vav guanine nucleotide exchange factor 3	0.954	Extracellular Space	cytokine
PSMG4	proteasome assembly chaperone 4	0.951	Other	transcription regulator
CA2	carbonic anhydrase 2	0.945	Cytoplasm	enzyme
FRK	fyn related Src family tyrosine kinase	0.942	Nucleus	kinase
CENPS/CENPS-CORT	centromere protein S	0.94	Nucleus	other
PHC1	polyhomeotic homolog 1	0.94	Nucleus	transcription regulator
UTRN	utrophin	0.94	Plasma Membrane	transmembrane receptor
DHTKD1	dehydrogenase E1 and transketolase domain containing 1	0.939	Cytoplasm	enzyme
IVD	isovaleryl-CoA dehydrogenase	0.939	Cytoplasm	enzyme
PMEPA1	prostate transmembrane protein, androgen induced 1	0.924	Plasma Membrane	other
KIF2C	kinesin family member 2C	0.923	Nucleus	other
WWOX	WW domain containing oxidoreductase	0.921	Cytoplasm	enzyme
HEBP1	heme binding protein 1	0.919	Cytoplasm	other
SAMD11	sterile alpha motif domain containing 11	0.918	Nucleus	other
TMEM200A	transmembrane protein 200A	0.916	Other	other
TSPO2	translocator protein 2	0.91	Cytoplasm	other
RNF128	ring finger protein 128, E3 ubiquitin protein ligase	0.909	Cytoplasm	enzyme
PLK4	polo like kinase 4	0.908	Cytoplasm	kinase
HGD	homogentisate 1,2-dioxygenase	0.904	Cytoplasm	enzyme
PINK1	PTEN induced putative kinase 1	0.902	Cytoplasm	kinase
MID1	midline 1	0.897	Nucleus	other
SLC44A3	solute carrier family 44 member 3	0.897	Plasma Membrane	transporter
PHLDB2	pleckstrin homology like domain family B member 2	0.896	Cytoplasm	other
PPFIBP2	PPFIA binding protein 2	0.893	Nucleus	phosphatase
ACOT9	acyl-CoA thioesterase 9	0.89	Cytoplasm	enzyme
MCF2	MCF.2 cell line derived transforming sequence	0.89	Cytoplasm	other
PEX6	peroxisomal biogenesis factor 6	0.889	Cytoplasm	enzyme
SKA2	spindle and kinetochore associated complex subunit 2	0.889	Nucleus	other
KIF15	kinesin family member 15	0.888	Nucleus	other
HAAO	3-hydroxyanthranilate 3,4-dioxygenase	0.882	Cytoplasm	enzyme
NHLRC3	NHL repeat containing 3	0.882	Cytoplasm	other
ARL6	ADP ribosylation factor like GTPase 6	0.879	Cytoplasm	transporter
MARCKS	myristoylated alanine rich protein kinase C substrate	0.878	Plasma Membrane	other
EPB42	erythrocyte membrane protein band 4.2	0.877	Plasma Membrane	transporter
BIRC5	baculoviral IAP repeat containing 5	0.871	Cytoplasm	other
NAB1	NGFI-A binding protein 1	0.871	Nucleus	transcription regulator
NR1H4	nuclear receptor subfamily 1 group H member 4	0.869	Nucleus	ligand-dependent nuclear receptor
P2RY1	purinergic receptor P2Y1	0.869	Plasma Membrane	G-protein coupled receptor
SOX17	SRY-box 17	0.868	Nucleus	transcription regulator
IL13RA1	interleukin 13 receptor subunit alpha 1	0.867	Plasma Membrane	transmembrane receptor
TP53RK	TP53 regulating kinase	0.852	Nucleus	kinase
BCL2L1	BCL2 like 1	0.851	Cytoplasm	other
RALGPS2	Ral GEF with PH domain and SH3 binding motif 2	0.841	Other	other
CNOT6	CCR4-NOT transcription complex subunit 6	0.84	Nucleus	enzyme
CENPI	centromere protein I	0.835	Nucleus	other
ICE2	interactor of little elongation complex ELL subunit 2	0.834	Nucleus	other
ASB9	ankyrin repeat and SOCS box containing 9	0.832	Nucleus	transcription regulator
RACGAP1	Rac GTPase activating protein 1	0.832	Cytoplasm	transporter
HMGB2	high mobility group box 2	0.825	Nucleus	transcription regulator
XRCC5	X-ray repair cross complementing 5	0.822	Nucleus	enzyme
GTSE1	G2 and S-phase expressed 1	0.815	Cytoplasm	other
RNASET2	ribonuclease T2	0.813	Cytoplasm	enzyme
ALDH9A1	aldehyde dehydrogenase 9 family member A1	0.812	Cytoplasm	enzyme
BCL2L15	BCL2 like 15	0.811	Nucleus	other
CYP1B1	cytochrome P450 family 1 subfamily B member 1	0.81	Cytoplasm	enzyme
FKBP10	FK506 binding protein 10	0.81	Cytoplasm	enzyme
FAH	fumarylacetoacetate hydrolase	0.809	Cytoplasm	enzyme
RBM43	RNA binding motif protein 43	0.809	Other	other
AMY2A	amylase, alpha 2A (pancreatic)	0.808	Extracellular Space	enzyme
SLC2A2	solute carrier family 2 member 2	0.804	Plasma Membrane	transporter
KMO	kynurenine 3-monooxygenase	0.803	Cytoplasm	enzyme
MCOLN3	mucolipin 3	0.8	Plasma Membrane	ion channel
CNDP2	carnosine dipeptidase 2	0.795	Cytoplasm	peptidase
PDGFRA	platelet derived growth factor receptor alpha	0.795	Plasma Membrane	kinase
NCAPG	non-SMC condensin I complex subunit G	0.791	Nucleus	other
FIGN	fidgetin, microtubule severing factor	0.789	Nucleus	other
PXDC1	PX domain containing 1	0.782	Other	other
IAH1	isoamyl acetate hydrolyzing esterase 1 (putative)	0.779	Cytoplasm	other
BCL2A1	BCL2 related protein A1	0.777	Cytoplasm	other
GCDH	glutaryl-CoA dehydrogenase	0.777	Cytoplasm	enzyme
JPH1	junctophilin 1	0.777	Plasma Membrane	other
NELFA	negative elongation factor complex member A	0.777	Nucleus	other
PIP4P2	phosphatidylinositol-4,5-bisphosphate 4-phosphatase 2	0.775	Cytoplasm	phosphatase
RRBP1	ribosome binding protein 1	0.772	Cytoplasm	other
MCCC2	methylcrotonoyl-CoA carboxylase 2	0.771	Cytoplasm	enzyme
NRP1	neuropilin 1	0.769	Plasma Membrane	transmembrane receptor
WASHC2A/WASHC2C	WASH complex subunit 2A	0.767	Cytoplasm	other
ECT2	epithelial cell transforming 2	0.766	Cytoplasm	other
FOXO3	forkhead box O3	0.766	Nucleus	transcription regulator
CD34	CD34 molecule	0.765	Plasma Membrane	other
MPST	mercaptopyruvate sulfurtransferase	0.764	Cytoplasm	enzyme
SLMAP	sarcolemma associated protein	0.762	Plasma Membrane	other
BAHD1	bromo adjacent homology domain containing 1	0.76	Nucleus	other
TUBB1	tubulin beta 1 class VI	0.756	Cytoplasm	other
TACC3	transforming acidic coiled-coil containing protein 3	0.753	Nucleus	other
FBXO33	F-box protein 33	-0.754	Other	other
DRG2	developmentally regulated GTP binding protein 2	-0.755	Cytoplasm	other
CIAPIN1	cytokine induced apoptosis inhibitor 1	-0.758	Cytoplasm	other
LOXL2	lysyl oxidase like 2	-0.758	Extracellular Space	enzyme
MFSD2A	major facilitator superfamily domain containing 2A	-0.759	Plasma Membrane	transporter
SNX11	sorting nexin 11	-0.76	Cytoplasm	transporter
YEATS2	YEATS domain containing 2	-0.76	Nucleus	transcription regulator
IPO7	importin 7	-0.763	Nucleus	transporter
AMDHD2	amidohydrolase domain containing 2	-0.764	Nucleus	enzyme
MRPL15	mitochondrial ribosomal protein L15	-0.764	Cytoplasm	other
TTC13	tetratricopeptide repeat domain 13	-0.764	Other	other
UCHL3	ubiquitin C-terminal hydrolase L3	-0.766	Cytoplasm	peptidase
ESRRG	estrogen related receptor gamma	-0.767	Nucleus	ligand-dependent nuclear receptor
PER2	period circadian regulator 2	-0.767	Nucleus	transcription regulator
RRP7A	ribosomal RNA processing 7 homolog A	-0.768	Cytoplasm	other
USP42	ubiquitin specific peptidase 42	-0.769	Nucleus	peptidase
LLPH	LLP homolog, long-term synaptic facilitation	-0.776	Extracellular Space	other
AP3S1	adaptor related protein complex 3 sigma 1 subunit	-0.777	Cytoplasm	transporter
HIVEP1	human immunodeficiency virus type I enhancer binding protein 1	-0.777	Nucleus	transcription regulator
DNAJC21	DnaJ heat shock protein family (Hsp40) member C21	-0.778	Other	other
GOLGA3	golgin A3	-0.78	Cytoplasm	transporter
TXNDC11	thioredoxin domain containing 11	-0.78	Cytoplasm	enzyme
RSL1D1	ribosomal L1 domain containing 1	-0.784	Nucleus	other
TIMP3	TIMP metallopeptidase inhibitor 3	-0.785	Extracellular Space	other
PLPP6	phospholipid phosphatase 6	-0.787	Plasma Membrane	phosphatase
NSUN2	NOP2/Sun RNA methyltransferase family member 2	-0.789	Nucleus	enzyme
USO1	USO1 vesicle transport factor	-0.79	Cytoplasm	transporter
VKORC1L1	vitamin K epoxide reductase complex subunit 1 like 1	-0.79	Cytoplasm	enzyme
EXOSC2	exosome component 2	-0.792	Nucleus	enzyme
HACD2	3-hydroxyacyl-CoA dehydratase 2	-0.792	Cytoplasm	phosphatase
GCH1	GTP cyclohydrolase 1	-0.793	Cytoplasm	enzyme
GPALPP1	GPALPP motifs containing 1	-0.793	Other	other
GPC4	glypican 4	-0.793	Plasma Membrane	transmembrane receptor
SAMHD1	SAM and HD domain containing deoxynucleoside triphosphate triphosphohydrolase 1	-0.794	Nucleus	enzyme
SESN1	sestrin 1	-0.795	Nucleus	other
SYDE2	synapse defective Rho GTPase homolog 2	-0.795	Cytoplasm	other
COX5A	cytochrome c oxidase subunit 5A	-0.796	Cytoplasm	enzyme
NAA15	N(alpha)-acetyltransferase 15, NatA auxiliary subunit	-0.796	Nucleus	transcription regulator
NCLN	nicalin	-0.796	Cytoplasm	peptidase
PAQR3	progestin and adipoQ receptor family member 3	-0.796	Cytoplasm	other
CRIM1	cysteine rich transmembrane BMP regulator 1	-0.797	Extracellular Space	kinase
DPH6	diphthamine biosynthesis 6	-0.797	Cytoplasm	enzyme
NUDCD2	NudC domain containing 2	-0.797	Cytoplasm	other
DNAJC25	DnaJ heat shock protein family (Hsp40) member C25	-0.799	Other	other
SMPDL3A	sphingomyelin phosphodiesterase acid like 3A	-0.799	Extracellular Space	enzyme
DNAJA4	DnaJ heat shock protein family (Hsp40) member A4	-0.8	Nucleus	other
HOOK1	hook microtubule tethering protein 1	-0.801	Cytoplasm	other
DIRC2	disrupted in renal carcinoma 2	-0.805	Other	other
HSPA13	heat shock protein family A (Hsp70) member 13	-0.807	Cytoplasm	other
ELL2	elongation factor for RNA polymerase II 2	-0.809	Nucleus	transcription regulator
PTPN1	protein tyrosine phosphatase, non-receptor type 1	-0.809	Cytoplasm	phosphatase
DIMT1	DIM1 dimethyladenosine transferase 1 homolog	-0.81	Cytoplasm	enzyme
FBXO18	F-box protein, helicase, 18	-0.813	Nucleus	enzyme
TRAFD1	TRAF-type zinc finger domain containing 1	-0.816	Other	other
SDF2L1	stromal cell derived factor 2 like 1	-0.819	Cytoplasm	other
SAR1B	secretion associated Ras related GTPase 1B	-0.822	Cytoplasm	enzyme
TMEM189	transmembrane protein 189	-0.822	Cytoplasm	other
DNAJC11	DnaJ heat shock protein family (Hsp40) member C11	-0.825	Cytoplasm	other
TMEM106B	transmembrane protein 106B	-0.826	Cytoplasm	other
UGGT1	UDP-glucose glycoprotein glucosyltransferase 1	-0.826	Cytoplasm	enzyme
RGS2	regulator of G protein signaling 2	-0.827	Nucleus	other
MED9	mediator complex subunit 9	-0.829	Nucleus	other
DDX20	DEAD-box helicase 20	-0.83	Nucleus	transcription regulator
FNTB	farnesyltransferase, CAAX box, beta	-0.832	Cytoplasm	enzyme
NEGR1	neuronal growth regulator 1	-0.832	Plasma Membrane	other
NXNL2	nucleoredoxin like 2	-0.833	Other	transporter
ORC6	origin recognition complex subunit 6	-0.836	Nucleus	other
ACSL5	acyl-CoA synthetase long chain family member 5	-0.837	Cytoplasm	enzyme
SUPV3L1	Suv3 like RNA helicase	-0.837	Cytoplasm	enzyme
MLH3	mutL homolog 3	-0.841	Nucleus	other
PRRC2C	proline rich coiled-coil 2C	-0.841	Other	other
SLC2A13	solute carrier family 2 member 13	-0.841	Plasma Membrane	transporter
MYBBP1A	MYB binding protein 1a	-0.843	Nucleus	transcription regulator
PPARGC1A	PPARG coactivator 1 alpha	-0.843	Nucleus	transcription regulator
SCFD2	sec1 family domain containing 2	-0.843	Other	transporter
TMTC2	transmembrane and tetratricopeptide repeat containing 2	-0.843	Cytoplasm	other
REEP1	receptor accessory protein 1	-0.846	Cytoplasm	other
KLF11	Kruppel like factor 11	-0.847	Nucleus	transcription regulator
UBE4B	ubiquitination factor E4B	-0.847	Cytoplasm	enzyme
B4GALT7	beta-1,4-galactosyltransferase 7	-0.849	Cytoplasm	enzyme
SLC41A1	solute carrier family 41 member 1	-0.849	Plasma Membrane	transporter
AZIN1	antizyme inhibitor 1	-0.85	Cytoplasm	enzyme
FAHD1	fumarylacetoacetate hydrolase domain containing 1	-0.851	Cytoplasm	enzyme
FAM98A	family with sequence similarity 98 member A	-0.851	Other	other
NKRF	NFKB repressing factor	-0.855	Nucleus	transcription regulator
NOP14	NOP14 nucleolar protein	-0.858	Nucleus	other
CD74	CD74 molecule	-0.862	Plasma Membrane	transmembrane receptor
HEATR1	HEAT repeat containing 1	-0.863	Nucleus	other
IL31RA	interleukin 31 receptor A	-0.863	Plasma Membrane	transmembrane receptor
G3BP1	G3BP stress granule assembly factor 1	-0.865	Nucleus	enzyme
TPP2	tripeptidyl peptidase 2	-0.866	Cytoplasm	peptidase
POLDIP2	DNA polymerase delta interacting protein 2	-0.867	Cytoplasm	other
ACP6	acid phosphatase 6, lysophosphatidic	-0.87	Cytoplasm	phosphatase
PDHA1	pyruvate dehydrogenase E1 alpha 1 subunit	-0.871	Cytoplasm	enzyme
CRAT	carnitine O-acetyltransferase	-0.872	Cytoplasm	enzyme
PTPRG	protein tyrosine phosphatase, receptor type G	-0.873	Plasma Membrane	phosphatase
SLC25A5	solute carrier family 25 member 5	-0.873	Cytoplasm	transporter
STEAP3	STEAP3 metalloreductase	-0.873	Cytoplasm	transporter
AHSA1	activator of HSP90 ATPase activity 1	-0.874	Cytoplasm	other
ABCC13	ATP binding cassette subfamily C member 13 (pseudogene)	-0.875	Other	other
ITFG2	integrin alpha FG-GAP repeat containing 2	-0.876	Cytoplasm	other
MKKS	McKusick-Kaufman syndrome	-0.878	Cytoplasm	other
GNL3	G protein nucleolar 3	-0.88	Nucleus	other
CMPK1	cytidine/uridine monophosphate kinase 1	-0.881	Nucleus	kinase
SRPRA	SRP receptor alpha subunit	-0.881	Cytoplasm	other
PELO	pelota mRNA surveillance and ribosome rescue factor	-0.882	Nucleus	other
CLOCK	clock circadian regulator	-0.883	Nucleus	transcription regulator
DDX47	DEAD-box helicase 47	-0.886	Nucleus	enzyme
SLC22A5	solute carrier family 22 member 5	-0.886	Plasma Membrane	transporter
GGCT	gamma-glutamylcyclotransferase	-0.887	Cytoplasm	enzyme
NOC3L	NOC3 like DNA replication regulator	-0.887	Nucleus	other
TMEM42	transmembrane protein 42	-0.888	Other	other
P2RY4	pyrimidinergic receptor P2Y4	-0.89	Plasma Membrane	G-protein coupled receptor
LPL	lipoprotein lipase	-0.893	Cytoplasm	enzyme
TMEM167A	transmembrane protein 167A	-0.893	Other	other
KIF21A	kinesin family member 21A	-0.894	Cytoplasm	other
PLA2R1	phospholipase A2 receptor 1	-0.894	Plasma Membrane	transmembrane receptor
RIOK1	RIO kinase 1	-0.895	Other	kinase
GAPVD1	GTPase activating protein and VPS9 domains 1	-0.896	Cytoplasm	other
ATP7B	ATPase copper transporting beta	-0.897	Cytoplasm	transporter
PIGV	phosphatidylinositol glycan anchor biosynthesis class V	-0.897	Cytoplasm	enzyme
PUS1	pseudouridylate synthase 1	-0.898	Nucleus	enzyme
SERPINF1	serpin family F member 1	-0.898	Extracellular Space	other
CHEK2	checkpoint kinase 2	-0.9	Nucleus	kinase
DNAJC10	DnaJ heat shock protein family (Hsp40) member C10	-0.9	Cytoplasm	enzyme
URB1	URB1 ribosome biogenesis 1 homolog (S. cerevisiae)	-0.902	Nucleus	other
EXTL3	exostosin like glycosyltransferase 3	-0.906	Cytoplasm	enzyme
FAM217B	family with sequence similarity 217 member B	-0.906	Other	other
PPP1R1B	protein phosphatase 1 regulatory inhibitor subunit 1B	-0.906	Cytoplasm	phosphatase
IRS2	insulin receptor substrate 2	-0.912	Cytoplasm	enzyme
MIB2	mindbomb E3 ubiquitin protein ligase 2	-0.913	Nucleus	transcription regulator
SLC12A4	solute carrier family 12 member 4	-0.913	Plasma Membrane	transporter
PAK1IP1	PAK1 interacting protein 1	-0.916	Nucleus	other
USP4	ubiquitin specific peptidase 4	-0.917	Nucleus	peptidase
CRTC1	CREB regulated transcription coactivator 1	-0.921	Nucleus	transcription regulator
PCYT2	phosphate cytidylyltransferase 2, ethanolamine	-0.923	Cytoplasm	enzyme
SLC25A16	solute carrier family 25 member 16	-0.923	Cytoplasm	transporter
SLC25A6	solute carrier family 25 member 6	-0.923	Cytoplasm	transporter
TMEM53	transmembrane protein 53	-0.925	Nucleus	other
FAF1	Fas associated factor 1	-0.928	Nucleus	other
LARP1	La ribonucleoprotein domain family member 1	-0.929	Cytoplasm	translation regulator
AK6	adenylate kinase 6	-0.93	Nucleus	kinase
ITGA1	integrin subunit alpha 1	-0.93	Plasma Membrane	other
RAB3GAP2	RAB3 GTPase activating non-catalytic protein subunit 2	-0.93	Cytoplasm	enzyme
SNX10	sorting nexin 10	-0.933	Cytoplasm	transporter
DDAH1	dimethylarginine dimethylaminohydrolase 1	-0.934	Cytoplasm	enzyme
IVNS1ABP	influenza virus NS1A binding protein	-0.936	Nucleus	other
SLC38A9	solute carrier family 38 member 9	-0.936	Extracellular Space	transporter
GCLC	glutamate-cysteine ligase catalytic subunit	-0.94	Cytoplasm	enzyme
RAB27A	RAB27A, member RAS oncogene family	-0.942	Cytoplasm	enzyme
ETNK2	ethanolamine kinase 2	-0.943	Cytoplasm	kinase
PRRC1	proline rich coiled-coil 1	-0.944	Other	other
EMG1	EMG1, N1-specific pseudouridine methyltransferase	-0.949	Nucleus	enzyme
ABLIM1	actin binding LIM protein 1	-0.951	Cytoplasm	other
ZBTB16	zinc finger and BTB domain containing 16	-0.951	Nucleus	transcription regulator
HYOU1	hypoxia up-regulated 1	-0.952	Cytoplasm	other
LYAR	Ly1 antibody reactive	-0.953	Plasma Membrane	other
MAP1LC3A	microtubule associated protein 1 light chain 3 alpha	-0.955	Cytoplasm	other
ZFAND5	zinc finger AN1-type containing 5	-0.956	Nucleus	other
IQSEC1	IQ motif and Sec7 domain 1	-0.957	Cytoplasm	other
POLR3A	RNA polymerase III subunit A	-0.957	Nucleus	enzyme
WDR3	WD repeat domain 3	-0.959	Cytoplasm	other
GCNT7	glucosaminyl (N-acetyl) transferase family member 7	-0.961	Other	other
COX11	COX11, cytochrome c oxidase copper chaperone	-0.963	Cytoplasm	enzyme
ACOT8	acyl-CoA thioesterase 8	-0.966	Cytoplasm	enzyme
ELP2	elongator acetyltransferase complex subunit 2	-0.967	Cytoplasm	other
SLC25A12	solute carrier family 25 member 12	-0.967	Cytoplasm	transporter
SCFD1	sec1 family domain containing 1	-0.975	Cytoplasm	transporter
LRRC58	leucine rich repeat containing 58	-0.976	Other	other
PDHX	pyruvate dehydrogenase complex component X	-0.976	Cytoplasm	enzyme
RFT1	RFT1 homolog	-0.976	Other	other
DHX37	DEAH-box helicase 37	-0.977	Nucleus	enzyme
MTFR1	mitochondrial fission regulator 1	-0.98	Cytoplasm	other
CHCHD4	coiled-coil-helix-coiled-coil-helix domain containing 4	-0.986	Cytoplasm	enzyme
OSMR	oncostatin M receptor	-0.986	Plasma Membrane	transmembrane receptor
KCNK4	potassium two pore domain channel subfamily K member 4	-0.989	Plasma Membrane	ion channel
SEBOX	SEBOX homeobox	-0.99	Cytoplasm	transcription regulator
YME1L1	YME1 like 1 ATPase	-0.99	Cytoplasm	peptidase
ATG12	autophagy related 12	-0.995	Cytoplasm	other
TXNRD3	thioredoxin reductase 3	-0.997	Cytoplasm	enzyme
APOO	apolipoprotein O	-0.998	Extracellular Space	other
WDR77	WD repeat domain 77	-1	Nucleus	transcription regulator
POLR1A	RNA polymerase I subunit A	-1.003	Nucleus	enzyme
TOM1L2	target of myb1 like 2 membrane trafficking protein	-1.007	Cytoplasm	transporter
WDR45B	WD repeat domain 45B	-1.008	Other	other
GNPTAB	N-acetylglucosamine-1-phosphate transferase alpha and beta subunits	-1.009	Cytoplasm	enzyme
PLA2G12A	phospholipase A2 group XIIA	-1.009	Other	enzyme
CYR61	cysteine rich angiogenic inducer 61	-1.01	Extracellular Space	other
SSB	Sjogren syndrome antigen B	-1.01	Nucleus	enzyme
NHP2	NHP2 ribonucleoprotein	-1.016	Nucleus	other
FICD	FIC domain containing	-1.018	Nucleus	enzyme
GLTP	glycolipid transfer protein	-1.02	Cytoplasm	transporter
ABHD5	abhydrolase domain containing 5	-1.021	Cytoplasm	enzyme
TMF1	TATA element modulatory factor 1	-1.022	Cytoplasm	transcription regulator
CTGF	connective tissue growth factor	-1.028	Extracellular Space	growth factor
NOM1	nucleolar protein with MIF4G domain 1	-1.028	Nucleus	other
ATP2B1	ATPase plasma membrane Ca2+ transporting 1	-1.033	Plasma Membrane	transporter
SMYD1	SET and MYND domain containing 1	-1.034	Nucleus	transcription regulator
C7	complement C7	-1.038	Extracellular Space	other
SDC2	syndecan 2	-1.038	Plasma Membrane	other
LYVE1	lymphatic vessel endothelial hyaluronan receptor 1	-1.04	Plasma Membrane	transmembrane receptor
SDAD1	SDA1 domain containing 1	-1.048	Nucleus	other
URB2	URB2 ribosome biogenesis 2 homolog (S. cerevisiae)	-1.048	Nucleus	other
TIMM17A	translocase of inner mitochondrial membrane 17A	-1.05	Cytoplasm	transporter
HELLS	helicase, lymphoid specific	-1.053	Nucleus	enzyme
MAPK6	mitogen-activated protein kinase 6	-1.064	Cytoplasm	kinase
SRM	spermidine synthase	-1.066	Cytoplasm	enzyme
ABHD3	abhydrolase domain containing 3	-1.068	Plasma Membrane	enzyme
ELOVL5	ELOVL fatty acid elongase 5	-1.069	Cytoplasm	enzyme
GLUL	glutamate-ammonia ligase	-1.071	Cytoplasm	enzyme
PWP1	PWP1 homolog, endonuclein	-1.074	Nucleus	other
EGFR	epidermal growth factor receptor	-1.075	Plasma Membrane	kinase
ABCD3	ATP binding cassette subfamily D member 3	-1.08	Cytoplasm	transporter
CRELD2	cysteine rich with EGF like domains 2	-1.086	Other	other
SOCS3	suppressor of cytokine signaling 3	-1.086	Cytoplasm	phosphatase
RABGAP1L	RAB GTPase activating protein 1 like	-1.089	Cytoplasm	other
ATP6V1A	ATPase H+ transporting V1 subunit A	-1.094	Plasma Membrane	transporter
C1GALT1C1	C1GALT1 specific chaperone 1	-1.098	Cytoplasm	other
LYSMD3	LysM domain containing 3	-1.102	Other	other
HMGCLL1	3-hydroxymethyl-3-methylglutaryl-CoA lyase like 1	-1.105	Cytoplasm	enzyme
SETX	senataxin	-1.106	Nucleus	enzyme
ACHE	acetylcholinesterase (Cartwright blood group)	-1.107	Plasma Membrane	enzyme
ACOX1	acyl-CoA oxidase 1	-1.11	Cytoplasm	enzyme
LPCAT3	lysophosphatidylcholine acyltransferase 3	-1.111	Plasma Membrane	enzyme
ARHGEF18	Rho/Rac guanine nucleotide exchange factor 18	-1.112	Cytoplasm	other
HSPA5	heat shock protein family A (Hsp70) member 5	-1.113	Cytoplasm	enzyme
NFYC	nuclear transcription factor Y subunit gamma	-1.113	Nucleus	transcription regulator
PRELID3B	PRELI domain containing 3B	-1.114	Cytoplasm	other
NUDT15	nudix hydrolase 15	-1.119	Cytoplasm	phosphatase
ZYG11B	zyg-11 family member B, cell cycle regulator	-1.119	Other	other
CYB5R2	cytochrome b5 reductase 2	-1.12	Cytoplasm	enzyme
ACTR3B	ARP3 actin related protein 3 homolog B	-1.128	Cytoplasm	other
NTRK2	neurotrophic receptor tyrosine kinase 2	-1.129	Plasma Membrane	kinase
WDR36	WD repeat domain 36	-1.129	Extracellular Space	other
HSPA4L	heat shock protein family A (Hsp70) member 4 like	-1.134	Cytoplasm	other
SLC33A1	solute carrier family 33 member 1	-1.134	Cytoplasm	transporter
KYAT1	kynurenine aminotransferase 1	-1.135	Cytoplasm	enzyme
RHEB	Ras homolog, mTORC1 binding	-1.142	Cytoplasm	enzyme
ATAD3A	ATPase family, AAA domain containing 3A	-1.152	Cytoplasm	other
LRRFIP1	LRR binding FLII interacting protein 1	-1.154	Cytoplasm	transcription regulator
CREM	cAMP responsive element modulator	-1.155	Nucleus	transcription regulator
MTHFR	methylenetetrahydrofolate reductase	-1.155	Cytoplasm	enzyme
RIOK2	RIO kinase 2	-1.164	Cytoplasm	kinase
SLC25A32	solute carrier family 25 member 32	-1.164	Cytoplasm	transporter
UTP15	UTP15, small subunit processome component	-1.169	Nucleus	other
LY75	lymphocyte antigen 75	-1.176	Plasma Membrane	transmembrane receptor
HMGCR	3-hydroxy-3-methylglutaryl-CoA reductase	-1.188	Cytoplasm	enzyme
MC5R	melanocortin 5 receptor	-1.2	Plasma Membrane	G-protein coupled receptor
POP5	POP5 homolog, ribonuclease P/MRP subunit	-1.202	Nucleus	enzyme
DDX24	DEAD-box helicase 24	-1.204	Nucleus	enzyme
FGFR1OP2	FGFR1 oncogene partner 2	-1.209	Cytoplasm	kinase
RMI2	RecQ mediated genome instability 2	-1.21	Nucleus	other
NAA25	N(alpha)-acetyltransferase 25, NatB auxiliary subunit	-1.217	Cytoplasm	other
POR	cytochrome p450 oxidoreductase	-1.217	Cytoplasm	enzyme
ATOH8	atonal bHLH transcription factor 8	-1.218	Nucleus	transcription regulator
DNAJB11	DnaJ heat shock protein family (Hsp40) member B11	-1.22	Cytoplasm	other
VWA8	von Willebrand factor A domain containing 8	-1.224	Cytoplasm	enzyme
KIAA0232	KIAA0232	-1.226	Extracellular Space	other
LINC00954	long intergenic non-protein coding RNA 954	-1.229	Other	other
RAB20	RAB20, member RAS oncogene family	-1.229	Cytoplasm	enzyme
SMARCA5	SWI/SNF related, matrix associated, actin dependent regulator of chromatin, subfamily a, member 5	-1.232	Nucleus	transcription regulator
LPIN2	lipin 2	-1.238	Nucleus	phosphatase
ACOT13	acyl-CoA thioesterase 13	-1.244	Cytoplasm	enzyme
GNPNAT1	glucosamine-phosphate N-acetyltransferase 1	-1.252	Cytoplasm	enzyme
HSP90B1	heat shock protein 90 beta family member 1	-1.257	Cytoplasm	other
MFN1	mitofusin 1	-1.257	Cytoplasm	enzyme
SLC51A	solute carrier family 51 alpha subunit	-1.27	Plasma Membrane	transporter
MSMO1	methylsterol monooxygenase 1	-1.276	Cytoplasm	enzyme
NOLC1	nucleolar and coiled-body phosphoprotein 1	-1.276	Nucleus	transcription regulator
CUL2	cullin 2	-1.277	Nucleus	enzyme
MMACHC	methylmalonic aciduria (cobalamin deficiency) cblC type, with homocystinuria	-1.278	Cytoplasm	enzyme
EIF6	eukaryotic translation initiation factor 6	-1.281	Cytoplasm	translation regulator
PYCR2	pyrroline-5-carboxylate reductase 2	-1.281	Cytoplasm	enzyme
CYP8B1	cytochrome P450 family 8 subfamily B member 1	-1.284	Cytoplasm	enzyme
HAGH	hydroxyacylglutathione hydrolase	-1.288	Cytoplasm	enzyme
IMPAD1	inositol monophosphatase domain containing 1	-1.291	Cytoplasm	enzyme
DNAJC3	DnaJ heat shock protein family (Hsp40) member C3	-1.311	Cytoplasm	other
NUP210	nucleoporin 210	-1.313	Nucleus	transporter
TULP1	tubby like protein 1	-1.316	Nucleus	transcription regulator
ATP2A2	ATPase sarcoplasmic/endoplasmic reticulum Ca2+ transporting 2	-1.319	Cytoplasm	transporter
SERPINB10	serpin family B member 10	-1.323	Cytoplasm	other
SLC26A5	solute carrier family 26 member 5	-1.328	Plasma Membrane	transporter
MAP7D2	MAP7 domain containing 2	-1.341	Other	other
MPP1	membrane palmitoylated protein 1	-1.348	Plasma Membrane	kinase
AKR1D1	aldo-keto reductase family 1 member D1	-1.372	Cytoplasm	enzyme
HSP90AA1	heat shock protein 90 alpha family class A member 1	-1.373	Cytoplasm	enzyme
ABCB1	ATP binding cassette subfamily B member 1	-1.378	Plasma Membrane	transporter
SPTBN5	spectrin beta, non-erythrocytic 5	-1.379	Plasma Membrane	other
DDX50	DExD-box helicase 50	-1.382	Nucleus	enzyme
DNAJB9	DnaJ heat shock protein family (Hsp40) member B9	-1.386	Nucleus	other
MASP2	mannan binding lectin serine peptidase 2	-1.389	Extracellular Space	peptidase
DDX5	DEAD-box helicase 5	-1.39	Nucleus	enzyme
SLC25A4	solute carrier family 25 member 4	-1.393	Cytoplasm	transporter
ITPA	inosine triphosphatase	-1.399	Cytoplasm	enzyme
TMEM41B	transmembrane protein 41B	-1.411	Other	other
SETD6	SET domain containing 6	-1.426	Nucleus	enzyme
IRF8	interferon regulatory factor 8	-1.436	Nucleus	transcription regulator
ODC1	ornithine decarboxylase 1	-1.452	Cytoplasm	enzyme
IL1RL1	interleukin 1 receptor like 1	-1.459	Plasma Membrane	transmembrane receptor
HSPA8	heat shock protein family A (Hsp70) member 8	-1.461	Cytoplasm	enzyme
GGACT	gamma-glutamylamine cyclotransferase	-1.469	Cytoplasm	enzyme
EGR1	early growth response 1	-1.473	Nucleus	transcription regulator
SERPINI1	serpin family I member 1	-1.475	Extracellular Space	other
ERO1B	endoplasmic reticulum oxidoreductase 1 beta	-1.482	Cytoplasm	enzyme
RAB40B	RAB40B, member RAS oncogene family	-1.488	Plasma Membrane	enzyme
C1R	complement C1r	-1.492	Extracellular Space	peptidase
ADAMTS5	ADAM metallopeptidase with thrombospondin type 1 motif 5	-1.493	Extracellular Space	peptidase
CHRNA7	cholinergic receptor nicotinic alpha 7 subunit	-1.507	Plasma Membrane	transmembrane receptor
METTL7A	methyltransferase like 7A	-1.511	Cytoplasm	other
ORM1	orosomucoid 1	-1.515	Extracellular Space	other
NT5C2	5'-nucleotidase, cytosolic II	-1.516	Cytoplasm	phosphatase
SALL1	spalt like transcription factor 1	-1.517	Nucleus	transcription regulator
ALAS1	5'-aminolevulinate synthase 1	-1.525	Cytoplasm	enzyme
MGP	matrix Gla protein	-1.534	Extracellular Space	other
CAPSL	calcyphosine like	-1.54	Other	other
GCNT4	glucosaminyl (N-acetyl) transferase 4, core 2	-1.564	Cytoplasm	enzyme
CYCS	cytochrome c, somatic	-1.565	Cytoplasm	transporter
NOP16	NOP16 nucleolar protein	-1.567	Nucleus	other
SLC25A47	solute carrier family 25 member 47	-1.586	Cytoplasm	other
ABCF2	ATP binding cassette subfamily F member 2	-1.604	Cytoplasm	transporter
HERPUD1	homocysteine inducible ER protein with ubiquitin like domain 1	-1.623	Cytoplasm	other
ABCC4	ATP binding cassette subfamily C member 4	-1.649	Plasma Membrane	transporter
FABP7	fatty acid binding protein 7	-1.663	Cytoplasm	transporter
UROC1	urocanate hydratase 1	-1.667	Cytoplasm	enzyme
XBP1	X-box binding protein 1	-1.672	Nucleus	transcription regulator
DRAM2	DNA damage regulated autophagy modulator 2	-1.714	Cytoplasm	other
TENM2	teneurin transmembrane protein 2	-1.724	Plasma Membrane	other
ABCD2	ATP binding cassette subfamily D member 2	-1.783	Cytoplasm	transporter
DHX29	DExH-box helicase 29	-1.799	Cytoplasm	enzyme
RASGEF1A	RasGEF domain family member 1A	-1.846	Cytoplasm	other
ULK2	unc-51 like autophagy activating kinase 2	-1.85	Cytoplasm	kinase
CHAC1	ChaC glutathione specific gamma-glutamylcyclotransferase 1	-1.872	Cytoplasm	enzyme
HSPH1	heat shock protein family H (Hsp110) member 1	-1.884	Cytoplasm	other
APOA5	apolipoprotein A5	-1.932	Extracellular Space	transporter
RASD1	ras related dexamethasone induced 1	-1.958	Cytoplasm	enzyme
C1S	complement C1s	-1.967	Extracellular Space	peptidase
SLC16A5	solute carrier family 16 member 5	-1.976	Plasma Membrane	transporter
COL18A1	collagen type XVIII alpha 1 chain	-2.063	Extracellular Space	other
APOA4	apolipoprotein A4	-2.092	Extracellular Space	transporter
POF1B	POF1B, actin binding protein	-2.124	Plasma Membrane	other
SEL1L3	SEL1L family member 3	-2.132	Nucleus	other
CYP1A1	cytochrome P450 family 1 subfamily A member 1	-2.184	Cytoplasm	enzyme
FST	follistatin	-2.25	Extracellular Space	other
CPT1A	carnitine palmitoyltransferase 1A	-2.261	Cytoplasm	enzyme
KLF13	Kruppel like factor 13	-2.313	Nucleus	transcription regulator
CYP1A2	cytochrome P450 family 1 subfamily A member 2	-2.336	Cytoplasm	enzyme
ALDH1A2	aldehyde dehydrogenase 1 family member A2	-2.356	Cytoplasm	enzyme
AP1S3	adaptor related protein complex 1 sigma 3 subunit	-2.525	Cytoplasm	transporter
MRAP	melanocortin 2 receptor accessory protein	-2.525	Cytoplasm	other
SLC25A25	solute carrier family 25 member 25	-2.561	Cytoplasm	transporter
CEPT1	choline/ethanolamine phosphotransferase 1	-2.614	Cytoplasm	enzyme
COCH	cochlin	-2.623	Extracellular Space	other
LDLRAD4	low density lipoprotein receptor class A domain containing 4	-2.635	Cytoplasm	other
HPS5	HPS5, biogenesis of lysosomal organelles complex 2 subunit 2	-2.642	Cytoplasm	other
MYC	MYC proto-oncogene, bHLH transcription factor	-2.711	Nucleus	transcription regulator
IP6K2	inositol hexakisphosphate kinase 2	-2.931	Cytoplasm	kinase
SLCO1A2	solute carrier organic anion transporter family member 1A2	-3.261	Plasma Membrane	transporter
FKBP5	FK506 binding protein 5	-3.285	Nucleus	enzyme
HPX	hemopexin	-3.382	Extracellular Space	transporter
C6	complement C6	-3.443	Extracellular Space	other
KLF9	Kruppel like factor 9	-3.524	Nucleus	transcription regulator
HMGCS1	3-hydroxy-3-methylglutaryl-CoA synthase 1	-3.781	Cytoplasm	enzyme
HIGD1A	HIG1 hypoxia inducible domain family member 1A	-3.806	Cytoplasm	other
FABP1	fatty acid binding protein 1	-3.934	Cytoplasm	transporter
SERPINA3	serpin family A member 3	-4.54	Extracellular Space	other
DIO2	iodothyronine deiodinase 2	-5.614	Cytoplasm	enzyme
	Expressed higher in E18 liver
	Expressed higher in E20 liver

## Sheet: E18-D1_1591 AR-DEGs
Symbol	Entrez Gene Name	Log2 Ratio	Location	Type(s)
DIO3	iodothyronine deiodinase 3	4.815	Plasma Membrane	enzyme
SLC13A3	solute carrier family 13 member 3	4.671	Plasma Membrane	transporter
MOGAT1	monoacylglycerol O-acyltransferase 1	4.444	Cytoplasm	enzyme
RET	ret proto-oncogene	4.374	Plasma Membrane	kinase
TTLL2	tubulin tyrosine ligase like 2	4.252	Other	other
ASCL1	achaete-scute family bHLH transcription factor 1	3.939	Nucleus	transcription regulator
PPM1K	protein phosphatase, Mg2+/Mn2+ dependent 1K	3.93	Cytoplasm	phosphatase
ALKAL2	ALK and LTK ligand 2	3.757	Other	other
TFPI	tissue factor pathway inhibitor	3.466	Extracellular Space	other
ATP2B2	ATPase plasma membrane Ca2+ transporting 2	3.349	Plasma Membrane	transporter
ITGBL1	integrin subunit beta like 1	3.059	Extracellular Space	other
SLC2A5	solute carrier family 2 member 5	2.932	Plasma Membrane	transporter
PACRG	parkin coregulated	2.772	Nucleus	other
DNAJC12	DnaJ heat shock protein family (Hsp40) member C12	2.769	Cytoplasm	other
NAV2	neuron navigator 2	2.728	Nucleus	other
DRC7	dynein regulatory complex subunit 7	2.699	Cytoplasm	other
BAG3	BCL2 associated athanogene 3	2.683	Cytoplasm	other
HDAC9	histone deacetylase 9	2.647	Nucleus	transcription regulator
G0S2	G0/G1 switch 2	2.597	Cytoplasm	other
HARBI1	harbinger transposase derived 1	2.578	Cytoplasm	other
PRRG1	proline rich and Gla domain 1	2.544	Plasma Membrane	other
LONRF2	LON peptidase N-terminal domain and ring finger 2	2.523	Other	other
CTNND2	catenin delta 2	2.408	Plasma Membrane	other
ZFAND4	zinc finger AN1-type containing 4	2.401	Other	other
GAB2	GRB2 associated binding protein 2	2.37	Cytoplasm	other
COL14A1	collagen type XIV alpha 1 chain	2.353	Extracellular Space	other
ENTPD1	ectonucleoside triphosphate diphosphohydrolase 1	2.353	Plasma Membrane	enzyme
SOX9	SRY-box 9	2.316	Nucleus	transcription regulator
PRKX	protein kinase, X-linked	2.283	Cytoplasm	kinase
NCAM1	neural cell adhesion molecule 1	2.28	Plasma Membrane	other
PLXNA4	plexin A4	2.259	Plasma Membrane	transmembrane receptor
LRBA	LPS responsive beige-like anchor protein	2.23	Cytoplasm	other
ADAMTS17	ADAM metallopeptidase with thrombospondin type 1 motif 17	2.221	Extracellular Space	other
SMARCD3	SWI/SNF related, matrix associated, actin dependent regulator of chromatin, subfamily d, member 3	2.216	Nucleus	transcription regulator
PDK4	pyruvate dehydrogenase kinase 4	2.187	Cytoplasm	kinase
BHLHE40	basic helix-loop-helix family member e40	2.163	Nucleus	transcription regulator
JAK1	Janus kinase 1	2.15	Cytoplasm	kinase
IGSF10	immunoglobulin superfamily member 10	2.12	Extracellular Space	other
SCARB2	scavenger receptor class B member 2	2.12	Plasma Membrane	other
TNNC1	troponin C1, slow skeletal and cardiac type	2.118	Cytoplasm	other
RHOB	ras homolog family member B	2.113	Cytoplasm	enzyme
YPEL2	yippee like 2	2.096	Nucleus	other
TTPA	alpha tocopherol transfer protein	2.094	Cytoplasm	transporter
ANK2	ankyrin 2	2.081	Plasma Membrane	other
DYNC1I1	dynein cytoplasmic 1 intermediate chain 1	2.04	Cytoplasm	other
TNIP2	TNFAIP3 interacting protein 2	2.033	Cytoplasm	other
IGDCC4	immunoglobulin superfamily DCC subclass member 4	2.023	Plasma Membrane	other
STC2	stanniocalcin 2	2.023	Extracellular Space	other
TC2N	tandem C2 domains, nuclear	2.022	Nucleus	transporter
PIK3IP1	phosphoinositide-3-kinase interacting protein 1	2.014	Cytoplasm	other
RNF144A	ring finger protein 144A	2.005	Nucleus	enzyme
IRF6	interferon regulatory factor 6	1.971	Nucleus	transcription regulator
LRP2BP	LRP2 binding protein	1.969	Cytoplasm	other
NR1H4	nuclear receptor subfamily 1 group H member 4	1.966	Nucleus	ligand-dependent nuclear receptor
PPFIBP2	PPFIA binding protein 2	1.955	Nucleus	phosphatase
SLC4A10	solute carrier family 4 member 10	1.948	Plasma Membrane	transporter
ARHGEF3	Rho guanine nucleotide exchange factor 3	1.942	Cytoplasm	other
VAV3	vav guanine nucleotide exchange factor 3	1.939	Extracellular Space	cytokine
TNFSF10	TNF superfamily member 10	1.923	Extracellular Space	cytokine
CPED1	cadherin like and PC-esterase domain containing 1	1.913	Cytoplasm	other
ATG13	autophagy related 13	1.911	Cytoplasm	other
HDAC4	histone deacetylase 4	1.883	Nucleus	transcription regulator
TIPARP	TCDD inducible poly(ADP-ribose) polymerase	1.871	Nucleus	enzyme
PKP2	plakophilin 2	1.868	Plasma Membrane	other
PPP1R3C	protein phosphatase 1 regulatory subunit 3C	1.862	Cytoplasm	phosphatase
BMP10	bone morphogenetic protein 10	1.835	Extracellular Space	growth factor
NAALADL2	N-acetylated alpha-linked acidic dipeptidase like 2	1.831	Other	other
IL22RA1	interleukin 22 receptor subunit alpha 1	1.82	Plasma Membrane	transmembrane receptor
NCKAP5	NCK associated protein 5	1.793	Other	other
FHIT	fragile histidine triad	1.785	Cytoplasm	enzyme
STON1	stonin 1	1.784	Plasma Membrane	other
NEBL	nebulette	1.778	Plasma Membrane	other
OLFM3	olfactomedin 3	1.776	Cytoplasm	other
CRYBG3	crystallin beta-gamma domain containing 3	1.759	Other	other
WNT11	Wnt family member 11	1.758	Extracellular Space	other
HMOX2	heme oxygenase 2	1.74	Cytoplasm	enzyme
DAB1	DAB1, reelin adaptor protein	1.738	Cytoplasm	other
GAS2	growth arrest specific 2	1.727	Cytoplasm	other
PPARA	peroxisome proliferator activated receptor alpha	1.689	Nucleus	ligand-dependent nuclear receptor
RAB11FIP4	RAB11 family interacting protein 4	1.678	Cytoplasm	other
G6PC2	glucose-6-phosphatase catalytic subunit 2	1.676	Cytoplasm	phosphatase
YPEL1	yippee like 1	1.671	Nucleus	enzyme
BPGM	bisphosphoglycerate mutase	1.667	Extracellular Space	phosphatase
PTGDS	prostaglandin D2 synthase	1.654	Cytoplasm	enzyme
SHANK2	SH3 and multiple ankyrin repeat domains 2	1.652	Plasma Membrane	other
IL13RA1	interleukin 13 receptor subunit alpha 1	1.644	Plasma Membrane	transmembrane receptor
SFRP1	secreted frizzled related protein 1	1.643	Plasma Membrane	transmembrane receptor
CTSO	cathepsin O	1.636	Cytoplasm	peptidase
CXCL12	C-X-C motif chemokine ligand 12	1.631	Extracellular Space	cytokine
PHKA2	phosphorylase kinase regulatory subunit alpha 2	1.627	Cytoplasm	kinase
PIWIL1	piwi like RNA-mediated gene silencing 1	1.62	Cytoplasm	enzyme
FN3K	fructosamine 3 kinase	1.618	Cytoplasm	kinase
LRRC39	leucine rich repeat containing 39	1.618	Other	other
FBN3	fibrillin 3	1.613	Extracellular Space	other
SOX17	SRY-box 17	1.611	Nucleus	transcription regulator
BCL6	B-cell CLL/lymphoma 6	1.608	Nucleus	transcription regulator
FDXR	ferredoxin reductase	1.606	Cytoplasm	enzyme
ACOT9	acyl-CoA thioesterase 9	1.605	Cytoplasm	enzyme
ALDH6A1	aldehyde dehydrogenase 6 family member A1	1.599	Cytoplasm	enzyme
SULT1B1	sulfotransferase family 1B member 1	1.598	Cytoplasm	enzyme
SH3YL1	SH3 and SYLF domain containing 1	1.594	Plasma Membrane	other
TESC	tescalcin	1.593	Cytoplasm	other
SCG5	secretogranin V	1.587	Extracellular Space	other
NREP	neuronal regeneration related protein	1.583	Cytoplasm	other
RRBP1	ribosome binding protein 1	1.579	Cytoplasm	other
LAMB1	laminin subunit beta 1	1.567	Extracellular Space	other
AGPAT3	1-acylglycerol-3-phosphate O-acyltransferase 3	1.566	Cytoplasm	enzyme
ANO1	anoctamin 1	1.564	Plasma Membrane	ion channel
PLA1A	phospholipase A1 member A	1.555	Extracellular Space	enzyme
RHAG	Rh associated glycoprotein	1.554	Plasma Membrane	peptidase
GUCY1A3	guanylate cyclase 1 soluble subunit alpha	1.553	Cytoplasm	enzyme
CCNG2	cyclin G2	1.537	Nucleus	other
SEMA6D	semaphorin 6D	1.535	Plasma Membrane	other
LIMD1	LIM domains containing 1	1.52	Nucleus	transcription regulator
PCBP2	poly(rC) binding protein 2	1.514	Nucleus	other
SLC44A3	solute carrier family 44 member 3	1.513	Plasma Membrane	transporter
RAB5A	RAB5A, member RAS oncogene family	1.512	Cytoplasm	enzyme
TP53INP1	tumor protein p53 inducible nuclear protein 1	1.51	Nucleus	other
RBM43	RNA binding motif protein 43	1.509	Other	other
SCPEP1	serine carboxypeptidase 1	1.507	Cytoplasm	peptidase
NCALD	neurocalcin delta	1.501	Cytoplasm	transporter
ADH1C	alcohol dehydrogenase 1C (class I), gamma polypeptide	1.499	Cytoplasm	enzyme
RIMBP2	RIMS binding protein 2	1.49	Plasma Membrane	other
RAPGEF4	Rap guanine nucleotide exchange factor 4	1.486	Cytoplasm	other
AIFM2	apoptosis inducing factor, mitochondria associated 2	1.479	Cytoplasm	enzyme
SKIL	SKI like proto-oncogene	1.478	Nucleus	transcription regulator
FBLN1	fibulin 1	1.476	Extracellular Space	other
NADK2	NAD kinase 2, mitochondrial	1.475	Cytoplasm	kinase
TP53RK	TP53 regulating kinase	1.473	Nucleus	kinase
SLC1A4	solute carrier family 1 member 4	1.455	Plasma Membrane	transporter
RYBP	RING1 and YY1 binding protein	1.452	Nucleus	transcription regulator
ETFDH	electron transfer flavoprotein dehydrogenase	1.447	Cytoplasm	enzyme
ANGPTL3	angiopoietin like 3	1.44	Extracellular Space	growth factor
PALLD	palladin, cytoskeletal associated protein	1.436	Plasma Membrane	other
SAMD11	sterile alpha motif domain containing 11	1.436	Nucleus	other
CA9	carbonic anhydrase 9	1.432	Nucleus	enzyme
TMEM37	transmembrane protein 37	1.427	Plasma Membrane	ion channel
GIGYF2	GRB10 interacting GYF protein 2	1.426	Cytoplasm	other
PAH	phenylalanine hydroxylase	1.423	Cytoplasm	enzyme
RAB39B	RAB39B, member RAS oncogene family	1.423	Plasma Membrane	enzyme
WASHC2A/WASHC2C	WASH complex subunit 2A	1.409	Cytoplasm	other
MAP1LC3B	microtubule associated protein 1 light chain 3 beta	1.408	Cytoplasm	other
ZMYND11	zinc finger MYND-type containing 11	1.406	Nucleus	transcription regulator
LRP1	LDL receptor related protein 1	1.402	Plasma Membrane	transmembrane receptor
THPO	thrombopoietin	1.402	Extracellular Space	cytokine
ISM1	isthmin 1	1.393	Other	other
ARSD	arylsulfatase D	1.388	Cytoplasm	enzyme
ASB9	ankyrin repeat and SOCS box containing 9	1.379	Nucleus	transcription regulator
CA5A	carbonic anhydrase 5A	1.377	Cytoplasm	enzyme
CCDC80	coiled-coil domain containing 80	1.376	Nucleus	other
EEF2K	eukaryotic elongation factor 2 kinase	1.375	Cytoplasm	kinase
PMEPA1	prostate transmembrane protein, androgen induced 1	1.374	Plasma Membrane	other
SLC40A1	solute carrier family 40 member 1	1.37	Plasma Membrane	transporter
ARNT2	aryl hydrocarbon receptor nuclear translocator 2	1.368	Nucleus	transcription regulator
FBXL21	F-box and leucine rich repeat protein 21 (gene/pseudogene)	1.368	Cytoplasm	enzyme
MAB21L2	mab-21 like 2	1.36	Nucleus	other
DPF3	double PHD fingers 3	1.358	Nucleus	other
BTG1	BTG anti-proliferation factor 1	1.348	Nucleus	transcription regulator
CCND2	cyclin D2	1.348	Nucleus	other
ASPSCR1	ASPSCR1, UBX domain containing tether for SLC2A4	1.341	Cytoplasm	other
PTGER4	prostaglandin E receptor 4	1.338	Plasma Membrane	G-protein coupled receptor
ST6GALNAC2	ST6 N-acetylgalactosaminide alpha-2,6-sialyltransferase 2	1.334	Cytoplasm	enzyme
CACNA1D	calcium voltage-gated channel subunit alpha1 D	1.328	Plasma Membrane	ion channel
TDH	L-threonine dehydrogenase (pseudogene)	1.328	Cytoplasm	other
CRAMP1	cramped chromatin regulator homolog 1	1.319	Other	other
ZDHHC2	zinc finger DHHC-type containing 2	1.319	Nucleus	enzyme
CRISPLD1	cysteine rich secretory protein LCCL domain containing 1	1.317	Cytoplasm	other
DNAAF4	dynein axonemal assembly factor 4	1.311	Nucleus	other
GPLD1	glycosylphosphatidylinositol specific phospholipase D1	1.304	Cytoplasm	enzyme
FKBP10	FK506 binding protein 10	1.303	Cytoplasm	enzyme
PIM3	Pim-3 proto-oncogene, serine/threonine kinase	1.302	Cytoplasm	kinase
PHLDB2	pleckstrin homology like domain family B member 2	1.294	Cytoplasm	other
NIPAL4	NIPA like domain containing 4	1.292	Other	other
NAMPT	nicotinamide phosphoribosyltransferase	1.29	Extracellular Space	cytokine
LOXL1	lysyl oxidase like 1	1.285	Extracellular Space	enzyme
FBXO32	F-box protein 32	1.283	Cytoplasm	enzyme
FBLN2	fibulin 2	1.28	Extracellular Space	other
PNRC1	proline rich nuclear receptor coactivator 1	1.27	Nucleus	other
FBXO9	F-box protein 9	1.268	Cytoplasm	enzyme
AMY2A	amylase, alpha 2A (pancreatic)	1.265	Extracellular Space	enzyme
SMS	spermine synthase	1.261	Cytoplasm	enzyme
COL1A2	collagen type I alpha 2 chain	1.256	Extracellular Space	other
PROS1	protein S	1.256	Extracellular Space	other
PLPP3	phospholipid phosphatase 3	1.252	Plasma Membrane	phosphatase
POSTN	periostin	1.249	Extracellular Space	other
SLC7A6	solute carrier family 7 member 6	1.248	Plasma Membrane	transporter
MXD4	MAX dimerization protein 4	1.245	Nucleus	transcription regulator
GHR	growth hormone receptor	1.242	Plasma Membrane	transmembrane receptor
KLHL3	kelch like family member 3	1.239	Cytoplasm	other
CFH	complement factor H	1.238	Extracellular Space	other
GEM	GTP binding protein overexpressed in skeletal muscle	1.237	Plasma Membrane	enzyme
REEP3	receptor accessory protein 3	1.233	Other	other
COL1A1	collagen type I alpha 1 chain	1.231	Extracellular Space	other
SUCNR1	succinate receptor 1	1.229	Plasma Membrane	G-protein coupled receptor
CBR1	carbonyl reductase 1	1.221	Cytoplasm	enzyme
STKLD1	serine/threonine kinase like domain containing 1	1.218	Other	kinase
COL8A1	collagen type VIII alpha 1 chain	1.212	Extracellular Space	other
CA13	carbonic anhydrase 13	1.207	Cytoplasm	enzyme
ID2	inhibitor of DNA binding 2	1.207	Nucleus	transcription regulator
ABCC9	ATP binding cassette subfamily C member 9	1.205	Plasma Membrane	ion channel
TET2	tet methylcytosine dioxygenase 2	1.202	Nucleus	enzyme
FBXO25	F-box protein 25	1.199	Nucleus	enzyme
GREB1L	growth regulation by estrogen in breast cancer 1 like	1.198	Extracellular Space	other
PTGER3	prostaglandin E receptor 3	1.198	Plasma Membrane	G-protein coupled receptor
ELL	elongation factor for RNA polymerase II	1.196	Nucleus	transcription regulator
MARCKSL1	MARCKS like 1	1.192	Cytoplasm	other
WWOX	WW domain containing oxidoreductase	1.187	Cytoplasm	enzyme
BAHD1	bromo adjacent homology domain containing 1	1.185	Nucleus	other
CTPS2	CTP synthase 2	1.183	Cytoplasm	enzyme
XIAP	X-linked inhibitor of apoptosis	1.183	Cytoplasm	enzyme
HVCN1	hydrogen voltage gated channel 1	1.182	Plasma Membrane	ion channel
NELFA	negative elongation factor complex member A	1.18	Nucleus	other
MCF2L	MCF.2 cell line derived transforming sequence like	1.178	Cytoplasm	other
CC2D2A	coiled-coil and C2 domain containing 2A	1.177	Cytoplasm	other
BPNT1	3'(2'), 5'-bisphosphate nucleotidase 1	1.174	Nucleus	phosphatase
ANTXR1	anthrax toxin receptor 1	1.173	Plasma Membrane	transmembrane receptor
PXDN	peroxidasin	1.173	Extracellular Space	enzyme
ZNF462	zinc finger protein 462	1.17	Nucleus	other
AKAP12	A-kinase anchoring protein 12	1.164	Cytoplasm	transporter
SERINC5	serine incorporator 5	1.163	Plasma Membrane	transporter
BACH1	BTB domain and CNC homolog 1	1.16	Nucleus	transcription regulator
SRSF5	serine and arginine rich splicing factor 5	1.158	Nucleus	other
SLC1A1	solute carrier family 1 member 1	1.156	Plasma Membrane	transporter
CAMK2N1	calcium/calmodulin dependent protein kinase II inhibitor 1	1.155	Plasma Membrane	kinase
MDK	midkine	1.154	Extracellular Space	growth factor
RBM5	RNA binding motif protein 5	1.153	Nucleus	other
INSIG1	insulin induced gene 1	1.151	Cytoplasm	other
CACHD1	cache domain containing 1	1.149	Other	other
LUM	lumican	1.146	Extracellular Space	other
SHPK	sedoheptulokinase	1.142	Cytoplasm	kinase
KCNMB1	potassium calcium-activated channel subfamily M regulatory beta subunit 1	1.141	Plasma Membrane	ion channel
HDAC10	histone deacetylase 10	1.136	Nucleus	transcription regulator
HSD3B2	hydroxy-delta-5-steroid dehydrogenase, 3 beta- and steroid delta-isomerase 2	1.132	Cytoplasm	enzyme
CPQ	carboxypeptidase Q	1.13	Extracellular Space	peptidase
TTR	transthyretin	1.129	Extracellular Space	transporter
KMO	kynurenine 3-monooxygenase	1.123	Cytoplasm	enzyme
MAN2B2	mannosidase alpha class 2B member 2	1.121	Cytoplasm	enzyme
BASP1	brain abundant membrane attached signal protein 1	1.112	Nucleus	transcription regulator
KMT2E	lysine methyltransferase 2E	1.112	Nucleus	enzyme
CTSV	cathepsin V	1.111	Cytoplasm	peptidase
HAO2	hydroxyacid oxidase 2	1.108	Cytoplasm	enzyme
FMO3	flavin containing monooxygenase 3	1.107	Cytoplasm	enzyme
ST6GAL1	ST6 beta-galactoside alpha-2,6-sialyltransferase 1	1.104	Cytoplasm	enzyme
SMARCA1	SWI/SNF related, matrix associated, actin dependent regulator of chromatin, subfamily a, member 1	1.103	Nucleus	transcription regulator
CYP4V2	cytochrome P450 family 4 subfamily V member 2	1.1	Cytoplasm	enzyme
PARD3	par-3 family cell polarity regulator	1.099	Plasma Membrane	other
GADD45B	growth arrest and DNA damage inducible beta	1.095	Cytoplasm	other
PHC1	polyhomeotic homolog 1	1.095	Nucleus	transcription regulator
DLC1	DLC1 Rho GTPase activating protein	1.091	Cytoplasm	other
ITIH5	inter-alpha-trypsin inhibitor heavy chain family member 5	1.09	Plasma Membrane	other
LUC7L3	LUC7 like 3 pre-mRNA splicing factor	1.09	Nucleus	other
PROM1	prominin 1	1.087	Plasma Membrane	other
SLC16A1	solute carrier family 16 member 1	1.084	Plasma Membrane	transporter
H2AFY2	H2A histone family member Y2	1.083	Nucleus	other
DIDO1	death inducer-obliterator 1	1.081	Nucleus	other
RNF128	ring finger protein 128, E3 ubiquitin protein ligase	1.081	Cytoplasm	enzyme
RHOQ	ras homolog family member Q	1.079	Plasma Membrane	enzyme
PINK1	PTEN induced putative kinase 1	1.077	Cytoplasm	kinase
AADACL2	arylacetamide deacetylase like 2	1.075	Other	other
FRRS1	ferric chelate reductase 1	1.075	Plasma Membrane	transmembrane receptor
RGN	regucalcin	1.075	Nucleus	enzyme
SQSTM1	sequestosome 1	1.073	Cytoplasm	transcription regulator
SLC7A2	solute carrier family 7 member 2	1.069	Plasma Membrane	transporter
MPST	mercaptopyruvate sulfurtransferase	1.066	Cytoplasm	enzyme
F2	coagulation factor II, thrombin	1.061	Extracellular Space	peptidase
TSPAN13	tetraspanin 13	1.061	Plasma Membrane	other
SARDH	sarcosine dehydrogenase	1.06	Cytoplasm	enzyme
ITGB1BP1	integrin subunit beta 1 binding protein 1	1.056	Plasma Membrane	transporter
TASP1	taspase 1	1.055	Nucleus	peptidase
CAMK4	calcium/calmodulin dependent protein kinase IV	1.047	Nucleus	kinase
PRELP	proline and arginine rich end leucine rich repeat protein	1.043	Extracellular Space	other
CHID1	chitinase domain containing 1	1.041	Extracellular Space	other
COQ10B	coenzyme Q10B	1.04	Cytoplasm	other
ABI3BP	ABI family member 3 binding protein	1.037	Extracellular Space	other
ZNF236	zinc finger protein 236	1.033	Nucleus	transcription regulator
PTPN21	protein tyrosine phosphatase, non-receptor type 21	1.032	Cytoplasm	phosphatase
LY6E	lymphocyte antigen 6 family member E	1.031	Plasma Membrane	other
PDGFRA	platelet derived growth factor receptor alpha	1.029	Plasma Membrane	kinase
HNRNPDL	heterogeneous nuclear ribonucleoprotein D like	1.027	Nucleus	other
FNDC3A	fibronectin type III domain containing 3A	1.021	Cytoplasm	other
SIRT5	sirtuin 5	1.021	Cytoplasm	enzyme
MAP3K7CL	MAP3K7 C-terminal like	1.02	Other	other
PEX6	peroxisomal biogenesis factor 6	1.02	Cytoplasm	enzyme
CPN1	carboxypeptidase N subunit 1	1.019	Extracellular Space	peptidase
CABIN1	calcineurin binding protein 1	1.017	Nucleus	other
NEO1	neogenin 1	1.017	Plasma Membrane	transcription regulator
PROZ	protein Z, vitamin K dependent plasma glycoprotein	1.016	Extracellular Space	peptidase
CRTC1	CREB regulated transcription coactivator 1	1.015	Nucleus	transcription regulator
KIZ	kizuna centrosomal protein	1.015	Cytoplasm	other
UTRN	utrophin	1.015	Plasma Membrane	transmembrane receptor
BPHL	biphenyl hydrolase like	1.014	Cytoplasm	enzyme
CEP170B	centrosomal protein 170B	1.011	Other	other
BRF1	BRF1, RNA polymerase III transcription initiation factor subunit	1.005	Nucleus	transcription regulator
TMEM243	transmembrane protein 243	1.005	Other	other
IQGAP2	IQ motif containing GTPase activating protein 2	1.004	Cytoplasm	other
OSGEPL1	O-sialoglycoprotein endopeptidase like 1	1.003	Cytoplasm	peptidase
PPP1R9B	protein phosphatase 1 regulatory subunit 9B	1.001	Cytoplasm	enzyme
RND3	Rho family GTPase 3	1.001	Cytoplasm	enzyme
MAPK8IP3	mitogen-activated protein kinase 8 interacting protein 3	0.998	Cytoplasm	other
REV3L	REV3 like, DNA directed polymerase zeta catalytic subunit	0.996	Nucleus	enzyme
SEMA6A	semaphorin 6A	0.996	Plasma Membrane	transmembrane receptor
NID2	nidogen 2	0.995	Extracellular Space	other
COL5A1	collagen type V alpha 1 chain	0.992	Extracellular Space	other
MND1	meiotic nuclear divisions 1	0.992	Nucleus	other
USP44	ubiquitin specific peptidase 44	0.988	Nucleus	peptidase
CREBRF	CREB3 regulatory factor	0.987	Nucleus	transcription regulator
CA2	carbonic anhydrase 2	0.986	Cytoplasm	enzyme
VEZT	vezatin, adherens junctions transmembrane protein	0.986	Plasma Membrane	other
BCL2L1	BCL2 like 1	0.985	Cytoplasm	other
ATN1	atrophin 1	0.984	Nucleus	transcription regulator
GNAS	GNAS complex locus	0.982	Plasma Membrane	enzyme
SLCO1B3	solute carrier organic anion transporter family member 1B3	0.982	Plasma Membrane	transporter
ADAL	adenosine deaminase like	0.981	Cytoplasm	enzyme
SHROOM2	shroom family member 2	0.981	Plasma Membrane	ion channel
DPY19L3	dpy-19 like C-mannosyltransferase 3	0.98	Other	other
FUCA2	alpha-L-fucosidase 2	0.98	Extracellular Space	enzyme
MGARP	mitochondria localized glutamic acid rich protein	0.976	Cytoplasm	other
SELENBP1	selenium binding protein 1	0.976	Cytoplasm	other
PSMG4	proteasome assembly chaperone 4	0.971	Other	transcription regulator
EGFL7	EGF like domain multiple 7	0.97	Extracellular Space	other
AHNAK2	AHNAK nucleoprotein 2	0.969	Cytoplasm	other
MITF	melanogenesis associated transcription factor	0.968	Nucleus	transcription regulator
ADGRF5	adhesion G protein-coupled receptor F5	0.967	Plasma Membrane	G-protein coupled receptor
TMEM238	transmembrane protein 238	0.966	Other	other
ARID1B	AT-rich interaction domain 1B	0.965	Nucleus	transcription regulator
PNISR	PNN interacting serine and arginine rich protein	0.965	Nucleus	other
SYNE2	spectrin repeat containing nuclear envelope protein 2	0.965	Nucleus	other
OGN	osteoglycin	0.964	Extracellular Space	growth factor
ARHGEF10	Rho guanine nucleotide exchange factor 10	0.962	Cytoplasm	enzyme
RNF11	ring finger protein 11	0.962	Cytoplasm	enzyme
EPB42	erythrocyte membrane protein band 4.2	0.961	Plasma Membrane	transporter
DGKQ	diacylglycerol kinase theta	0.96	Cytoplasm	kinase
PHACTR2	phosphatase and actin regulator 2	0.958	Other	other
HIC2	HIC ZBTB transcriptional repressor 2	0.957	Nucleus	other
SLC7A5	solute carrier family 7 member 5	0.957	Plasma Membrane	transporter
TCF21	transcription factor 21	0.953	Nucleus	transcription regulator
COL24A1	collagen type XXIV alpha 1 chain	0.952	Extracellular Space	other
ALCAM	activated leukocyte cell adhesion molecule	0.951	Plasma Membrane	other
AXIN2	axin 2	0.951	Cytoplasm	other
SFRP2	secreted frizzled related protein 2	0.951	Plasma Membrane	transmembrane receptor
MMADHC	methylmalonic aciduria and homocystinuria, cblD type	0.947	Cytoplasm	other
A2M	alpha-2-macroglobulin	0.946	Extracellular Space	transporter
CEP85L	centrosomal protein 85 like	0.946	Cytoplasm	other
TCP11L2	t-complex 11 like 2	0.946	Other	other
FAM161B	family with sequence similarity 161 member B	0.945	Other	other
MARCKS	myristoylated alanine rich protein kinase C substrate	0.945	Plasma Membrane	other
ZNF217	zinc finger protein 217	0.945	Nucleus	transcription regulator
DKK3	dickkopf WNT signaling pathway inhibitor 3	0.942	Extracellular Space	cytokine
PLCXD1	phosphatidylinositol specific phospholipase C X domain containing 1	0.94	Other	enzyme
EXD3	exonuclease 3'-5' domain containing 3	0.939	Other	other
CGNL1	cingulin like 1	0.937	Plasma Membrane	other
P2RY1	purinergic receptor P2Y1	0.937	Plasma Membrane	G-protein coupled receptor
LHFPL6	LHFPL tetraspan subfamily member 6	0.936	Other	other
SNX20	sorting nexin 20	0.934	Cytoplasm	other
N4BP2L1	NEDD4 binding protein 2 like 1	0.931	Other	other
ADIPOQ	adiponectin, C1Q and collagen domain containing	0.93	Extracellular Space	other
AMY1C (includes others)	amylase, alpha 1C (salivary)	0.93	Extracellular Space	enzyme
NT5E	5'-nucleotidase ecto	0.929	Plasma Membrane	phosphatase
BCL2A1	BCL2 related protein A1	0.928	Cytoplasm	other
CALCRL	calcitonin receptor like receptor	0.927	Plasma Membrane	G-protein coupled receptor
NEK3	NIMA related kinase 3	0.926	Nucleus	kinase
PDGFRL	platelet derived growth factor receptor like	0.926	Plasma Membrane	kinase
PRKD1	protein kinase D1	0.926	Cytoplasm	kinase
NHLRC3	NHL repeat containing 3	0.925	Cytoplasm	other
RHCE/RHD	Rh blood group D antigen	0.924	Plasma Membrane	transporter
MTURN	maturin, neural progenitor differentiation regulator homolog	0.922	Other	other
FZD2	frizzled class receptor 2	0.92	Plasma Membrane	G-protein coupled receptor
STAU2	staufen double-stranded RNA binding protein 2	0.92	Cytoplasm	other
FGFR2	fibroblast growth factor receptor 2	0.919	Plasma Membrane	kinase
MEF2A	myocyte enhancer factor 2A	0.919	Nucleus	transcription regulator
C11orf24	chromosome 11 open reading frame 24	0.917	Extracellular Space	other
INTS6L	integrator complex subunit 6 like	0.917	Nucleus	other
ORMDL1	ORMDL sphingolipid biosynthesis regulator 1	0.917	Cytoplasm	other
SERTAD2	SERTA domain containing 2	0.917	Cytoplasm	transcription regulator
JADE2	jade family PHD finger 2	0.916	Nucleus	enzyme
ACSM3	acyl-CoA synthetase medium chain family member 3	0.913	Cytoplasm	enzyme
CNKSR3	CNKSR family member 3	0.913	Plasma Membrane	kinase
RERG	RAS like estrogen regulated growth inhibitor	0.913	Nucleus	enzyme
KANK1	KN motif and ankyrin repeat domains 1	0.912	Nucleus	transcription regulator
SLMAP	sarcolemma associated protein	0.912	Plasma Membrane	other
FOXO3	forkhead box O3	0.911	Nucleus	transcription regulator
ZNF385B	zinc finger protein 385B	0.911	Nucleus	other
LOX	lysyl oxidase	0.91	Extracellular Space	enzyme
ULK1	unc-51 like autophagy activating kinase 1	0.91	Cytoplasm	kinase
MPPED1	metallophosphoesterase domain containing 1	0.909	Other	other
PPP1R3B	protein phosphatase 1 regulatory subunit 3B	0.907	Cytoplasm	other
SEMA3D	semaphorin 3D	0.906	Extracellular Space	other
JMJD1C	jumonji domain containing 1C	0.903	Nucleus	enzyme
PID1	phosphotyrosine interaction domain containing 1	0.901	Cytoplasm	other
PSEN2	presenilin 2	0.899	Cytoplasm	peptidase
ATXN7L1	ataxin 7 like 1	0.898	Other	other
BCHE	butyrylcholinesterase	0.898	Plasma Membrane	enzyme
MATN2	matrilin 2	0.896	Extracellular Space	other
GSN	gelsolin	0.895	Extracellular Space	other
SLIT3	slit guidance ligand 3	0.895	Extracellular Space	other
MELTF	melanotransferrin	0.894	Plasma Membrane	other
TF	transferrin	0.894	Extracellular Space	transporter
HGF	hepatocyte growth factor	0.893	Extracellular Space	growth factor
KDM3A	lysine demethylase 3A	0.892	Nucleus	transcription regulator
MLIP	muscular LMNA interacting protein	0.892	Nucleus	transcription regulator
TRIM25	tripartite motif containing 25	0.892	Cytoplasm	transcription regulator
AKAP13	A-kinase anchoring protein 13	0.89	Cytoplasm	other
CORO2A	coronin 2A	0.89	Cytoplasm	other
GALNT7	polypeptide N-acetylgalactosaminyltransferase 7	0.89	Cytoplasm	enzyme
PEX3	peroxisomal biogenesis factor 3	0.889	Cytoplasm	other
MESD	mesoderm development LRP chaperone	0.888	Extracellular Space	other
APOB	apolipoprotein B	0.887	Extracellular Space	transporter
TMPRSS6	transmembrane protease, serine 6	0.887	Plasma Membrane	peptidase
SHROOM3	shroom family member 3	0.885	Cytoplasm	other
AR	androgen receptor	0.882	Nucleus	ligand-dependent nuclear receptor
CLDN5	claudin 5	0.88	Plasma Membrane	other
FAM234A	family with sequence similarity 234 member A	0.878	Plasma Membrane	other
TUBB1	tubulin beta 1 class VI	0.877	Cytoplasm	other
PER2	period circadian regulator 2	0.876	Nucleus	transcription regulator
SIRT1	sirtuin 1	0.876	Nucleus	transcription regulator
SLC16A2	solute carrier family 16 member 2	0.875	Plasma Membrane	transporter
COL10A1	collagen type X alpha 1 chain	0.874	Extracellular Space	other
NRP1	neuropilin 1	0.872	Plasma Membrane	transmembrane receptor
FMO4	flavin containing monooxygenase 4	0.871	Cytoplasm	enzyme
POLG2	DNA polymerase gamma 2, accessory subunit	0.871	Cytoplasm	enzyme
RERE	arginine-glutamic acid dipeptide repeats	0.871	Nucleus	transcription regulator
FBXL3	F-box and leucine rich repeat protein 3	0.869	Nucleus	enzyme
MTUS1	microtubule associated scaffold protein 1	0.869	Extracellular Space	other
DESI2	desumoylating isopeptidase 2	0.868	Cytoplasm	other
KIAA0368	KIAA0368	0.867	Cytoplasm	other
RPH3AL	rabphilin 3A like (without C2 domains)	0.867	Plasma Membrane	other
FZD9	frizzled class receptor 9	0.865	Plasma Membrane	G-protein coupled receptor
RECK	reversion inducing cysteine rich protein with kazal motifs	0.865	Plasma Membrane	other
ITGB5	integrin subunit beta 5	0.863	Plasma Membrane	other
MANBA	mannosidase beta	0.863	Cytoplasm	enzyme
MXRA8	matrix remodeling associated 8	0.863	Cytoplasm	other
IPMK	inositol polyphosphate multikinase	0.862	Nucleus	kinase
SDCBP	syndecan binding protein	0.862	Plasma Membrane	enzyme
SH3BP5	SH3 domain binding protein 5	0.861	Cytoplasm	other
LIPC	lipase C, hepatic type	0.86	Extracellular Space	enzyme
CFI	complement factor I	0.858	Extracellular Space	peptidase
RWDD3	RWD domain containing 3	0.858	Other	other
PECAM1	platelet and endothelial cell adhesion molecule 1	0.857	Plasma Membrane	other
ZHX1	zinc fingers and homeoboxes 1	0.857	Nucleus	transcription regulator
CDPF1	cysteine rich DPF motif domain containing 1	0.856	Extracellular Space	other
PMFBP1	polyamine modulated factor 1 binding protein 1	0.853	Cytoplasm	other
TBL1XR1	transducin beta like 1 X-linked receptor 1	0.851	Nucleus	transcription regulator
NUDT14	nudix hydrolase 14	0.849	Cytoplasm	phosphatase
TCEA2	transcription elongation factor A2	0.848	Nucleus	transcription regulator
EDNRA	endothelin receptor type A	0.845	Plasma Membrane	transmembrane receptor
TIMD4	T-cell immunoglobulin and mucin domain containing 4	0.844	Plasma Membrane	other
YPEL5	yippee like 5	0.844	Nucleus	other
SLC2A10	solute carrier family 2 member 10	0.843	Plasma Membrane	transporter
CHD2	chromodomain helicase DNA binding protein 2	0.841	Nucleus	enzyme
F5	coagulation factor V	0.841	Extracellular Space	other
ESR1	estrogen receptor 1	0.84	Nucleus	ligand-dependent nuclear receptor
MYO1E	myosin IE	0.84	Cytoplasm	enzyme
KCTD15	potassium channel tetramerization domain containing 15	0.839	Other	ion channel
ENPP6	ectonucleotide pyrophosphatase/phosphodiesterase 6	0.838	Cytoplasm	enzyme
AGMAT	agmatinase	0.837	Cytoplasm	enzyme
TROVE2	TROVE domain family member 2	0.836	Nucleus	other
PIP4P2	phosphatidylinositol-4,5-bisphosphate 4-phosphatase 2	0.835	Cytoplasm	phosphatase
SPATS2L	spermatogenesis associated serine rich 2 like	0.834	Nucleus	other
ZNF608	zinc finger protein 608	0.831	Other	other
WDFY2	WD repeat and FYVE domain containing 2	0.83	Cytoplasm	other
ANKRD50	ankyrin repeat domain 50	0.829	Other	other
CIRBP	cold inducible RNA binding protein	0.829	Nucleus	translation regulator
TCEA3	transcription elongation factor A3	0.827	Nucleus	transcription regulator
FOXN3	forkhead box N3	0.826	Nucleus	transcription regulator
DECR1	2,4-dienoyl-CoA reductase 1	0.825	Cytoplasm	enzyme
EXPH5	exophilin 5	0.825	Cytoplasm	other
ESD	esterase D	0.824	Cytoplasm	enzyme
PLEKHA7	pleckstrin homology domain containing A7	0.824	Cytoplasm	other
EPB41	erythrocyte membrane protein band 4.1	0.823	Plasma Membrane	other
RNASET2	ribonuclease T2	0.822	Cytoplasm	enzyme
AGA	aspartylglucosaminidase	0.82	Cytoplasm	enzyme
FSTL1	follistatin like 1	0.819	Extracellular Space	other
HYAL1	hyaluronoglucosaminidase 1	0.819	Cytoplasm	enzyme
TMEM26	transmembrane protein 26	0.819	Other	other
MECOM	MDS1 and EVI1 complex locus	0.817	Nucleus	transcription regulator
CD36	CD36 molecule	0.816	Plasma Membrane	transmembrane receptor
IDH1	isocitrate dehydrogenase (NADP(+)) 1, cytosolic	0.815	Cytoplasm	enzyme
LTBP1	latent transforming growth factor beta binding protein 1	0.815	Extracellular Space	other
SPARC	secreted protein acidic and cysteine rich	0.815	Extracellular Space	other
TRIM2	tripartite motif containing 2	0.815	Cytoplasm	enzyme
CFAP36	cilia and flagella associated protein 36	0.814	Other	other
EPCAM	epithelial cell adhesion molecule	0.813	Plasma Membrane	other
LRRC17	leucine rich repeat containing 17	0.812	Extracellular Space	other
TTC3	tetratricopeptide repeat domain 3	0.811	Cytoplasm	enzyme
CNOT6	CCR4-NOT transcription complex subunit 6	0.81	Nucleus	enzyme
PROX1	prospero homeobox 1	0.809	Nucleus	transcription regulator
RCOR3	REST corepressor 3	0.809	Nucleus	other
KCTD20	potassium channel tetramerization domain containing 20	0.808	Cytoplasm	other
RFLNA/ZNF664-RFLNA	refilin A	0.806	Other	transporter
FNIP2	folliculin interacting protein 2	0.803	Cytoplasm	other
LGALS3	galectin 3	0.803	Extracellular Space	other
SLC25A21	solute carrier family 25 member 21	0.802	Cytoplasm	transporter
NOTCH1	notch 1	0.801	Plasma Membrane	transcription regulator
SAYSD1	SAYSVFN motif domain containing 1	0.801	Other	other
TGFB2	transforming growth factor beta 2	0.801	Extracellular Space	growth factor
WBP4	WW domain binding protein 4	0.801	Cytoplasm	other
CD34	CD34 molecule	0.8	Plasma Membrane	other
NOS2	nitric oxide synthase 2	0.8	Cytoplasm	enzyme
NAIF1	nuclear apoptosis inducing factor 1	0.799	Nucleus	other
NFKBIA	NFKB inhibitor alpha	0.799	Cytoplasm	transcription regulator
FREM1	FRAS1 related extracellular matrix 1	0.797	Extracellular Space	other
KIF25	kinesin family member 25	0.797	Cytoplasm	enzyme
PON2	paraoxonase 2	0.797	Plasma Membrane	enzyme
AHI1	Abelson helper integration site 1	0.796	Cytoplasm	other
ITSN2	intersectin 2	0.796	Cytoplasm	other
RIN2	Ras and Rab interactor 2	0.796	Cytoplasm	other
MAPK14	mitogen-activated protein kinase 14	0.795	Cytoplasm	kinase
NIPSNAP1	nipsnap homolog 1	0.795	Cytoplasm	enzyme
BAIAP2L1	BAI1 associated protein 2 like 1	0.794	Cytoplasm	other
ECHDC2	enoyl-CoA hydratase domain containing 2	0.794	Other	other
CAD	carbamoyl-phosphate synthetase 2, aspartate transcarbamylase, and dihydroorotase	0.792	Cytoplasm	enzyme
SRGAP1	SLIT-ROBO Rho GTPase activating protein 1	0.792	Cytoplasm	other
ABCC6	ATP binding cassette subfamily C member 6	0.79	Plasma Membrane	transporter
ITIH2	inter-alpha-trypsin inhibitor heavy chain 2	0.79	Extracellular Space	other
MAK	male germ cell associated kinase	0.788	Cytoplasm	kinase
DHTKD1	dehydrogenase E1 and transketolase domain containing 1	0.787	Cytoplasm	enzyme
COL11A1	collagen type XI alpha 1 chain	0.786	Extracellular Space	other
MCF2	MCF.2 cell line derived transforming sequence	0.786	Cytoplasm	other
ABCG2	ATP binding cassette subfamily G member 2	0.784	Plasma Membrane	transporter
SHISA2	shisa family member 2	0.781	Cytoplasm	other
PLEKHB2	pleckstrin homology domain containing B2	0.78	Other	other
CPPED1	calcineurin like phosphoesterase domain containing 1	0.778	Cytoplasm	enzyme
NUDT4	nudix hydrolase 4	0.778	Cytoplasm	phosphatase
TTYH2	tweety family member 2	0.778	Other	ion channel
GPR155	G protein-coupled receptor 155	0.777	Plasma Membrane	G-protein coupled receptor
NOVA1	NOVA alternative splicing regulator 1	0.777	Nucleus	other
CAVIN2	caveolae associated protein 2	0.776	Plasma Membrane	other
MCOLN3	mucolipin 3	0.776	Plasma Membrane	ion channel
TSPO2	translocator protein 2	0.776	Cytoplasm	other
LAMP1	lysosomal associated membrane protein 1	0.774	Plasma Membrane	other
STAT1	signal transducer and activator of transcription 1	0.774	Nucleus	transcription regulator
LAMB3	laminin subunit beta 3	0.773	Extracellular Space	transporter
EVI5	ecotropic viral integration site 5	0.772	Cytoplasm	other
DNAJB4	DnaJ heat shock protein family (Hsp40) member B4	0.77	Nucleus	other
FBXL12	F-box and leucine rich repeat protein 12	0.77	Cytoplasm	enzyme
FBXL8	F-box and leucine rich repeat protein 8	0.77	Cytoplasm	enzyme
RHOJ	ras homolog family member J	0.769	Cytoplasm	enzyme
IGF2BP2	insulin like growth factor 2 mRNA binding protein 2	0.768	Cytoplasm	translation regulator
JUN	Jun proto-oncogene, AP-1 transcription factor subunit	0.768	Nucleus	transcription regulator
CAT	catalase	0.767	Cytoplasm	enzyme
PRNP	prion protein	0.766	Plasma Membrane	other
F8	coagulation factor VIII	0.765	Extracellular Space	other
KCTD1	potassium channel tetramerization domain containing 1	0.765	Nucleus	transcription regulator
PIK3C2A	phosphatidylinositol-4-phosphate 3-kinase catalytic subunit type 2 alpha	0.765	Cytoplasm	kinase
ADD1	adducin 1	0.764	Cytoplasm	other
MFAP2	microfibril associated protein 2	0.764	Extracellular Space	other
SCRN2	secernin 2	0.764	Extracellular Space	other
ATL1	atlastin GTPase 1	0.763	Cytoplasm	enzyme
MIER1	MIER1 transcriptional regulator	0.762	Nucleus	enzyme
WNT5B	Wnt family member 5B	0.761	Extracellular Space	other
ACVR2B	activin A receptor type 2B	0.76	Plasma Membrane	kinase
IQCB1	IQ motif containing B1	0.759	Extracellular Space	other
MSL3	MSL complex subunit 3	0.759	Nucleus	transcription regulator
PTER	phosphotriesterase related	0.759	Cytoplasm	enzyme
SH3RF3	SH3 domain containing ring finger 3	0.759	Other	other
PROC	protein C, inactivator of coagulation factors Va and VIIIa	0.757	Extracellular Space	peptidase
P4HA1	prolyl 4-hydroxylase subunit alpha 1	0.755	Cytoplasm	enzyme
EGLN3	egl-9 family hypoxia inducible factor 3	0.752	Cytoplasm	enzyme
CETP	cholesteryl ester transfer protein	0.751	Extracellular Space	enzyme
FAM214A	family with sequence similarity 214 member A	0.751	Other	other
OCLN	occludin	0.751	Plasma Membrane	other
SCCPDH	saccharopine dehydrogenase (putative)	-0.751	Cytoplasm	other
HSPA14	heat shock protein family A (Hsp70) member 14	-0.752	Cytoplasm	peptidase
LRPPRC	leucine rich pentatricopeptide repeat containing	-0.752	Cytoplasm	other
ALYREF	Aly/REF export factor	-0.753	Nucleus	transcription regulator
PAOX	polyamine oxidase	-0.753	Cytoplasm	enzyme
PISD	phosphatidylserine decarboxylase	-0.753	Cytoplasm	enzyme
SLF1	SMC5-SMC6 complex localization factor 1	-0.753	Nucleus	transcription regulator
DUSP7	dual specificity phosphatase 7	-0.754	Cytoplasm	phosphatase
GMPR	guanosine monophosphate reductase	-0.754	Cytoplasm	enzyme
BTBD11	BTB domain containing 11	-0.755	Other	transcription regulator
CCL19	C-C motif chemokine ligand 19	-0.755	Extracellular Space	cytokine
GPR137B	G protein-coupled receptor 137B	-0.755	Plasma Membrane	other
NDUFS6	NADH:ubiquinone oxidoreductase subunit S6	-0.756	Cytoplasm	enzyme
PDIA6	protein disulfide isomerase family A member 6	-0.756	Cytoplasm	enzyme
PPIF	peptidylprolyl isomerase F	-0.757	Cytoplasm	enzyme
GPSM2	G protein signaling modulator 2	-0.758	Nucleus	other
TMED5	transmembrane p24 trafficking protein 5	-0.758	Cytoplasm	other
XPNPEP1	X-prolyl aminopeptidase 1	-0.758	Cytoplasm	peptidase
RPA1	replication protein A1	-0.759	Nucleus	other
SF3A2	splicing factor 3a subunit 2	-0.759	Nucleus	other
AREL1	apoptosis resistant E3 ubiquitin protein ligase 1	-0.76	Cytoplasm	enzyme
LRRC59	leucine rich repeat containing 59	-0.76	Cytoplasm	other
YEATS4	YEATS domain containing 4	-0.761	Nucleus	transcription regulator
ZNF410	zinc finger protein 410	-0.761	Nucleus	other
NONO	non-POU domain containing octamer binding	-0.762	Nucleus	other
PPP1R3E	protein phosphatase 1 regulatory subunit 3E	-0.762	Cytoplasm	other
ALG8	ALG8, alpha-1,3-glucosyltransferase	-0.763	Cytoplasm	enzyme
WDR76	WD repeat domain 76	-0.763	Nucleus	other
LYRM1	LYR motif containing 1	-0.764	Cytoplasm	other
SPERT	spermatid associated	-0.764	Cytoplasm	other
DIS3L	DIS3 like exosome 3'-5' exoribonuclease	-0.765	Cytoplasm	enzyme
GCH1	GTP cyclohydrolase 1	-0.765	Cytoplasm	enzyme
LSM3	LSM3 homolog, U6 small nuclear RNA and mRNA degradation associated	-0.765	Nucleus	other
YWHAH	tyrosine 3-monooxygenase/tryptophan 5-monooxygenase activation protein eta	-0.765	Cytoplasm	transcription regulator
KLHL2	kelch like family member 2	-0.766	Cytoplasm	other
RAB1A	RAB1A, member RAS oncogene family	-0.766	Cytoplasm	enzyme
TXNL1	thioredoxin like 1	-0.766	Cytoplasm	enzyme
NQO1	NAD(P)H quinone dehydrogenase 1	-0.767	Cytoplasm	enzyme
ADCY5	adenylate cyclase 5	-0.768	Plasma Membrane	enzyme
BAZ1A	bromodomain adjacent to zinc finger domain 1A	-0.768	Nucleus	other
DHCR7	7-dehydrocholesterol reductase	-0.768	Cytoplasm	enzyme
MRPL23	mitochondrial ribosomal protein L23	-0.768	Cytoplasm	other
OXNAD1	oxidoreductase NAD binding domain containing 1	-0.768	Cytoplasm	transporter
PAFAH2	platelet activating factor acetylhydrolase 2	-0.768	Cytoplasm	enzyme
SEC31A	SEC31 homolog A, COPII coat complex component	-0.768	Cytoplasm	other
TAF5L	TATA-box binding protein associated factor 5 like	-0.768	Nucleus	transcription regulator
TMPO	thymopoietin	-0.768	Nucleus	other
LYSMD3	LysM domain containing 3	-0.769	Other	other
TOR1A	torsin family 1 member A	-0.769	Cytoplasm	enzyme
AHSA2	activator of HSP90 ATPase homolog 2	-0.77	Other	other
ABHD17B	abhydrolase domain containing 17B	-0.773	Other	peptidase
DDB1	damage specific DNA binding protein 1	-0.773	Nucleus	other
MRPS31	mitochondrial ribosomal protein S31	-0.773	Cytoplasm	other
TM9SF3	transmembrane 9 superfamily member 3	-0.773	Cytoplasm	transporter
CDC123	cell division cycle 123	-0.774	Cytoplasm	other
PRPF19	pre-mRNA processing factor 19	-0.774	Nucleus	enzyme
BCO1	beta-carotene oxygenase 1	-0.775	Cytoplasm	enzyme
AKR1B10	aldo-keto reductase family 1 member B10	-0.776	Cytoplasm	enzyme
ESF1	ESF1 nucleolar pre-rRNA processing protein homolog	-0.776	Nucleus	other
LIG1	DNA ligase 1	-0.777	Nucleus	enzyme
ITGB3BP	integrin subunit beta 3 binding protein	-0.778	Nucleus	other
METAP1	methionyl aminopeptidase 1	-0.778	Cytoplasm	peptidase
POLR3A	RNA polymerase III subunit A	-0.778	Nucleus	enzyme
RAD23A	RAD23 homolog A, nucleotide excision repair protein	-0.778	Nucleus	other
SEC22C	SEC22 homolog C, vesicle trafficking protein	-0.778	Cytoplasm	other
XPO4	exportin 4	-0.778	Nucleus	transporter
MTTP	microsomal triglyceride transfer protein	-0.779	Cytoplasm	transporter
PCSK7	proprotein convertase subtilisin/kexin type 7	-0.779	Cytoplasm	peptidase
CHMP2A	charged multivesicular body protein 2A	-0.78	Cytoplasm	other
FITM2	fat storage inducing transmembrane protein 2	-0.78	Cytoplasm	other
ATP1B3	ATPase Na+/K+ transporting subunit beta 3	-0.782	Plasma Membrane	transporter
CENPJ	centromere protein J	-0.782	Nucleus	transcription regulator
ETF1	eukaryotic translation termination factor 1	-0.783	Cytoplasm	translation regulator
FAF1	Fas associated factor 1	-0.785	Nucleus	other
ACTR2	ARP2 actin related protein 2 homolog	-0.787	Plasma Membrane	other
ICE1	interactor of little elongation complex ELL subunit 1	-0.787	Nucleus	other
MOB4	MOB family member 4, phocein	-0.787	Cytoplasm	other
NTMT1	N-terminal Xaa-Pro-Lys N-methyltransferase 1	-0.787	Nucleus	enzyme
PARD6A	par-6 family cell polarity regulator alpha	-0.79	Plasma Membrane	other
ZZEF1	zinc finger ZZ-type and EF-hand domain containing 1	-0.79	Other	other
PUS7	pseudouridylate synthase 7 (putative)	-0.791	Other	other
SNX11	sorting nexin 11	-0.791	Cytoplasm	transporter
SNX7	sorting nexin 7	-0.791	Other	transporter
SYDE2	synapse defective Rho GTPase homolog 2	-0.791	Cytoplasm	other
DCAF4	DDB1 and CUL4 associated factor 4	-0.792	Nucleus	other
RGS2	regulator of G protein signaling 2	-0.792	Nucleus	other
METTL14	methyltransferase like 14	-0.793	Nucleus	enzyme
TMEM86A	transmembrane protein 86A	-0.793	Other	other
CD82	CD82 molecule	-0.794	Plasma Membrane	other
YRDC	yrdC N6-threonylcarbamoyltransferase domain containing	-0.794	Other	other
TPPP2	tubulin polymerization promoting protein family member 2	-0.795	Nucleus	other
BLMH	bleomycin hydrolase	-0.796	Cytoplasm	peptidase
CENPM	centromere protein M	-0.797	Cytoplasm	other
MCM10	minichromosome maintenance 10 replication initiation factor	-0.799	Nucleus	other
SLC25A22	solute carrier family 25 member 22	-0.799	Cytoplasm	transporter
UBE4B	ubiquitination factor E4B	-0.799	Cytoplasm	enzyme
FAM177A1	family with sequence similarity 177 member A1	-0.801	Other	other
MLH3	mutL homolog 3	-0.801	Nucleus	other
RAB8A	RAB8A, member RAS oncogene family	-0.801	Plasma Membrane	enzyme
MRPL38	mitochondrial ribosomal protein L38	-0.802	Cytoplasm	other
ASPG	asparaginase	-0.804	Cytoplasm	enzyme
KCTD2	potassium channel tetramerization domain containing 2	-0.804	Other	ion channel
MCRIP2	MAPK regulated corepressor interacting protein 2	-0.804	Cytoplasm	other
MLEC	malectin	-0.804	Plasma Membrane	other
ORC4	origin recognition complex subunit 4	-0.804	Nucleus	other
PHPT1	phosphohistidine phosphatase 1	-0.804	Cytoplasm	phosphatase
[truncated: 926 more rows]

## Sheet: E18-D3_2440 AR-DEGs
Symbol	Entrez Gene Name	Log2 Ratio	Location	Type(s)
[truncated: 2,442 more rows]

## Sheet: E20 vs D1_815 AR-DEGs
Symbol	Entrez Gene Name	Log2 Ratio	Location	Type(s)	Entrez Gene ID
[truncated: 817 more rows]

[truncated: 6 more sheets: E20-D3_1775 AR-DEGs, E20-D9_1499 AR-DEGs, D1-D3_643 AR-DEGs, D1 vs D9_1036 AR-DEGs, D3 vs D9_403 AR-DEGs, 1004 Common_E16-E18-E20 vs D3]
