# Supplementary material for: Transcriptional profiling of liver during the critical embryo-to-hatchling transition period in the chicken (Gallus gallus)
Source: BMC Genomics. 2018 Sep 21;19:695. doi: 10.1186/s12864-018-5080-4 (PMC6151027; doi:10.1186/s12864-018-5080-4)
Supplement: Supplementary file 4 — Canonical and biological pathways identified by the contrast of all embryos vs. all hatchlings. The AR-DEGs from the E vs. H contrast were assigned by Ingenuity Pathway Analysis (IPA) to canonical and functional and pathways. Fisher’s Exact Test is used in IPA to determine probability (P ≤ 0.05) that AR-DEGs belong to a particular canonical pathway or biological function accrued in the Ingenuity Knowledge Base. (XLSX 53 kb) [file 12864_2018_5080_MOESM4_ESM.xlsx]

## Sheet: Transcription factors_23 AR-DEG
Upstream Regulator	Log2 Ratio	Type	Direct target genes in dataset
PPARGC1A	1.882	transcription regulator	ABCB11,ACACA,ADIPOQ,AK1,ALAS1,APOA4,CPT1A,CYCS,CYP7A1,CYP8B1,DIO2,EGFR,FASN,FBXO32,HMGCL,HSD3B2,INSIG1,KYAT1,LIFR,LIPA,LIPC,LPIN1,LPL,MCM3,MCM5,MCM6,ME1,MSMO1,NCEH1,NR1H4,NSDHL,PDHA1,PDK4,PLIN2,PPARA,PPARGC1A,SCD,SIRT5,SOCS3,ST8SIA5,UGT1A1
HDAC4	1.607	transcription regulator	ANGPTL4,CHN1,CYFIP2,ETNPPL,HDAC4,IGFBP1,KLHL2,LDB2,LGI1,NOS2,TSPAN13
NR1H4	1.541	ligand-dependent nuclear receptor	ABCB11,ABCC4,ABCG5,ABCG8,ABHD5,ACACA,CETP,CYP7A1,CYP8B1,FABP1,FABP5,FABP7,FASN,LCAT,LIPC,MTTP,NOS2,NR1H4,PPARA,PPARG,PPARGC1A,SLC51A,SLCO1B1,TIMP2,TK1,UGT1A1
PPARA	1.271	ligand-dependent nuclear receptor	ABCD2,ABCD3,ACACA,ACAT2,ACOT8,ACSL5,ADIPOQ,ALDH9A1,ANGPTL4,APOA4,ASS1,AURKA,C5,C8A,CA9,CCNA2,CDK1,CFI,CHKA,CIDEC,CPT1A,CROT,CSAD,CTH,CXCL12,CYCS,CYP7A1,CYP8B1,DHCR7,DIO2,EHHADH,ELOVL5,ELOVL6,FABP1,FABP5,FADS1,FADS2,FASN,FDFT1,FDPS,GLUL,GPAM,GSTZ1,H2AFZ,HADHB,HGF,HMGCR,HMGCS1,HMOX1,HPX,IDI1,IGFBP1,INSIG1,KIF4A,KYAT1,LECT2,LIFR,LIPG,LPCAT3,LPL,LSS,MASP2,MBL2,MGST3,MSMO1,MTTP,MVD,NOS2,NSDHL,PAH,PAQR…
SIRT1	1.164	transcription regulator	ADIPOQ,ARNT2,CDH2,CDKN2B,CPT1A,FASN,H2AFZ,HGF,HMGCR,HMOX1,MLH1,NR1H4,NTRK2,PDK4,PPARGC1A,PRMT3,PTN,SFRP2,SHANK2,TFPI,TIMP3
HOXA5	1.131	transcription regulator	GADD45B,IGFBP1,KLF10,PTN
MXD4	1.099	transcription regulator	ID2,ODC1
RORA	0.921	ligand-dependent nuclear receptor	ABCD2,ABCG5,ADIPOR2,APOA4,CISH,CYP39A1,CYP8B1,DDC,DHCR24,ELOVL6,ELOVL7,FASN,FDFT1,GADD45B,HMGCR,HSD17B7,IGFBP1,KCNK5,LPIN2,MGST3,NSDHL,NTRK2,PLIN2,POR,PPARGC1A,RORA,SCD,SELENBP1,SLC2A3,SLC41A2,SOCS3
SERTAD2	0.92	transcription regulator	HSL, ATGL,UCP1,ADRB3,AOX,COX8B,NDUFS1SDHB,UQCRC1,ATP5J
ERG	0.897	transcription regulator	ABCC4,ACOT8,CCNA2,CLIP1,DYNC1I1,EGFL7,ERG,EVI5,FMNL2,FYN,GDF2,GUCY1A3,HERPUD1,HPCAL1,MMP1,MYO5A,NDRG1,PECAM1,PHACTR2,PLA1A,PLPP3,PTPN11,RAPGEF1,RHOJ,SIRT5,SREBF2,SVIL,WNT11,ZBTB16
ARNT2	0.813	transcription regulator	ADAM28,ANGPTL4,ARNT2,BST1,EGFR,FHIT,GLUL,GPX3,HGFAC,ITIH3,LCAT,LDB2,LIFR,LRRFIP1,POSTN,SELENBP1,SIRT1,SLC2A3,ST8SIA5,TERF1
E2F1	-0.86	transcription regulator	ACSL5,ADIPOQ,ADIPOR2,ATAD2,ATG12,AURKA,BAK1,BECN1,BRCA1,CASP8,CCNA2,CCNF,CCT4,CDK1,E2F1,E2F8,ECT2,EYA3,FEN1,FGFR2,FGFR3,FHIT,GINS1,GM2A,HSPA8,HSPD1,KIF23,MCM2,MCM3,MCM5,MCM6,MLH1,MMP1,NDC80,NMI,NUSAP1,ORC1,PA2G4,PCNA,PDK4,PLK2,PPARG,PPARGC1A,PSAT1,RACGAP1,RAD51,RB1,RFC3,RHOQ,RPA2,RPA3,RRM1,RRM2,RYBP,SERPINF2,SERTAD2,SMARCA5,SMC4,SRPRA,STK17B,TK1,TOP2A,TXNL1,TYMS,UCK2,UHRF1,ULK2,WEE1,WWOX
PPARG	-0.922	ligand-dependent nuclear receptor	ABCA3,ACACA,ACLY,ACOT8,ACSL5,ADIPOQ,ADIPOR2,AGPAT2,ALDH1A2,ALDH9A1,ANGPTL4,ATP2A2,BCL6,BECN1,BRCA1,CES1,CIDEC,COL1A2,CPT1A,CYCS,CYP4B1,DHRS3,EGFR,EHHADH,ELOVL6,FABP1,FABP5,FASN,FBP2,FDPS,GPAM,HADHB,HGF,HMGCR,HMOX1,HYOU1,IDH1,IGFBP1,INSIG1,KLB,KLF11,KRT19,LPL,MANBA,ME1,MTTP,NDRG1,NOS2,ODC1,PCNA,PDHB,PDK4,PEX6,PLIN2,PPARA,PPARG,PPARGC1A,RAPGEF1,RHOB,SCD,SGK1,SLC27A4,SLC44A1,SOCS3,TNFSF10,VNN1
IRF9	-1.087	transcription regulator	IRF1,IRF8,SOCS3,TNFSF10
E2F7	-1.277	transcription regulator	CCNA2,CDK1,E2F1,E2F8,ECT2,KIF23,RACGAP1
E2F8	-1.324	transcription regulator	CCNA2,CDK1,E2F1,ECT2,KIF23,RACGAP1
BRCA1	-1.422	transcription regulator	AK1,BAK1,BCKDHB,BRCA1,COL18A1,CYP1B1,EGFR,ENPP2,FEN1,FHIT,FHL2,GADD45B,HMOX1,JAK1,LPIN1,MLH1,NEK2,PCBP2,PCNA,PLK1,RAD51,RB1,SIRT1,WEE1
LPIN1	-1.443	phosphatase	ACACA,CPT1A,FASN,FDPS,HMGCR,LPIN2,PPARA,PPARG,SCD
KAT2B	-1.518	transcription regulator	B2M,COL1A2,E2F1,FASN,KAT2B,RB1
RB1	-1.638	transcription regulator	ATAD2,ATP1A1,BAK1,BARD1,BECN1,BRCA1,CASP8,CCNA2,CDK1,CDT1,CENPK,DCK,DIO2,E2F1,EDNRA,EHD3,FANCL,FEN1,GPRC5A,GPT2,HAUS1,MCM2,MCM3,MCM5,MCM6,MYL4,ORC1,PCNA,PLK1,PPARG,PPARGC1A,PSEN2,RAD51,RB1,RFC3,RMI1,RRM1,RRM2,SLBP,SMARCA5,SRPRA,TYMS,ZEB2
SREBF2	-1.747	transcription regulator	AACS,ACACA,ACLY,CYP8B1,DHCR7,ELOVL6,FABP5,FADS2,FASN,FDFT1,FDPS,HMGCR,HMGCS1,IDH1,IDI1,INSIG1,LIPA,LRP1,LSS,MSMO1,MTTP,MVD,NSDHL,PLIN2,SCD,SQLE,SREBF2,STARD4
CDKN2A	-1.831	transcription regulator	AK1,AMD1,ATAD2,BARD1,BTG2,CCNA2,CDK1,CDKN2B,CENPK,DCK,E2F1,EHD3,FANCL,FEN1,FHL2,GPRC5A,GTSE1,HAUS1,ITGB5,MCM5,MMP1,ODC1,PCNA,PLK1,RB1,RFC3,RMI1,RRM1,RRM2,SLBP,SOX17,TK1,TNFRSF1B
THRSPA	-7.153	transcription regulator	SREBF2,RXR,CAR,PPARG,PPARD,PXR,DIO1,DIO2,DIO3,SCD,FASN,ME1,DHCR2,ELOV1,ELOV5,ACYL,DHCR7,HMGCR,ACACA,CYP7A1,AGPAT2,LSS,HSD17B7
		Expressed higher in embryos
		Expressed higher in hatchlings

## Sheet: Lipid Synthesis_149 DEGs
Symbol	Entrez Gene Name	Log2 Ratio	Location	Type(s)	Entrez Gene ID
MOGAT1	monoacylglycerol O-acyltransferase 1	5.442	Cytoplasm	enzyme	116255
PDK4	pyruvate dehydrogenase kinase 4	3.946	Cytoplasm	kinase	5166
PTGDS	prostaglandin D2 synthase	2.809	Cytoplasm	enzyme	5730
DAB1	DAB1, reelin adaptor protein	2.274	Cytoplasm	other	1600
TNFSF10	TNF superfamily member 10	2.198	Extracellular Space	cytokine	8743
LIPC	lipase C, hepatic type	2.117	Extracellular Space	enzyme	3990
IGFBP2	insulin like growth factor binding protein 2	2.025	Extracellular Space	other	3485
PPARGC1A	PPARG coactivator 1 alpha	1.882	Nucleus	transcription regulator	10891
CES1	carboxylesterase 1	1.796	Cytoplasm	enzyme	1066
NCAM1	neural cell adhesion molecule 1	1.791	Plasma Membrane	other	4684
FDXR	ferredoxin reductase	1.761	Cytoplasm	enzyme	2232
HMOX2	heme oxygenase 2	1.556	Cytoplasm	enzyme	3163
NR1H4	nuclear receptor subfamily 1 group H member 4	1.541	Nucleus	ligand-dependent nuclear receptor	9971
EGFR	epidermal growth factor receptor	1.496	Plasma Membrane	kinase	1956
CXCL12	C-X-C motif chemokine ligand 12	1.387	Extracellular Space	cytokine	6387
HSD3B2	hydroxy-delta-5-steroid dehydrogenase, 3 beta- and steroid delta-isomerase 2	1.345	Cytoplasm	enzyme	3284
GPLD1	glycosylphosphatidylinositol specific phospholipase D1	1.312	Cytoplasm	enzyme	2822
LPL	lipoprotein lipase	1.298	Cytoplasm	enzyme	4023
FABP5	fatty acid binding protein 5	1.271	Cytoplasm	transporter	2171
PPARA	peroxisome proliferator activated receptor alpha	1.271	Nucleus	ligand-dependent nuclear receptor	5465
ALDH1A2	aldehyde dehydrogenase 1 family member A2	1.251	Cytoplasm	enzyme	8854
SH3YL1	SH3 and SYLF domain containing 1	1.191	Plasma Membrane	other	26751
DGKQ	diacylglycerol kinase theta	1.189	Cytoplasm	kinase	1609
RHOQ	ras homolog family member Q	1.173	Plasma Membrane	enzyme	23433
CETP	cholesteryl ester transfer protein	1.17	Extracellular Space	enzyme	1071
SIRT1	sirtuin 1	1.164	Nucleus	transcription regulator	23411
NOS2	nitric oxide synthase 2	1.158	Cytoplasm	enzyme	4843
APOB	apolipoprotein B	1.156	Extracellular Space	transporter	338
LCAT	lecithin-cholesterol acyltransferase	1.092	Extracellular Space	enzyme	3931
BMP5	bone morphogenetic protein 5	1.088	Extracellular Space	growth factor	653
TNFRSF1B	TNF receptor superfamily member 1B	1.037	Plasma Membrane	transmembrane receptor	7133
C5	complement C5	1.023	Extracellular Space	cytokine	727
F2	coagulation factor II, thrombin	0.986	Extracellular Space	peptidase	2147
IDH1	isocitrate dehydrogenase (NADP(+)) 1, cytosolic	0.98	Cytoplasm	enzyme	3417
WWOX	WW domain containing oxidoreductase	0.947	Cytoplasm	enzyme	51741
GHR	growth hormone receptor	0.942	Plasma Membrane	transmembrane receptor	2690
TFCP2L1	transcription factor CP2 like 1	0.939	Nucleus	transcription regulator	29842
DKK3	dickkopf WNT signaling pathway inhibitor 3	0.936	Extracellular Space	cytokine	27122
PIP5K1B	phosphatidylinositol-4-phosphate 5-kinase type 1 beta	0.931	Cytoplasm	kinase	8395
EDNRA	endothelin receptor type A	0.901	Plasma Membrane	transmembrane receptor	1909
GPAT3	glycerol-3-phosphate acyltransferase 3	0.896	Cytoplasm	enzyme	84803
ABCA8	ATP binding cassette subfamily A member 8	0.894	Plasma Membrane	transporter	10351
ADIPOQ	adiponectin, C1Q and collagen domain containing	0.875	Extracellular Space	other	9370
PRNP	prion protein	0.874	Plasma Membrane	other	5621
CYP1B1	cytochrome P450 family 1 subfamily B member 1	0.857	Cytoplasm	enzyme	1545
PDE5A	phosphodiesterase 5A	0.85	Cytoplasm	enzyme	8654
RGN	regucalcin	0.85	Nucleus	enzyme	9104
HGF	hepatocyte growth factor	0.815	Extracellular Space	growth factor	3082
PROX1	prospero homeobox 1	0.808	Nucleus	transcription regulator	5629
SERINC5	serine incorporator 5	0.8	Plasma Membrane	transporter	256987
HMOX1	heme oxygenase 1	0.799	Cytoplasm	enzyme	3162
MOG	myelin oligodendrocyte glycoprotein	0.788	Extracellular Space	other	4340
ST8SIA5	ST8 alpha-N-acetyl-neuraminide alpha-2,8-sialyltransferase 5	0.762	Cytoplasm	enzyme	29906
FYN	FYN proto-oncogene, Src family tyrosine kinase	0.752	Plasma Membrane	kinase	2534
GGPS1	geranylgeranyl diphosphate synthase 1	-0.747	Cytoplasm	enzyme	9453
NPC2	NPC intracellular cholesterol transporter 2	-0.752	Extracellular Space	transporter	10577
PIGC	phosphatidylinositol glycan anchor biosynthesis class C	-0.757	Cytoplasm	enzyme	5279
MYO5A	myosin VA	-0.76	Cytoplasm	enzyme	4644
SH3KBP1	SH3 domain containing kinase binding protein 1	-0.761	Cytoplasm	other	30011
GPR39	G protein-coupled receptor 39	-0.77	Plasma Membrane	G-protein coupled receptor	2863
ITGB2	integrin subunit beta 2	-0.798	Plasma Membrane	transmembrane receptor	3689
PIK3CG	phosphatidylinositol-4,5-bisphosphate 3-kinase catalytic subunit gamma	-0.818	Cytoplasm	kinase	5294
CASP8	caspase 8	-0.829	Nucleus	peptidase	841
ELOVL7	ELOVL fatty acid elongase 7	-0.837	Cytoplasm	enzyme	79993
BAK1	BCL2 antagonist/killer 1	-0.86	Cytoplasm	other	578
KLF11	Kruppel like factor 11	-0.86	Nucleus	transcription regulator	8462
SOCS3	suppressor of cytokine signaling 3	-0.898	Cytoplasm	phosphatase	9021
FGF23	fibroblast growth factor 23	-0.901	Extracellular Space	growth factor	8074
PPARG	peroxisome proliferator activated receptor gamma	-0.922	Nucleus	ligand-dependent nuclear receptor	5468
HSPA8	heat shock protein family A (Hsp70) member 8	-0.927	Cytoplasm	enzyme	3312
ABCB1	ATP binding cassette subfamily B member 1	-0.935	Plasma Membrane	transporter	5243
SLCO1B1	solute carrier organic anion transporter family member 1B1	-0.937	Plasma Membrane	transporter	10599
CD74	CD74 molecule	-0.943	Plasma Membrane	transmembrane receptor	972
CHKA	choline kinase alpha	-0.943	Cytoplasm	kinase	1119
NAPEPLD	N-acyl phosphatidylethanolamine phospholipase D	-0.947	Cytoplasm	enzyme	222236
LIMK1	LIM domain kinase 1	-0.962	Cytoplasm	kinase	3984
ATP1A1	ATPase Na+/K+ transporting subunit alpha 1	-0.963	Plasma Membrane	transporter	476
SLC27A4	solute carrier family 27 member 4	-0.974	Plasma Membrane	transporter	10999
ANG	angiogenin	-0.983	Extracellular Space	enzyme	283
CYP39A1	cytochrome P450 family 39 subfamily A member 1	-0.985	Cytoplasm	enzyme	51302
MTTP	microsomal triglyceride transfer protein	-0.995	Cytoplasm	transporter	4547
SCAP	SREBF chaperone	-0.995	Cytoplasm	other	22937
PDHB	pyruvate dehydrogenase E1 beta subunit	-1.008	Cytoplasm	enzyme	5162
PTPN11	protein tyrosine phosphatase, non-receptor type 11	-1.066	Cytoplasm	phosphatase	5781
FGFR3	fibroblast growth factor receptor 3	-1.074	Plasma Membrane	kinase	2261
PCYT2	phosphate cytidylyltransferase 2, ethanolamine	-1.077	Cytoplasm	enzyme	5833
ABCD3	ATP binding cassette subfamily D member 3	-1.114	Cytoplasm	transporter	5825
ABCG5	ATP binding cassette subfamily G member 5	-1.119	Plasma Membrane	transporter	64240
MVD	mevalonate diphosphate decarboxylase	-1.139	Cytoplasm	enzyme	4597
HACD2	3-hydroxyacyl-CoA dehydratase 2	-1.141	Cytoplasm	phosphatase	201562
ABCC4	ATP binding cassette subfamily C member 4	-1.192	Plasma Membrane	transporter	10257
CRHR2	corticotropin releasing hormone receptor 2	-1.198	Plasma Membrane	G-protein coupled receptor	1395
CYP8B1	cytochrome P450 family 8 subfamily B member 1	-1.21	Cytoplasm	enzyme	1582
PDHA1	pyruvate dehydrogenase E1 alpha 1 subunit	-1.268	Cytoplasm	enzyme	5160
PEMT	phosphatidylethanolamine N-methyltransferase	-1.29	Cytoplasm	enzyme	10400
POR	cytochrome p450 oxidoreductase	-1.304	Cytoplasm	enzyme	5447
LYN	LYN proto-oncogene, Src family tyrosine kinase	-1.328	Cytoplasm	kinase	4067
DGKZ	diacylglycerol kinase zeta	-1.331	Cytoplasm	kinase	8525
INSIG1	insulin induced gene 1	-1.34	Cytoplasm	other	3638
EPHX2	epoxide hydrolase 2	-1.387	Cytoplasm	enzyme	2053
BRCA1	BRCA1, DNA repair associated	-1.422	Nucleus	transcription regulator	672
GNPAT	glyceronephosphate O-acyltransferase	-1.429	Cytoplasm	enzyme	8443
ENPP2	ectonucleotide pyrophosphatase/phosphodiesterase 2	-1.433	Plasma Membrane	enzyme	5168
ABHD5	abhydrolase domain containing 5	-1.442	Cytoplasm	enzyme	51099
LPIN1	lipin 1	-1.443	Nucleus	phosphatase	23175
ABAT	4-aminobutyrate aminotransferase	-1.477	Cytoplasm	enzyme	18
PISD	phosphatidylserine decarboxylase	-1.518	Cytoplasm	enzyme	23761
ALDH1A1	aldehyde dehydrogenase 1 family member A1	-1.546	Cytoplasm	enzyme	216
ETNK2	ethanolamine kinase 2	-1.616	Cytoplasm	kinase	55224
ODC1	ornithine decarboxylase 1	-1.633	Cytoplasm	enzyme	4953
ACSL5	acyl-CoA synthetase long chain family member 5	-1.643	Cytoplasm	enzyme	51703
SEC14L2	SEC14 like lipid binding 2	-1.669	Cytoplasm	transporter	23541
GSTA3	glutathione S-transferase alpha 3	-1.674	Cytoplasm	enzyme	2940
SELENOI	selenoprotein I	-1.69	Cytoplasm	enzyme	85465
SREBF2	sterol regulatory element binding transcription factor 2	-1.747	Nucleus	transcription regulator	6721
PPAT	phosphoribosyl pyrophosphate amidotransferase	-1.781	Cytoplasm	enzyme	5471
APOA4	apolipoprotein A4	-1.819	Extracellular Space	transporter	337
IDI1	isopentenyl-diphosphate delta isomerase 1	-2.012	Cytoplasm	enzyme	3422
ELOVL1	ELOVL fatty acid elongase 1	-2.018	Cytoplasm	enzyme	64834
GPAM	glycerol-3-phosphate acyltransferase, mitochondrial	-2.037	Cytoplasm	enzyme	57678
PLIN2	perilipin 2	-2.124	Plasma Membrane	other	123
EREG	epiregulin	-2.227	Extracellular Space	growth factor	2069
DPP4	dipeptidyl peptidase 4	-2.243	Plasma Membrane	peptidase	1803
ABCG8	ATP binding cassette subfamily G member 8	-2.268	Plasma Membrane	transporter	64241
ACAT2	acetyl-CoA acetyltransferase 2	-2.309	Cytoplasm	enzyme	39
FDFT1	farnesyl-diphosphate farnesyltransferase 1	-2.464	Cytoplasm	enzyme	2222
ACLY	ATP citrate lyase	-2.767	Cytoplasm	enzyme	47
LDLR	low density lipoprotein receptor	-2.797	Plasma Membrane	transporter	3949
HMGCR	3-hydroxy-3-methylglutaryl-CoA reductase	-2.819	Cytoplasm	enzyme	3156
FDPS	farnesyl diphosphate synthase	-2.86	Cytoplasm	enzyme	2224
ME1	malic enzyme 1	-2.867	Cytoplasm	enzyme	4199
AGPAT2	1-acylglycerol-3-phosphate O-acyltransferase 2	-2.871	Cytoplasm	enzyme	10555
HSD17B7	hydroxysteroid 17-beta dehydrogenase 7	-2.923	Cytoplasm	enzyme	51478
FADS1	fatty acid desaturase 1	-2.976	Plasma Membrane	enzyme	3992
PNPLA3	patatin like phospholipase domain containing 3	-3.121	Cytoplasm	enzyme	80339
ELOVL6	ELOVL fatty acid elongase 6	-3.282	Cytoplasm	enzyme	79071
DHCR24	24-dehydrocholesterol reductase	-3.309	Cytoplasm	enzyme	1718
ACACA	acetyl-CoA carboxylase alpha	-3.356	Cytoplasm	enzyme	31
DHCR7	7-dehydrocholesterol reductase	-3.39	Cytoplasm	enzyme	1717
FABP1	fatty acid binding protein 1	-3.476	Cytoplasm	transporter	2168
STARD4	StAR related lipid transfer domain containing 4	-3.524	Cytoplasm	transporter	134429
ELOVL2	ELOVL fatty acid elongase 2	-3.675	Cytoplasm	enzyme	54898
LSS	lanosterol synthase	-3.693	Cytoplasm	enzyme	4047
FADS2	fatty acid desaturase 2	-3.922	Plasma Membrane	enzyme	9415
SCD	stearoyl-CoA desaturase	-4.027	Cytoplasm	enzyme	6319
CYP7A1	cytochrome P450 family 7 subfamily A member 1	-4.734	Cytoplasm	enzyme	1581
FASN	fatty acid synthase	-5.084	Cytoplasm	enzyme	2194
ELOVL5	ELOVL fatty acid elongase 5	-5.6	Cytoplasm	enzyme	60481
THRSPA	thyroid hormone responsive Spot 14 protein, alpha	-7.153	Nucleus	transcription regulator	7069
	Expressed higher in embryos
	Expressed higher in hatchlings

## Sheet: Oxidation of Lipid_40 AR-DEGs
Symbol	Entrez Gene Name	Log2 Ratio	Location	Type(s)		Entrez Gene ID
PDK4	pyruvate dehydrogenase kinase 4	3.946	Cytoplasm	kinase		5166
CPT1A	carnitine palmitoyltransferase 1A	2.026	Cytoplasm	enzyme		1374
PPARGC1A	PPARG coactivator 1 alpha	1.882	Nucleus	transcription regulator		10891
HAO2	hydroxyacid oxidase 2	1.689	Cytoplasm	enzyme		51179
SLC22A5	solute carrier family 22 member 5	1.542	Plasma Membrane	transporter		6584
LPL	lipoprotein lipase	1.298	Cytoplasm	enzyme		4023
CROT	carnitine O-octanoyltransferase	1.276	Cytoplasm	enzyme		54677
PPARA	peroxisome proliferator activated receptor alpha	1.271	Nucleus	ligand-dependent nuclear receptor		5465
ALDH1A2	aldehyde dehydrogenase 1 family member A2	1.251	Cytoplasm	enzyme		8854
CETP	cholesteryl ester transfer protein	1.17	Extracellular Space	enzyme		1071
SIRT1	sirtuin 1	1.164	Nucleus	transcription regulator		23411
SERPINF1	serpin family F member 1	1.109	Extracellular Space	other		5176
LCAT	lecithin-cholesterol acyltransferase	1.092	Extracellular Space	enzyme		3931
ECHS1	enoyl-CoA hydratase, short chain 1	0.881	Cytoplasm	enzyme		1892
ABCC9	ATP binding cassette subfamily C member 9	0.877	Plasma Membrane	ion channel		10060
ADIPOQ	adiponectin, C1Q and collagen domain containing	0.875	Extracellular Space	other		9370
CYP1B1	cytochrome P450 family 1 subfamily B member 1	0.857	Cytoplasm	enzyme		1545
HADHB	hydroxyacyl-CoA dehydrogenase trifunctional multienzyme complex subunit beta	0.803	Cytoplasm	enzyme		3032
EHHADH	enoyl-CoA hydratase and 3-hydroxyacyl CoA dehydrogenase	0.77	Cytoplasm	enzyme		1962
IRS2	insulin receptor substrate 2	-0.751	Cytoplasm	enzyme		8660
CYCS	cytochrome c, somatic	-0.811	Cytoplasm	transporter		54205
PPARG	peroxisome proliferator activated receptor gamma	-0.922	Nucleus	ligand-dependent nuclear receptor		5468
HSD17B10	hydroxysteroid 17-beta dehydrogenase 10	-0.931	Cytoplasm	enzyme		3028
SLC27A4	solute carrier family 27 member 4	-0.974	Plasma Membrane	transporter		10999
ABCD2	ATP binding cassette subfamily D member 2	-0.989	Cytoplasm	transporter		225
MTTP	microsomal triglyceride transfer protein	-0.995	Cytoplasm	transporter		4547
ADIPOR2	adiponectin receptor 2	-1.047	Plasma Membrane	transmembrane receptor		79602
ABCD3	ATP binding cassette subfamily D member 3	-1.114	Cytoplasm	transporter		5825
POR	cytochrome p450 oxidoreductase	-1.304	Cytoplasm	enzyme		5447
ABHD5	abhydrolase domain containing 5	-1.442	Cytoplasm	enzyme		51099
LPIN1	lipin 1	-1.443	Nucleus	phosphatase		23175
ALDH1A1	aldehyde dehydrogenase 1 family member A1	-1.546	Cytoplasm	enzyme		216
ACSL5	acyl-CoA synthetase long chain family member 5	-1.643	Cytoplasm	enzyme		51703
SREBF2	sterol regulatory element binding transcription factor 2	-1.747	Nucleus	transcription regulator		6721
GPAM	glycerol-3-phosphate acyltransferase, mitochondrial	-2.037	Cytoplasm	enzyme		57678
CYP1A2	cytochrome P450 family 1 subfamily A member 2	-2.254	Cytoplasm	enzyme		1544
ACACA	acetyl-CoA carboxylase alpha	-3.356	Cytoplasm	enzyme		31
FABP1	fatty acid binding protein 1	-3.476	Cytoplasm	transporter		2168
SCD	stearoyl-CoA desaturase	-4.027	Cytoplasm	enzyme		6319
FASN	fatty acid synthase	-5.084	Cytoplasm	enzyme		2194
	Expressed higher in embryos
	Expressed higher in hatchlings

## Sheet: Cholesterol Biosynthesis_17 AR-
Symbol	Entrez Gene Name	Log2 Ratio	Location	Type(s)	Entrez Gene ID
HADHB	hydroxyacyl-CoA dehydrogenase trifunctional multienzyme complex subunit beta	0.803	Cytoplasm	enzyme	3032
GGPS1	geranylgeranyl diphosphate synthase 1	-0.747	Cytoplasm	enzyme	9453
LBR	lamin B receptor	-0.948	Nucleus	enzyme	3930
MVD	mevalonate diphosphate decarboxylase	-1.139	Cytoplasm	enzyme	4597
IDI1	isopentenyl-diphosphate delta isomerase 1	-2.012	Cytoplasm	enzyme	3422
ACAT2	acetyl-CoA acetyltransferase 2	-2.309	Cytoplasm	enzyme	39
FDFT1	farnesyl-diphosphate farnesyltransferase 1	-2.464	Cytoplasm	enzyme	2222
HMGCR	3-hydroxy-3-methylglutaryl-CoA reductase	-2.819	Cytoplasm	enzyme	3156
FDPS	farnesyl diphosphate synthase	-2.86	Cytoplasm	enzyme	2224
HSD17B7	hydroxysteroid 17-beta dehydrogenase 7	-2.923	Cytoplasm	enzyme	51478
MSMO1	methylsterol monooxygenase 1	-3.067	Cytoplasm	enzyme	6307
DHCR24	24-dehydrocholesterol reductase	-3.309	Cytoplasm	enzyme	1718
DHCR7	7-dehydrocholesterol reductase	-3.39	Cytoplasm	enzyme	1717
HMGCS1	3-hydroxy-3-methylglutaryl-CoA synthase 1	-3.426	Cytoplasm	enzyme	3157
LSS	lanosterol synthase	-3.693	Cytoplasm	enzyme	4047
NSDHL	NAD(P) dependent steroid dehydrogenase-like	-4.744	Cytoplasm	enzyme	50814
SQLE	squalene epoxidase	-4.922	Cytoplasm	enzyme	6713
	Expressed higher in embryos
	Expressed higher in hatchlings

## Sheet: Triacylglycerol Synthesis_14 AR
Symbol	Entrez Gene Name	Log2 Ratio	Location	Type(s)	Entrez Gene ID
MOGAT1	monoacylglycerol O-acyltransferase 1	5.442	Cytoplasm	enzyme	116255
AGPAT3	1-acylglycerol-3-phosphate O-acyltransferase 3	1.275	Cytoplasm	enzyme	56894
PLPP3	phospholipid phosphatase 3	1.097	Plasma Membrane	phosphatase	8613
LPIN2	lipin 2	1.036	Nucleus	phosphatase	9663
GPAT3	glycerol-3-phosphate acyltransferase 3	0.896	Cytoplasm	enzyme	84803
DBT	dihydrolipoamide branched chain transacylase E2	0.748	Cytoplasm	enzyme	1629
ABHD5	abhydrolase domain containing 5	-1.442	Cytoplasm	enzyme	51099
LPIN1	lipin 1	-1.443	Nucleus	phosphatase	23175
LPCAT3	lysophosphatidylcholine acyltransferase 3	-1.872	Plasma Membrane	enzyme	10162
ELOVL1	ELOVL fatty acid elongase 1	-2.018	Cytoplasm	enzyme	64834
GPAM	glycerol-3-phosphate acyltransferase, mitochondrial	-2.037	Cytoplasm	enzyme	57678
AGPAT2	1-acylglycerol-3-phosphate O-acyltransferase 2	-2.871	Cytoplasm	enzyme	10555
ELOVL6	ELOVL fatty acid elongase 6	-3.282	Cytoplasm	enzyme	79071
ELOVL2	ELOVL fatty acid elongase 2	-3.675	Cytoplasm	enzyme	54898
	Expressed higher in embryos
	Expressed higher in hatchlings

## Sheet: Amino Acid Metabolism_50 AR-DEG
Symbol	Entrez Gene Name	Log2 Ratio	Location	Type(s)	Entrez Gene ID
DIO3	iodothyronine deiodinase 3	5.006	Plasma Membrane	enzyme	1735
SLC7A2	solute carrier family 7 member 2	2.075	Plasma Membrane	transporter	6542
BCKDHB	branched chain keto acid dehydrogenase E1 subunit beta	2.011	Cytoplasm	enzyme	594
PAH	phenylalanine hydroxylase	1.575	Cytoplasm	enzyme	5053
SLC22A5	solute carrier family 22 member 5	1.542	Plasma Membrane	transporter	6584
AASS	aminoadipate-semialdehyde synthase	1.536	Cytoplasm	enzyme	10157
CXCL12	C-X-C motif chemokine ligand 12	1.387	Extracellular Space	cytokine	6387
PPARA	peroxisome proliferator activated receptor alpha	1.271	Nucleus	ligand-dependent nuclear receptor	5465
SARDH	sarcosine dehydrogenase	1.26	Cytoplasm	enzyme	1757
MCCC2	methylcrotonoyl-CoA carboxylase 2	1.224	Cytoplasm	enzyme	64087
PYCR2	pyrroline-5-carboxylate reductase 2	1.17	Cytoplasm	enzyme	29920
NOS2	nitric oxide synthase 2	1.158	Cytoplasm	enzyme	4843
MCCC1	methylcrotonoyl-CoA carboxylase 1	1.137	Cytoplasm	enzyme	56922
SLC7A5	solute carrier family 7 member 5	1.119	Plasma Membrane	transporter	8140
NIT2	nitrilase family member 2	1.108	Cytoplasm	enzyme	56954
SMS	spermine synthase	1.105	Cytoplasm	enzyme	6611
ALDH6A1	aldehyde dehydrogenase 6 family member A1	1.056	Cytoplasm	enzyme	4329
PCYOX1	prenylcysteine oxidase 1	1.04	Cytoplasm	enzyme	51449
KMO	kynurenine 3-monooxygenase	1.028	Cytoplasm	enzyme	8564
SLC7A6	solute carrier family 7 member 6	1.012	Plasma Membrane	transporter	9057
CTH	cystathionine gamma-lyase	0.987	Cytoplasm	enzyme	1491
IDH1	isocitrate dehydrogenase (NADP(+)) 1, cytosolic	0.98	Cytoplasm	enzyme	3417
OAT	ornithine aminotransferase	0.937	Cytoplasm	enzyme	4942
KYNU	kynureninase	0.919	Cytoplasm	enzyme	8942
IDO2	indoleamine 2,3-dioxygenase 2	0.859	Cytoplasm	enzyme	169355
CAD	carbamoyl-phosphate synthetase 2, aspartate transcarbamylase, and dihydroorotase	0.829	Cytoplasm	enzyme	790
TDO2	tryptophan 2,3-dioxygenase	0.801	Cytoplasm	enzyme	6999
MAT1A	methionine adenosyltransferase 1A	0.752	Cytoplasm	enzyme	4143
ARG2	arginase 2	-0.749	Cytoplasm	enzyme	384
CSAD	cysteine sulfinic acid decarboxylase	-0.751	Cytoplasm	enzyme	51380
DDC	dopa decarboxylase	-0.776	Cytoplasm	enzyme	1644
BLMH	bleomycin hydrolase	-0.799	Cytoplasm	peptidase	642
MTHFR	methylenetetrahydrofolate reductase	-0.862	Cytoplasm	enzyme	4524
GSTZ1	glutathione S-transferase zeta 1	-0.92	Cytoplasm	enzyme	2954
SLC25A32	solute carrier family 25 member 32	-0.94	Cytoplasm	transporter	81034
AGXT2	alanine--glyoxylate aminotransferase 2	-1.062	Cytoplasm	enzyme	64902
PSPH	phosphoserine phosphatase	-1.084	Cytoplasm	phosphatase	5723
PEMT	phosphatidylethanolamine N-methyltransferase	-1.29	Cytoplasm	enzyme	10400
HMGCL	3-hydroxymethyl-3-methylglutaryl-CoA lyase	-1.445	Cytoplasm	enzyme	3155
ABAT	4-aminobutyrate aminotransferase	-1.477	Cytoplasm	enzyme	18
GLUL	glutamate-ammonia ligase	-1.593	Cytoplasm	enzyme	2752
ASS1	argininosuccinate synthase 1	-1.594	Cytoplasm	enzyme	445
GATM	glycine amidinotransferase	-1.676	Cytoplasm	enzyme	2628
PPAT	phosphoribosyl pyrophosphate amidotransferase	-1.781	Cytoplasm	enzyme	5471
GCLC	glutamate-cysteine ligase catalytic subunit	-2.321	Cytoplasm	enzyme	2729
ME1	malic enzyme 1	-2.867	Cytoplasm	enzyme	4199
GLDC	glycine decarboxylase	-3.033	Cytoplasm	enzyme	2731
AFMID	arylformamidase	-4.439	Nucleus	enzyme	125061
DIO2	iodothyronine deiodinase 2	-4.842	Cytoplasm	enzyme	1734
CDO1	cysteine dioxygenase type 1	-5.229	Cytoplasm	enzyme	1036
	Expressed higher in embryos
	Expressed higher in hatchlings

## Sheet: Sheet9
Symbol	Entrez Gene Name	Log2 Ratio	Location	Type(s)	Entrez Gene ID
HADHB	hydroxyacyl-CoA dehydrogenase trifunctional multienzyme complex subunit beta	0.803	Cytoplasm	enzyme	3032
GGPS1	geranylgeranyl diphosphate synthase 1	-0.747	Cytoplasm	enzyme	9453
LBR	lamin B receptor	-0.948	Nucleus	enzyme	3930
MVD	mevalonate diphosphate decarboxylase	-1.139	Cytoplasm	enzyme	4597
IDI1	isopentenyl-diphosphate delta isomerase 1	-2.012	Cytoplasm	enzyme	3422
ACAT2	acetyl-CoA acetyltransferase 2	-2.309	Cytoplasm	enzyme	39
FDFT1	farnesyl-diphosphate farnesyltransferase 1	-2.464	Cytoplasm	enzyme	2222
HMGCR	3-hydroxy-3-methylglutaryl-CoA reductase	-2.819	Cytoplasm	enzyme	3156
FDPS	farnesyl diphosphate synthase	-2.86	Cytoplasm	enzyme	2224
HSD17B7	hydroxysteroid 17-beta dehydrogenase 7	-2.923	Cytoplasm	enzyme	51478
MSMO1	methylsterol monooxygenase 1	-3.067	Cytoplasm	enzyme	6307
DHCR24	24-dehydrocholesterol reductase	-3.309	Cytoplasm	enzyme	1718
DHCR7	7-dehydrocholesterol reductase	-3.39	Cytoplasm	enzyme	1717
HMGCS1	3-hydroxy-3-methylglutaryl-CoA synthase 1	-3.426	Cytoplasm	enzyme	3157
LSS	lanosterol synthase	-3.693	Cytoplasm	enzyme	4047
NSDHL	NAD(P) dependent steroid dehydrogenase-like	-4.744	Cytoplasm	enzyme	50814
SQLE	squalene epoxidase	-4.922	Cytoplasm	enzyme	6713
	Expressed higher in embryos
	Expressed higher in hatchlings

## Sheet: LPS-IL1 Inhibit RXR_32 AR-DEGs
Symbol	Entrez Gene Name	Log2 Ratio	Location	Type(s)	Entrez Gene ID
LIPC	lipase C, hepatic type	2.117	Extracellular Space	enzyme	3990
CPT1A	carnitine palmitoyltransferase 1A	2.026	Cytoplasm	enzyme	1374
SULT1B1	sulfotransferase family 1B member 1	1.989	Cytoplasm	enzyme	27284
PPARGC1A	PPARG coactivator 1 alpha	1.882	Nucleus	transcription regulator	10891
NR1H4	nuclear receptor subfamily 1 group H member 4	1.541	Nucleus	ligand-dependent nuclear receptor	9971
FABP5	fatty acid binding protein 5	1.271	Cytoplasm	transporter	2171
PPARA	peroxisome proliferator activated receptor alpha	1.271	Nucleus	ligand-dependent nuclear receptor	5465
ALDH1A2	aldehyde dehydrogenase 1 family member A2	1.251	Cytoplasm	enzyme	8854
IL1RAP	interleukin 1 receptor accessory protein	1.242	Plasma Membrane	transmembrane receptor	3556
CETP	cholesteryl ester transfer protein	1.17	Extracellular Space	enzyme	1071
ALDH6A1	aldehyde dehydrogenase 6 family member A1	1.056	Cytoplasm	enzyme	4329
TNFRSF1B	TNF receptor superfamily member 1B	1.037	Plasma Membrane	transmembrane receptor	7133
PAPSS2	3'-phosphoadenosine 5'-phosphosulfate synthase 2	1.019	Cytoplasm	enzyme	9060
ABCB11	ATP binding cassette subfamily B member 11	-0.949	Plasma Membrane	transporter	8647
ALAS1	5'-aminolevulinate synthase 1	-0.952	Cytoplasm	enzyme	211
ABCB9	ATP binding cassette subfamily B member 9	-0.962	Cytoplasm	transporter	23457
SLC27A4	solute carrier family 27 member 4	-0.974	Plasma Membrane	transporter	10999
GSTO1	glutathione S-transferase omega 1	-1.05	Cytoplasm	enzyme	9446
ABCG5	ATP binding cassette subfamily G member 5	-1.119	Plasma Membrane	transporter	64240
ABCC4	ATP binding cassette subfamily C member 4	-1.192	Plasma Membrane	transporter	10257
SOD3	superoxide dismutase 3	-1.433	Extracellular Space	enzyme	6649
ALDH9A1	aldehyde dehydrogenase 9 family member A1	-1.456	Cytoplasm	enzyme	223
ALDH1A1	aldehyde dehydrogenase 1 family member A1	-1.546	Cytoplasm	enzyme	216
ACSL5	acyl-CoA synthetase long chain family member 5	-1.643	Cytoplasm	enzyme	51703
MGST3	microsomal glutathione S-transferase 3	-1.979	Cytoplasm	enzyme	4259
ABCG8	ATP binding cassette subfamily G member 8	-2.268	Plasma Membrane	transporter	64241
FABP7	fatty acid binding protein 7	-2.305	Cytoplasm	transporter	2173
HMGCS1	3-hydroxy-3-methylglutaryl-CoA synthase 1	-3.426	Cytoplasm	enzyme	3157
ACSBG2	acyl-CoA synthetase bubblegum family member 2	-3.451	Cytoplasm	enzyme	81616
FABP1	fatty acid binding protein 1	-3.476	Cytoplasm	transporter	2168
CYP7A1	cytochrome P450 family 7 subfamily A member 1	-4.734	Cytoplasm	enzyme	1581
SLCO1A2	solute carrier organic anion transporter family member 1A2	-5.816	Plasma Membrane	transporter	6579
	Expressed higher in embryos
	Expressed higher in hatchlings

## Sheet: FXR-RXR Activation_25 AR-DEGs
Symbol	Entrez Gene Name	Log2 Ratio	Location	Type(s)	Entrez Gene ID
LIPC	lipase C, hepatic type	2.117	Extracellular Space	enzyme	3990
PPARGC1A	PPARG coactivator 1 alpha	1.882	Nucleus	transcription regulator	10891
G6PC2	glucose-6-phosphatase catalytic subunit 2	1.691	Cytoplasm	phosphatase	57818
NR1H4	nuclear receptor subfamily 1 group H member 4	1.541	Nucleus	ligand-dependent nuclear receptor	9971
LPL	lipoprotein lipase	1.298	Cytoplasm	enzyme	4023
PPARA	peroxisome proliferator activated receptor alpha	1.271	Nucleus	ligand-dependent nuclear receptor	5465
CETP	cholesteryl ester transfer protein	1.17	Extracellular Space	enzyme	1071
APOB	apolipoprotein B	1.156	Extracellular Space	transporter	338
SERPINF1	serpin family F member 1	1.109	Extracellular Space	other	5176
LCAT	lecithin-cholesterol acyltransferase	1.092	Extracellular Space	enzyme	3931
PCYOX1	prenylcysteine oxidase 1	1.04	Cytoplasm	enzyme	51449
SERPINF2	serpin family F member 2	0.879	Extracellular Space	other	5345
TF	transferrin	0.759	Extracellular Space	transporter	7018
PPARG	peroxisome proliferator activated receptor gamma	-0.922	Nucleus	ligand-dependent nuclear receptor	5468
SLCO1B1	solute carrier organic anion transporter family member 1B1	-0.937	Plasma Membrane	transporter	10599
ABCB11	ATP binding cassette subfamily B member 11	-0.949	Plasma Membrane	transporter	8647
MTTP	microsomal triglyceride transfer protein	-0.995	Cytoplasm	transporter	4547
ABCG5	ATP binding cassette subfamily G member 5	-1.119	Plasma Membrane	transporter	64240
CYP8B1	cytochrome P450 family 8 subfamily B member 1	-1.21	Cytoplasm	enzyme	1582
APOA4	apolipoprotein A4	-1.819	Extracellular Space	transporter	337
ABCG8	ATP binding cassette subfamily G member 8	-2.268	Plasma Membrane	transporter	64241
HPX	hemopexin	-3.725	Extracellular Space	transporter	3263
SLC51A	solute carrier family 51 alpha subunit	-4.158	Plasma Membrane	transporter	200931
CYP7A1	cytochrome P450 family 7 subfamily A member 1	-4.734	Cytoplasm	enzyme	1581
FASN	fatty acid synthase	-5.084	Cytoplasm	enzyme	2194
	Expressed higher in embryos
	Expressed higher in hatchlings

## Sheet: LXR-RXR Activation_24 AR-DEGs
Symbol	Entrez Gene Name	Log2 Ratio	Location	Type(s)	Entrez Gene ID
NR1H4	nuclear receptor subfamily 1 group H member 4	1.541	Nucleus	ligand-dependent nuclear receptor	9971
LPL	lipoprotein lipase	1.298	Cytoplasm	enzyme	4023
IL1RAP	interleukin 1 receptor accessory protein	1.242	Plasma Membrane	transmembrane receptor	3556
CETP	cholesteryl ester transfer protein	1.17	Extracellular Space	enzyme	1071
NOS2	nitric oxide synthase 2	1.158	Cytoplasm	enzyme	4843
APOB	apolipoprotein B	1.156	Extracellular Space	transporter	338
SERPINF1	serpin family F member 1	1.109	Extracellular Space	other	5176
LCAT	lecithin-cholesterol acyltransferase	1.092	Extracellular Space	enzyme	3931
PCYOX1	prenylcysteine oxidase 1	1.04	Cytoplasm	enzyme	51449
TNFRSF1B	TNF receptor superfamily member 1B	1.037	Plasma Membrane	transmembrane receptor	7133
ECHS1	enoyl-CoA hydratase, short chain 1	0.881	Cytoplasm	enzyme	1892
SERPINF2	serpin family F member 2	0.879	Extracellular Space	other	5345
TF	transferrin	0.759	Extracellular Space	transporter	7018
ARG2	arginase 2	-0.749	Cytoplasm	enzyme	384
ABCG5	ATP binding cassette subfamily G member 5	-1.119	Plasma Membrane	transporter	64240
APOA4	apolipoprotein A4	-1.819	Extracellular Space	transporter	337
ABCG8	ATP binding cassette subfamily G member 8	-2.268	Plasma Membrane	transporter	64241
FDFT1	farnesyl-diphosphate farnesyltransferase 1	-2.464	Cytoplasm	enzyme	2222
HMGCR	3-hydroxy-3-methylglutaryl-CoA reductase	-2.819	Cytoplasm	enzyme	3156
ACACA	acetyl-CoA carboxylase alpha	-3.356	Cytoplasm	enzyme	31
HPX	hemopexin	-3.725	Extracellular Space	transporter	3263
SCD	stearoyl-CoA desaturase	-4.027	Cytoplasm	enzyme	6319
CYP7A1	cytochrome P450 family 7 subfamily A member 1	-4.734	Cytoplasm	enzyme	1581
FASN	fatty acid synthase	-5.084	Cytoplasm	enzyme	2194
	Expressed higher in embryos
	Expressed higher in hatchlings

[truncated: 2 more sheets: THR-RXR Activation_16 AR-DEGs, Coagulation System_6 AR-DEGs]
