# Supplementary material for: Transcriptional profiling of liver during the critical embryo-to-hatchling transition period in the chicken (Gallus gallus)
Source: BMC Genomics. 2018 Sep 21;19:695. doi: 10.1186/s12864-018-5080-4 (PMC6151027; doi:10.1186/s12864-018-5080-4)
Supplement: Supplementary file 5 — Canonical and biological pathways identified by IPA in the E18 vs. E20 contrast. The AR-DEGs from the E18 vs. E20 contrast were assigned by IPA to overrepresented canonical and functional pathways. IPA uses Fisher’s Exact Test to determine probability (P ≤ 0.05) of each AR-DEG belonging to a particular canonical pathway or biological function. (XLSX 36 kb) [file 12864_2018_5080_MOESM5_ESM.xlsx]

## Sheet: Lipid Synthesis_70 AR-DEGs
Symbol	Entrez Gene Name	Log2 Ratio	Location	Type	Entrez Gene ID
INSIG1	insulin induced gene 1	2.056	Cytoplasm	other	3638
ADH1C	alcohol dehydrogenase 1C (class I), gamma polypeptide	1.71	Cytoplasm	enzyme	126
ALDH1A1	aldehyde dehydrogenase 1 family member A1	1.401	Cytoplasm	enzyme	216
PPARA	peroxisome proliferator activated receptor alpha	1.321	Nucleus	ligand-dependent nuclear receptor	5465
NCAM1	neural cell adhesion molecule 1	1.131	Plasma Membrane	other	4684
SH3YL1	SH3 and SYLF domain containing 1	1.079	Plasma Membrane	other	26751
FDXR	ferredoxin reductase	1.048	Cytoplasm	enzyme	2232
ACSM3	acyl-CoA synthetase medium chain family member 3	1.044	Cytoplasm	enzyme	6296
BHMT	betaine--homocysteine S-methyltransferase	1.025	Cytoplasm	enzyme	635
PON2	paraoxonase 2	0.987	Plasma Membrane	enzyme	5445
NR0B2	nuclear receptor subfamily 0 group B member 2	0.962	Nucleus	ligand-dependent nuclear receptor	8431
CXCL12	C-X-C motif chemokine ligand 12	0.959	Extracellular Space	cytokine	6387
WWOX	WW domain containing oxidoreductase	0.921	Cytoplasm	enzyme	51741
NR1H4	nuclear receptor subfamily 1 group H member 4	0.869	Nucleus	ligand-dependent nuclear receptor	9971
BCL2L1	BCL2 like 1	0.851	Cytoplasm	other	598
CYP1B1	cytochrome P450 family 1 subfamily B member 1	0.81	Cytoplasm	enzyme	1545
GCDH	glutaryl-CoA dehydrogenase	0.777	Cytoplasm	enzyme	2639
FOXO3	forkhead box O3	0.766	Nucleus	transcription regulator	2309
PLAA	phospholipase A2 activating protein	-0.75	Cytoplasm	other	9373
ESRRG	estrogen related receptor gamma	-0.767	Nucleus	ligand-dependent nuclear receptor	2104
HACD2	3-hydroxyacyl-CoA dehydratase 2	-0.792	Cytoplasm	phosphatase	201562
RGS2	regulator of G protein signaling 2	-0.827	Nucleus	other	5997
DDX20	DEAD-box helicase 20	-0.83	Nucleus	transcription regulator	11218
ACSL5	acyl-CoA synthetase long chain family member 5	-0.837	Cytoplasm	enzyme	51703
PPARGC1A	PPARG coactivator 1 alpha	-0.843	Nucleus	transcription regulator	10891
KLF11	Kruppel like factor 11	-0.847	Nucleus	transcription regulator	8462
CD74	CD74 molecule	-0.862	Plasma Membrane	transmembrane receptor	972
PDHA1	pyruvate dehydrogenase E1 alpha 1 subunit	-0.871	Cytoplasm	enzyme	5160
LPL	lipoprotein lipase	-0.893	Cytoplasm	enzyme	4023
PLA2R1	phospholipase A2 receptor 1	-0.894	Plasma Membrane	transmembrane receptor	22925
GAPVD1	GTPase activating protein and VPS9 domains 1	-0.896	Cytoplasm	other	26130
PIGV	phosphatidylinositol glycan anchor biosynthesis class V	-0.897	Cytoplasm	enzyme	55650
PCYT2	phosphate cytidylyltransferase 2, ethanolamine	-0.923	Cytoplasm	enzyme	5833
RAB27A	RAB27A, member RAS oncogene family	-0.942	Cytoplasm	enzyme	5873
ETNK2	ethanolamine kinase 2	-0.943	Cytoplasm	kinase	55224
ABHD5	abhydrolase domain containing 5	-1.021	Cytoplasm	enzyme	51099
ELOVL5	ELOVL fatty acid elongase 5	-1.069	Cytoplasm	enzyme	60481
EGFR	epidermal growth factor receptor	-1.075	Plasma Membrane	kinase	1956
ABCD3	ATP binding cassette subfamily D member 3	-1.08	Cytoplasm	transporter	5825
SOCS3	suppressor of cytokine signaling 3	-1.086	Cytoplasm	phosphatase	9021
CREM	cAMP responsive element modulator	-1.155	Nucleus	transcription regulator	1390
HMGCR	3-hydroxy-3-methylglutaryl-CoA reductase	-1.188	Cytoplasm	enzyme	3156
MC5R	melanocortin 5 receptor	-1.2	Plasma Membrane	G-protein coupled receptor	4161
POR	cytochrome p450 oxidoreductase	-1.217	Cytoplasm	enzyme	5447
EIF6	eukaryotic translation initiation factor 6	-1.281	Cytoplasm	translation regulator	3692
CYP8B1	cytochrome P450 family 8 subfamily B member 1	-1.284	Cytoplasm	enzyme	1582
AKR1D1	aldo-keto reductase family 1 member D1	-1.372	Cytoplasm	enzyme	6718
ABCB1	ATP binding cassette subfamily B member 1	-1.378	Plasma Membrane	transporter	5243
ODC1	ornithine decarboxylase 1	-1.452	Cytoplasm	enzyme	4953
HSPA8	heat shock protein family A (Hsp70) member 8	-1.461	Cytoplasm	enzyme	3312
EGR1	early growth response 1	-1.473	Nucleus	transcription regulator	1958
ABCC4	ATP binding cassette subfamily C member 4	-1.649	Plasma Membrane	transporter	10257
XBP1	X-box binding protein 1	-1.672	Nucleus	transcription regulator	7494
APOA5	apolipoprotein A5	-1.932	Extracellular Space	transporter	116519
APOA4	apolipoprotein A4	-2.092	Extracellular Space	transporter	337
CYP1A1	cytochrome P450 family 1 subfamily A member 1	-2.184	Cytoplasm	enzyme	1543
ALDH1A2	aldehyde dehydrogenase 1 family member A2	-2.356	Cytoplasm	enzyme	8854
CEPT1	choline/ethanolamine phosphotransferase 1	-2.614	Cytoplasm	enzyme	10390
MYC	MYC proto-oncogene, bHLH transcription factor	-2.711	Nucleus	transcription regulator	4609
FABP1	fatty acid binding protein 1	-3.934	Cytoplasm	transporter	2168
	Expressed higher in E18 embryos
	Expressed higher in E20 embryos

## Sheet: Amino Acid Metabolism_33 AR-DEG
Symbol	Entrez Gene Name	Log2 Ratio	Location	Type(s)	Entrez Gene ID
DIO3	iodothyronine deiodinase 3	3.808	Plasma Membrane	enzyme	1735
ACMSD	aminocarboxymuconate semialdehyde decarboxylase	1.687	Cytoplasm	enzyme	130013
GATM	glycine amidinotransferase	1.463	Cytoplasm	enzyme	2628
AMT	aminomethyltransferase	1.376	Cytoplasm	enzyme	275
CTH	cystathionine gamma-lyase	1.325	Cytoplasm	enzyme	1491
PPARA	peroxisome proliferator activated receptor alpha	1.321	Nucleus	ligand-dependent nuclear receptor	5465
BPHL	biphenyl hydrolase like	1.22	Cytoplasm	enzyme	670
ALDH6A1	aldehyde dehydrogenase 6 family member A1	1.149	Cytoplasm	enzyme	4329
PAH	phenylalanine hydroxylase	1.134	Cytoplasm	enzyme	5053
AGXT2	alanine--glyoxylate aminotransferase 2	1.13	Cytoplasm	enzyme	64902
GSTZ1	glutathione S-transferase zeta 1	1.066	Cytoplasm	enzyme	2954
BHMT	betaine--homocysteine S-methyltransferase	1.025	Cytoplasm	enzyme	635
SMS	spermine synthase	0.978	Cytoplasm	enzyme	6611
BCKDHB	branched chain keto acid dehydrogenase E1 subunit beta	0.962	Cytoplasm	enzyme	594
CXCL12	C-X-C motif chemokine ligand 12	0.959	Extracellular Space	cytokine	6387
IVD	isovaleryl-CoA dehydrogenase	0.939	Cytoplasm	enzyme	3712
HGD	homogentisate 1,2-dioxygenase	0.904	Cytoplasm	enzyme	3081
FAH	fumarylacetoacetate hydrolase	0.809	Cytoplasm	enzyme	2184
KMO	kynurenine 3-monooxygenase	0.803	Cytoplasm	enzyme	8564
CNDP2	carnosine dipeptidase 2	0.795	Cytoplasm	peptidase	55748
MCCC2	methylcrotonoyl-CoA carboxylase 2	0.771	Cytoplasm	enzyme	64087
GCH1	GTP cyclohydrolase 1	-0.793	Cytoplasm	enzyme	2643
SLC22A5	solute carrier family 22 member 5	-0.886	Plasma Membrane	transporter	6584
DDAH1	dimethylarginine dimethylaminohydrolase 1	-0.934	Cytoplasm	enzyme	23576
GCLC	glutamate-cysteine ligase catalytic subunit	-0.94	Cytoplasm	enzyme	2729
GLUL	glutamate-ammonia ligase	-1.071	Cytoplasm	enzyme	2752
MTHFR	methylenetetrahydrofolate reductase	-1.155	Cytoplasm	enzyme	4524
SLC25A32	solute carrier family 25 member 32	-1.164	Cytoplasm	transporter	81034
PYCR2	pyrroline-5-carboxylate reductase 2	-1.281	Cytoplasm	enzyme	29920
EGR1	early growth response 1	-1.473	Nucleus	transcription regulator	1958
UROC1	urocanate hydratase 1	-1.667	Cytoplasm	enzyme	131669
MYC	MYC proto-oncogene, bHLH transcription factor	-2.711	Nucleus	transcription regulator	4609
DIO2	iodothyronine deiodinase 2	-5.614	Cytoplasm	enzyme	1734
	Expressed higher in E18 embryos
	Expressed higher in E20 embryos

## Sheet: Insulin Resistance_28 AR-DEGs
Symbol	Entrez Gene Name	Log2 Ratio	Location	Type(s)	Entrez Gene ID
CACNA1D	calcium voltage-gated channel subunit alpha1 D	1.721	Plasma Membrane	ion channel	776
CA9	carbonic anhydrase 9	1.525	Nucleus	enzyme	768
CA13	carbonic anhydrase 13	1.397	Cytoplasm	enzyme	377677
PPARA	peroxisome proliferator activated receptor alpha	1.321	Nucleus	ligand-dependent nuclear receptor	5465
PPP1R3C	protein phosphatase 1 regulatory subunit 3C	1.296	Cytoplasm	phosphatase	5507
SMARCD3	SWI/SNF related, matrix associated, actin dependent regulator of chromatin, subfamily d, member 3	1.17	Nucleus	transcription regulator	6604
NR0B2	nuclear receptor subfamily 0 group B member 2	0.962	Nucleus	ligand-dependent nuclear receptor	8431
GUCY1A3	guanylate cyclase 1 soluble subunit alpha	0.959	Cytoplasm	enzyme	2982
CA2	carbonic anhydrase 2	0.945	Cytoplasm	enzyme	760
NR1H4	nuclear receptor subfamily 1 group H member 4	0.869	Nucleus	ligand-dependent nuclear receptor	9971
P2RY1	purinergic receptor P2Y1	0.869	Plasma Membrane	G-protein coupled receptor	5028
AMY2A	amylase, alpha 2A (pancreatic)	0.808	Extracellular Space	enzyme	279
UCHL3	ubiquitin C-terminal hydrolase L3	-0.766	Cytoplasm	peptidase	7347
PTPN1	protein tyrosine phosphatase, non-receptor type 1	-0.809	Cytoplasm	phosphatase	5770
PPARGC1A	PPARG coactivator 1 alpha	-0.843	Nucleus	transcription regulator	10891
KLF11	Kruppel like factor 11	-0.847	Nucleus	transcription regulator	8462
UBE4B	ubiquitination factor E4B	-0.847	Cytoplasm	enzyme	10277
LPL	lipoprotein lipase	-0.893	Cytoplasm	enzyme	4023
IRS2	insulin receptor substrate 2	-0.912	Cytoplasm	enzyme	8660
HYOU1	hypoxia up-regulated 1	-0.952	Cytoplasm	other	10525
OSMR	oncostatin M receptor	-0.986	Plasma Membrane	transmembrane receptor	9180
ABHD5	abhydrolase domain containing 5	-1.021	Cytoplasm	enzyme	51099
ACHE	acetylcholinesterase (Cartwright blood group)	-1.107	Plasma Membrane	enzyme	43
ACOX1	acyl-CoA oxidase 1	-1.11	Cytoplasm	enzyme	51
HMGCR	3-hydroxy-3-methylglutaryl-CoA reductase	-1.188	Cytoplasm	enzyme	3156
ATP2A2	ATPase sarcoplasmic/endoplasmic reticulum Ca2+ transporting 2	-1.319	Cytoplasm	transporter	488
EGR1	early growth response 1	-1.473	Nucleus	transcription regulator	1958
CPT1A	carnitine palmitoyltransferase 1A	-2.261	Cytoplasm	enzyme	1374
	Expressed higher in E18 embryos
	Expressed higher in E20 embryos

## Sheet: Sirtuin Signaling_19 AR-DEGs
Symbol	Entrez Gene Name	Log2 Ratio	Location	Type(s)	Entrez Gene ID
BPGM	bisphosphoglycerate mutase	1.557	Extracellular Space	phosphatase	669
PPARA	peroxisome proliferator activated receptor alpha	1.321	Nucleus	ligand-dependent nuclear receptor	5465
NR1H4	nuclear receptor subfamily 1 group H member 4	0.869	Nucleus	ligand-dependent nuclear receptor	9971
XRCC5	X-ray repair cross complementing 5	0.822	Nucleus	enzyme	7520
FOXO3	forkhead box O3	0.766	Nucleus	transcription regulator	2309
PPARGC1A	PPARG coactivator 1 alpha	-0.843	Nucleus	transcription regulator	10891
PDHA1	pyruvate dehydrogenase E1 alpha 1 subunit	-0.871	Cytoplasm	enzyme	5160
SLC25A5	solute carrier family 25 member 5	-0.873	Cytoplasm	transporter	292
CLOCK	clock circadian regulator	-0.883	Nucleus	transcription regulator	9575
SLC25A6	solute carrier family 25 member 6	-0.923	Cytoplasm	transporter	293
MAP1LC3A	microtubule associated protein 1 light chain 3 alpha	-0.955	Cytoplasm	other	84557
ATG12	autophagy related 12	-0.995	Cytoplasm	other	9140
POLR1A	RNA polymerase I subunit A	-1.003	Nucleus	enzyme	25885
TIMM17A	translocase of inner mitochondrial membrane 17A	-1.05	Cytoplasm	transporter	10440
MAPK6	mitogen-activated protein kinase 6	-1.064	Cytoplasm	kinase	5597
SMARCA5	SWI/SNF related, matrix associated, actin dependent regulator of chromatin, subfamily a, member 5	-1.232	Nucleus	transcription regulator	8467
SLC25A4	solute carrier family 25 member 4	-1.393	Cytoplasm	transporter	291
CPT1A	carnitine palmitoyltransferase 1A	-2.261	Cytoplasm	enzyme	1374
MYC	MYC proto-oncogene, bHLH transcription factor	-2.711	Nucleus	transcription regulator	4609
	Expressed higher in E18 embryos
	Expressed higher in E20 embryos

## Sheet: FXR-RXR Activation_11 AR-DEGs
Symbol	Entrez Gene Name	Log2 Ratio	Location	Type(s)	Entrez Gene ID
TTR	transthyretin	1.388	Extracellular Space	transporter	7276
PPARA	peroxisome proliferator activated receptor alpha	1.321	Nucleus	ligand-dependent nuclear receptor	5465
NR0B2	nuclear receptor subfamily 0 group B member 2	0.962	Nucleus	ligand-dependent nuclear receptor	8431
NR1H4	nuclear receptor subfamily 1 group H member 4	0.869	Nucleus	ligand-dependent nuclear receptor	9971
PPARGC1A	PPARG coactivator 1 alpha	-0.843	Nucleus	transcription regulator	10891
LPL	lipoprotein lipase	-0.893	Cytoplasm	enzyme	4023
SERPINF1	serpin family F member 1	-0.898	Extracellular Space	other	5176
SLC51A	solute carrier family 51 alpha subunit	-1.27	Plasma Membrane	transporter	200931
CYP8B1	cytochrome P450 family 8 subfamily B member 1	-1.284	Cytoplasm	enzyme	1582
APOA4	apolipoprotein A4	-2.092	Extracellular Space	transporter	337
HPX	hemopexin	-3.382	Extracellular Space	transporter	3263
	Expressed higher in E18 embryos
	Expressed higher in E20 embryos
