# Supplementary material for: Transcriptional profiling of liver during the critical embryo-to-hatchling transition period in the chicken (Gallus gallus)
Source: BMC Genomics. 2018 Sep 21;19:695. doi: 10.1186/s12864-018-5080-4 (PMC6151027; doi:10.1186/s12864-018-5080-4)
Supplement: Supplementary file 6 — Canonical-biological pathways identified by IPA in the contrast of E18 embryos vs. D3 hatchlings. The AR-DEGs identified in the E18 vs. D3 contrast were assigned by IPA to overrepresented canonical and functional and pathways. IPA uses Fisher’s Exact Test to determine probability (P ≤ 0.05) of each AR-DEG belonging to a particular canonical pathway or biological function. (XLSX 44 kb) [file 12864_2018_5080_MOESM6_ESM.xlsx]

## Sheet: Synthesis of Lipid_215 AR-DEGs
Symbol	Entrez Gene Name	Log2 Ratio	Location	Type(s)	Entrez Gene ID
MOGAT1	monoacylglycerol O-acyltransferase 1	6.379	Cytoplasm	enzyme	116255
PDK4	pyruvate dehydrogenase kinase 4	5.349	Cytoplasm	kinase	5166
IGFBP2	insulin like growth factor binding protein 2	2.937	Extracellular Space	other	3485
PTGDS	prostaglandin D2 synthase	2.873	Cytoplasm	enzyme	5730
TNFSF10	TNF superfamily member 10	2.84	Extracellular Space	cytokine	8743
FDXR	ferredoxin reductase	2.712	Cytoplasm	enzyme	2232
LIPC	lipase C, hepatic type	2.645	Extracellular Space	enzyme	3990
CES1	carboxylesterase 1	2.607	Cytoplasm	enzyme	1066
PPARGC1A	PPARG coactivator 1 alpha	2.362	Nucleus	transcription regulator	10891
NCAM1	neural cell adhesion molecule 1	2.358	Plasma Membrane	other	4684
CXCL12	C-X-C motif chemokine ligand 12	2.333	Extracellular Space	cytokine	6387
PPARA	peroxisome proliferator activated receptor alpha	2.096	Nucleus	ligand-dependent nuclear receptor	5465
NR1H4	nuclear receptor subfamily 1 group H member 4	2.085	Nucleus	ligand-dependent nuclear receptor	9971
HMOX2	heme oxygenase 2	1.788	Cytoplasm	enzyme	3163
DAB1	DAB1, reelin adaptor protein	1.782	Cytoplasm	other	1600
GPLD1	glycosylphosphatidylinositol specific phospholipase D1	1.773	Cytoplasm	enzyme	2822
CETP	cholesteryl ester transfer protein	1.763	Extracellular Space	enzyme	1071
SH3YL1	SH3 and SYLF domain containing 1	1.712	Plasma Membrane	other	26751
EGFR	epidermal growth factor receptor	1.707	Plasma Membrane	kinase	1956
MOG	myelin oligodendrocyte glycoprotein	1.686	Extracellular Space	other	4340
RGN	regucalcin	1.675	Nucleus	enzyme	9104
BMP5	bone morphogenetic protein 5	1.626	Extracellular Space	growth factor	653
C5	complement C5	1.561	Extracellular Space	cytokine	727
GHR	growth hormone receptor	1.547	Plasma Membrane	transmembrane receptor	2690
LCAT	lecithin-cholesterol acyltransferase	1.472	Extracellular Space	enzyme	3931
SIRT1	sirtuin 1	1.463	Nucleus	transcription regulator	23411
HSD3B2	hydroxy-delta-5-steroid dehydrogenase, 3 beta- and steroid delta-isomerase 2	1.417	Cytoplasm	enzyme	3284
CREBL2	cAMP responsive element binding protein like 2	1.405	Nucleus	transcription regulator	1389
APOB	apolipoprotein B	1.395	Extracellular Space	transporter	338
EDNRA	endothelin receptor type A	1.364	Plasma Membrane	transmembrane receptor	1909
F2	coagulation factor II, thrombin	1.341	Extracellular Space	peptidase	2147
PRNP	prion protein	1.325	Plasma Membrane	other	5621
FABP5	fatty acid binding protein 5	1.307	Cytoplasm	transporter	2171
NOS2	nitric oxide synthase 2	1.285	Cytoplasm	enzyme	4843
WWOX	WW domain containing oxidoreductase	1.279	Cytoplasm	enzyme	51741
ABCA8	ATP binding cassette subfamily A member 8	1.227	Plasma Membrane	transporter	10351
GGT5	gamma-glutamyltransferase 5	1.214	Plasma Membrane	enzyme	2687
VWF	von Willebrand factor	1.192	Extracellular Space	other	7450
LPL	lipoprotein lipase	1.179	Cytoplasm	enzyme	4023
TFCP2L1	transcription factor CP2 like 1	1.179	Nucleus	transcription regulator	29842
RHOQ	ras homolog family member Q	1.178	Plasma Membrane	enzyme	23433
CYP1B1	cytochrome P450 family 1 subfamily B member 1	1.144	Cytoplasm	enzyme	1545
GPAT4	glycerol-3-phosphate acyltransferase 4	1.138	Cytoplasm	enzyme	137964
DGKQ	diacylglycerol kinase theta	1.135	Cytoplasm	kinase	1609
HSD3B7	hydroxy-delta-5-steroid dehydrogenase, 3 beta- and steroid delta-isomerase 7	1.12	Cytoplasm	enzyme	80270
KDSR	3-ketodihydrosphingosine reductase	1.111	Plasma Membrane	enzyme	2531
ADIPOQ	adiponectin, C1Q and collagen domain containing	1.106	Extracellular Space	other	9370
HMOX1	heme oxygenase 1	1.098	Cytoplasm	enzyme	3162
ACSM3	acyl-CoA synthetase medium chain family member 3	1.051	Cytoplasm	enzyme	6296
FYN	FYN proto-oncogene, Src family tyrosine kinase	1.044	Plasma Membrane	kinase	2534
ESR1	estrogen receptor 1	1.039	Nucleus	ligand-dependent nuclear receptor	2099
PDE5A	phosphodiesterase 5A	1.03	Cytoplasm	enzyme	8654
SLC1A1	solute carrier family 1 member 1	1.03	Plasma Membrane	transporter	6505
DECR1	2,4-dienoyl-CoA reductase 1	1.018	Cytoplasm	enzyme	1666
PIP5K1B	phosphatidylinositol-4-phosphate 5-kinase type 1 beta	0.998	Cytoplasm	kinase	8395
HGF	hepatocyte growth factor	0.995	Extracellular Space	growth factor	3082
GBGT1	globoside alpha-1,3-N-acetylgalactosaminyltransferase 1 (FORS blood group)	0.987	Other	enzyme	26301
PROX1	prospero homeobox 1	0.937	Nucleus	transcription regulator	5629
CREB3L3	cAMP responsive element binding protein 3 like 3	0.921	Cytoplasm	transcription regulator	84699
BMP6	bone morphogenetic protein 6	0.918	Extracellular Space	growth factor	654
IDH1	isocitrate dehydrogenase (NADP(+)) 1, cytosolic	0.916	Cytoplasm	enzyme	3417
SERINC5	serine incorporator 5	0.91	Plasma Membrane	transporter	256987
BNIP3	BCL2 interacting protein 3	0.898	Cytoplasm	other	664
ASAH1	N-acylsphingosine amidohydrolase 1	0.895	Cytoplasm	enzyme	427
CD36	CD36 molecule	0.886	Plasma Membrane	transmembrane receptor	948
FOXO3	forkhead box O3	0.886	Nucleus	transcription regulator	2309
SORBS1	sorbin and SH3 domain containing 1	0.873	Plasma Membrane	other	10580
FN1	fibronectin 1	0.835	Extracellular Space	enzyme	2335
NR0B1	nuclear receptor subfamily 0 group B member 1	0.83	Nucleus	ligand-dependent nuclear receptor	190
MAPK14	mitogen-activated protein kinase 14	0.828	Cytoplasm	kinase	1432
CNTF	ciliary neurotrophic factor	0.817	Extracellular Space	cytokine	1270
DAGLA	diacylglycerol lipase alpha	0.814	Plasma Membrane	enzyme	747
ST8SIA5	ST8 alpha-N-acetyl-neuraminide alpha-2,8-sialyltransferase 5	0.812	Cytoplasm	enzyme	29906
SGPL1	sphingosine-1-phosphate lyase 1	0.809	Cytoplasm	enzyme	8879
RARB	retinoic acid receptor beta	0.789	Nucleus	ligand-dependent nuclear receptor	5915
ADH1C	alcohol dehydrogenase 1C (class I), gamma polypeptide	0.782	Cytoplasm	enzyme	126
GNAI3	G protein subunit alpha i3	0.763	Cytoplasm	enzyme	2773
GCDH	glutaryl-CoA dehydrogenase	0.757	Cytoplasm	enzyme	2639
COX7A2	cytochrome c oxidase subunit 7A2	-0.751	Cytoplasm	enzyme	1347
NPC2	NPC intracellular cholesterol transporter 2	-0.776	Extracellular Space	transporter	10577
PDGFA	platelet derived growth factor subunit A	-0.779	Extracellular Space	growth factor	5154
PCYT1A	phosphate cytidylyltransferase 1, choline, alpha	-0.791	Cytoplasm	enzyme	5130
CYP2R1	cytochrome P450 family 2 subfamily R member 1	-0.793	Cytoplasm	enzyme	120227
KITLG	KIT ligand	-0.798	Extracellular Space	growth factor	4254
MC5R	melanocortin 5 receptor	-0.805	Plasma Membrane	G-protein coupled receptor	4161
PRPF19	pre-mRNA processing factor 19	-0.805	Nucleus	enzyme	27339
ALG2	ALG2, alpha-1,3/1,6-mannosyltransferase	-0.84	Cytoplasm	enzyme	85365
PPARD	peroxisome proliferator activated receptor delta	-0.857	Nucleus	ligand-dependent nuclear receptor	5467
MYO5A	myosin VA	-0.865	Cytoplasm	enzyme	4644
PIK3R1	phosphoinositide-3-kinase regulatory subunit 1	-0.871	Cytoplasm	kinase	5295
PIGV	phosphatidylinositol glycan anchor biosynthesis class V	-0.886	Cytoplasm	enzyme	55650
MAP2K1	mitogen-activated protein kinase kinase 1	-0.887	Cytoplasm	kinase	5604
SCAP	SREBF chaperone	-0.903	Cytoplasm	other	22937
SPTLC2	serine palmitoyltransferase long chain base subunit 2	-0.906	Cytoplasm	enzyme	9517
MTOR	mechanistic target of rapamycin kinase	-0.907	Nucleus	kinase	2475
DHDDS	dehydrodolichyl diphosphate synthase subunit	-0.908	Cytoplasm	enzyme	79947
YWHAG	tyrosine 3-monooxygenase/tryptophan 5-monooxygenase activation protein gamma	-0.911	Cytoplasm	other	7532
PIGC	phosphatidylinositol glycan anchor biosynthesis class C	-0.912	Cytoplasm	enzyme	5279
CADM1	cell adhesion molecule 1	-0.913	Plasma Membrane	other	23705
ACSL3	acyl-CoA synthetase long chain family member 3	-0.924	Cytoplasm	enzyme	2181
ALG12	ALG12, alpha-1,6-mannosyltransferase	-0.924	Cytoplasm	enzyme	79087
CREM	cAMP responsive element modulator	-0.931	Nucleus	transcription regulator	1390
ARF6	ADP ribosylation factor 6	-0.932	Plasma Membrane	transporter	382
PIK3CG	phosphatidylinositol-4,5-bisphosphate 3-kinase catalytic subunit gamma	-0.935	Cytoplasm	kinase	5294
LIMK1	LIM domain kinase 1	-0.937	Cytoplasm	kinase	3984
CYP39A1	cytochrome P450 family 39 subfamily A member 1	-0.949	Cytoplasm	enzyme	51302
JAZF1	JAZF zinc finger 1	-0.976	Nucleus	transcription regulator	221895
PDSS1	decaprenyl diphosphate synthase subunit 1	-0.98	Cytoplasm	enzyme	23590
CEBPB	CCAAT/enhancer binding protein beta	-0.982	Nucleus	transcription regulator	1051
CEPT1	choline/ethanolamine phosphotransferase 1	-0.982	Cytoplasm	enzyme	10390
TLR3	toll like receptor 3	-0.988	Plasma Membrane	transmembrane receptor	7098
APOA5	apolipoprotein A5	-0.99	Extracellular Space	transporter	116519
ADA	adenosine deaminase	-1.002	Cytoplasm	enzyme	100
DDX20	DEAD-box helicase 20	-1.005	Nucleus	transcription regulator	11218
SOCS3	suppressor of cytokine signaling 3	-1.005	Cytoplasm	phosphatase	9021
GGPS1	geranylgeranyl diphosphate synthase 1	-1.022	Cytoplasm	enzyme	9453
DEGS1	delta 4-desaturase, sphingolipid 1	-1.024	Plasma Membrane	enzyme	8560
EIF6	eukaryotic translation initiation factor 6	-1.041	Cytoplasm	translation regulator	3692
SLCO1B1	solute carrier organic anion transporter family member 1B1	-1.043	Plasma Membrane	transporter	10599
PTDSS1	phosphatidylserine synthase 1	-1.05	Cytoplasm	enzyme	9791
IL18	interleukin 18	-1.071	Extracellular Space	cytokine	3606
PLAA	phospholipase A2 activating protein	-1.071	Cytoplasm	other	9373
ITGB2	integrin subunit beta 2	-1.083	Plasma Membrane	transmembrane receptor	3689
F2RL1	F2R like trypsin receptor 1	-1.087	Plasma Membrane	G-protein coupled receptor	2150
CHKA	choline kinase alpha	-1.099	Cytoplasm	kinase	1119
DGKZ	diacylglycerol kinase zeta	-1.105	Cytoplasm	kinase	8525
SMPD4	sphingomyelin phosphodiesterase 4	-1.118	Cytoplasm	enzyme	55627
BAK1	BCL2 antagonist/killer 1	-1.132	Cytoplasm	other	578
KLF11	Kruppel like factor 11	-1.138	Nucleus	transcription regulator	8462
RGS2	regulator of G protein signaling 2	-1.14	Nucleus	other	5997
MIF	macrophage migration inhibitory factor	-1.147	Extracellular Space	cytokine	4282
ELOVL7	ELOVL fatty acid elongase 7	-1.181	Cytoplasm	enzyme	79993
PCYT2	phosphate cytidylyltransferase 2, ethanolamine	-1.195	Cytoplasm	enzyme	5833
MTTP	microsomal triglyceride transfer protein	-1.197	Cytoplasm	transporter	4547
CASP8	caspase 8	-1.206	Nucleus	peptidase	841
PDHB	pyruvate dehydrogenase E1 beta subunit	-1.209	Cytoplasm	enzyme	5162
B4GALT6	beta-1,4-galactosyltransferase 6	-1.22	Cytoplasm	enzyme	9331
PGD	phosphogluconate dehydrogenase	-1.22	Cytoplasm	enzyme	5226
ABCB1	ATP binding cassette subfamily B member 1	-1.228	Plasma Membrane	transporter	5243
NAPEPLD	N-acyl phosphatidylethanolamine phospholipase D	-1.231	Cytoplasm	enzyme	222236
CD74	CD74 molecule	-1.248	Plasma Membrane	transmembrane receptor	972
PPARG	peroxisome proliferator activated receptor gamma	-1.252	Nucleus	ligand-dependent nuclear receptor	5468
SH3KBP1	SH3 domain containing kinase binding protein 1	-1.257	Cytoplasm	other	30011
INSIG1	insulin induced gene 1	-1.325	Cytoplasm	other	3638
PTPN11	protein tyrosine phosphatase, non-receptor type 11	-1.332	Cytoplasm	phosphatase	5781
SLC27A4	solute carrier family 27 member 4	-1.336	Plasma Membrane	transporter	10999
RAB27A	RAB27A, member RAS oncogene family	-1.343	Cytoplasm	enzyme	5873
FITM2	fat storage inducing transmembrane protein 2	-1.377	Cytoplasm	other	128486
PEMT	phosphatidylethanolamine N-methyltransferase	-1.383	Cytoplasm	enzyme	10400
ABCD3	ATP binding cassette subfamily D member 3	-1.398	Cytoplasm	transporter	5825
MVD	mevalonate diphosphate decarboxylase	-1.437	Cytoplasm	enzyme	4597
EPHX2	epoxide hydrolase 2	-1.44	Cytoplasm	enzyme	2053
ANG	angiogenin	-1.471	Extracellular Space	enzyme	283
FGFR3	fibroblast growth factor receptor 3	-1.485	Plasma Membrane	kinase	2261
ATP1A1	ATPase Na+/K+ transporting subunit alpha 1	-1.49	Plasma Membrane	transporter	476
SEC14L2	SEC14 like lipid binding 2	-1.528	Cytoplasm	transporter	23541
POR	cytochrome p450 oxidoreductase	-1.548	Cytoplasm	enzyme	5447
GPR39	G protein-coupled receptor 39	-1.591	Plasma Membrane	G-protein coupled receptor	2863
PISD	phosphatidylserine decarboxylase	-1.633	Cytoplasm	enzyme	23761
HACD2	3-hydroxyacyl-CoA dehydratase 2	-1.644	Cytoplasm	phosphatase	201562
ST3GAL5	ST3 beta-galactoside alpha-2,3-sialyltransferase 5	-1.661	Cytoplasm	enzyme	8869
LYN	LYN proto-oncogene, Src family tyrosine kinase	-1.684	Cytoplasm	kinase	4067
PDHA1	pyruvate dehydrogenase E1 alpha 1 subunit	-1.695	Cytoplasm	enzyme	5160
ABCC4	ATP binding cassette subfamily C member 4	-1.774	Plasma Membrane	transporter	10257
GNPAT	glyceronephosphate O-acyltransferase	-1.808	Cytoplasm	enzyme	8443
SELENOI	selenoprotein I	-1.812	Cytoplasm	enzyme	85465
ABHD5	abhydrolase domain containing 5	-1.834	Cytoplasm	enzyme	51099
ETNK2	ethanolamine kinase 2	-1.856	Cytoplasm	kinase	55224
MYC	MYC proto-oncogene, bHLH transcription factor	-1.885	Nucleus	transcription regulator	4609
HSPA8	heat shock protein family A (Hsp70) member 8	-1.927	Cytoplasm	enzyme	3312
ABAT	4-aminobutyrate aminotransferase	-1.928	Cytoplasm	enzyme	18
ACSL5	acyl-CoA synthetase long chain family member 5	-1.958	Cytoplasm	enzyme	51703
PPAT	phosphoribosyl pyrophosphate amidotransferase	-1.977	Cytoplasm	enzyme	5471
CRHR2	corticotropin releasing hormone receptor 2	-2.061	Plasma Membrane	G-protein coupled receptor	1395
GSTA3	glutathione S-transferase alpha 3	-2.197	Cytoplasm	enzyme	2940
LPIN1	lipin 1	-2.224	Nucleus	phosphatase	23175
CYP8B1	cytochrome P450 family 8 subfamily B member 1	-2.265	Cytoplasm	enzyme	1582
BRCA1	BRCA1, DNA repair associated	-2.282	Nucleus	transcription regulator	672
ELOVL1	ELOVL fatty acid elongase 1	-2.378	Cytoplasm	enzyme	64834
ENPP2	ectonucleotide pyrophosphatase/phosphodiesterase 2	-2.397	Plasma Membrane	enzyme	5168
ABCG8	ATP binding cassette subfamily G member 8	-2.411	Plasma Membrane	transporter	64241
SREBF2	sterol regulatory element binding transcription factor 2	-2.515	Nucleus	transcription regulator	6721
APOA4	apolipoprotein A4	-2.642	Extracellular Space	transporter	337
GPAM	glycerol-3-phosphate acyltransferase, mitochondrial	-2.659	Cytoplasm	enzyme	57678
ODC1	ornithine decarboxylase 1	-2.895	Cytoplasm	enzyme	4953
MGST3	microsomal glutathione S-transferase 3	-2.969	Cytoplasm	enzyme	4259
EREG	epiregulin	-2.973	Extracellular Space	growth factor	2069
DPP4	dipeptidyl peptidase 4	-3.022	Plasma Membrane	peptidase	1803
FDFT1	farnesyl-diphosphate farnesyltransferase 1	-3.066	Cytoplasm	enzyme	2222
IDI1	isopentenyl-diphosphate delta isomerase 1	-3.119	Cytoplasm	enzyme	3422
PLIN2	perilipin 2	-3.307	Plasma Membrane	other	123
ACAT2	acetyl-CoA acetyltransferase 2	-3.339	Cytoplasm	enzyme	39
AGPAT2	1-acylglycerol-3-phosphate O-acyltransferase 2	-3.341	Cytoplasm	enzyme	10555
PNPLA3	patatin like phospholipase domain containing 3	-3.645	Cytoplasm	enzyme	80339
ACLY	ATP citrate lyase	-3.902	Cytoplasm	enzyme	47
LDLR	low density lipoprotein receptor	-3.943	Plasma Membrane	transporter	3949
FDPS	farnesyl diphosphate synthase	-3.997	Cytoplasm	enzyme	2224
ELOVL6	ELOVL fatty acid elongase 6	-4.044	Cytoplasm	enzyme	79071
FADS1	fatty acid desaturase 1	-4.099	Plasma Membrane	enzyme	3992
ME1	malic enzyme 1	-4.114	Cytoplasm	enzyme	4199
HSD17B7	hydroxysteroid 17-beta dehydrogenase 7	-4.149	Cytoplasm	enzyme	51478
ACACA	acetyl-CoA carboxylase alpha	-4.223	Cytoplasm	enzyme	31
HMGCR	3-hydroxy-3-methylglutaryl-CoA reductase	-4.258	Cytoplasm	enzyme	3156
DHCR7	7-dehydrocholesterol reductase	-4.399	Cytoplasm	enzyme	1717
DHCR24	24-dehydrocholesterol reductase	-4.404	Cytoplasm	enzyme	1718
ELOVL2	ELOVL fatty acid elongase 2	-4.489	Cytoplasm	enzyme	54898
FABP1	fatty acid binding protein 1	-4.82	Cytoplasm	transporter	2168
LSS	lanosterol synthase	-4.875	Cytoplasm	enzyme	4047
STARD4	StAR related lipid transfer domain containing 4	-4.945	Cytoplasm	transporter	134429
FADS2	fatty acid desaturase 2	-5.353	Plasma Membrane	enzyme	9415
CYP7A1	cytochrome P450 family 7 subfamily A member 1	-5.654	Cytoplasm	enzyme	1581
SCD	stearoyl-CoA desaturase	-5.711	Cytoplasm	enzyme	6319
FASN	fatty acid synthase	-6.479	Cytoplasm	enzyme	2194
ELOVL5	ELOVL fatty acid elongase 5	-6.642	Cytoplasm	enzyme	60481
THRSPA	thyroid hormone responsive Spot 14 protein-alpha	-8.864	Nucleus	transcription regulator	7069
	Expressed higher in E18 embryos
	Expressed higher in D3 hatchlings

## Sheet: Cholerstrol Biosynthesis_10 AR
Symbol	Entrez Gene Name	Log2 Ratio	Location	Type(s)	Entrez Gene ID
MVD	mevalonate diphosphate decarboxylase	-1.437	Cytoplasm	enzyme	4597
FDFT1	farnesyl-diphosphate farnesyltransferase 1	-3.066	Cytoplasm	enzyme	2222
IDI1	isopentenyl-diphosphate delta isomerase 1	-3.119	Cytoplasm	enzyme	3422
ACAT2	acetyl-CoA acetyltransferase 2	-3.339	Cytoplasm	enzyme	39
FDPS	farnesyl diphosphate synthase	-3.997	Cytoplasm	enzyme	2224
HMGCR	3-hydroxy-3-methylglutaryl-CoA reductase	-4.258	Cytoplasm	enzyme	3156
DHCR7	7-dehydrocholesterol reductase	-4.399	Cytoplasm	enzyme	1717
HMGCS1	3-hydroxy-3-methylglutaryl-CoA synthase 1	-4.598	Cytoplasm	enzyme	3157
LSS	lanosterol synthase	-4.875	Cytoplasm	enzyme	4047
SQLE	squalene epoxidase	-6.7	Cytoplasm	enzyme	6713
	Higher expression in E18 embryos

## Sheet: Oxidative Stress Res 51 AR-DEG
Symbol	Entrez Gene Name	Log2 Ratio	Location	Type(s)	Entrez Gene ID
DNAJC12	DnaJ heat shock protein family (Hsp40) member C12	3.887	Cytoplasm	other	56521
CBR1	carbonyl reductase 1	2.229	Cytoplasm	enzyme	873
FGFR2	fibroblast growth factor receptor 2	1.627	Plasma Membrane	kinase	2263
CYP2U1	cytochrome P450 family 2 subfamily U member 1	1.44	Cytoplasm	enzyme	113612
HMOX1	heme oxygenase 1	1.098	Cytoplasm	enzyme	3162
CAT	catalase	1.004	Cytoplasm	enzyme	847
DNAJB6	DnaJ heat shock protein family (Hsp40) member B6	0.982	Nucleus	transcription regulator	10049
GSTK1	glutathione S-transferase kappa 1	0.918	Cytoplasm	enzyme	373156
GAB1	GRB2 associated binding protein 1	0.844	Cytoplasm	kinase	2549
ATF4	activating transcription factor 4	0.834	Nucleus	transcription regulator	468
MAPK14	mitogen-activated protein kinase 14	0.828	Cytoplasm	kinase	1432
DNAJC18	DnaJ heat shock protein family (Hsp40) member C18	-0.762	Other	enzyme	202052
PRKD3	protein kinase D3	-0.765	Nucleus	kinase	23683
PRDX1	peroxiredoxin 1	-0.786	Cytoplasm	enzyme	5052
KRAS	KRAS proto-oncogene, GTPase	-0.789	Cytoplasm	enzyme	3845
CYP2R1	cytochrome P450 family 2 subfamily R member 1	-0.793	Cytoplasm	enzyme	120227
ACTB	actin beta	-0.799	Cytoplasm	other	60
GCLM	glutamate-cysteine ligase modifier subunit	-0.829	Cytoplasm	enzyme	2730
PIK3R4	phosphoinositide-3-kinase regulatory subunit 4	-0.833	Cytoplasm	kinase	30849
DNAJC11	DnaJ heat shock protein family (Hsp40) member C11	-0.855	Cytoplasm	other	55735
PIK3R1	phosphoinositide-3-kinase regulatory subunit 1	-0.871	Cytoplasm	kinase	5295
MAP2K1	mitogen-activated protein kinase kinase 1	-0.887	Cytoplasm	kinase	5604
MAP3K5	mitogen-activated protein kinase kinase kinase 5	-0.926	Cytoplasm	kinase	4217
DNAJC21	DnaJ heat shock protein family (Hsp40) member C21	-0.929	Other	other	134218
PIK3CG	phosphatidylinositol-4,5-bisphosphate 3-kinase catalytic subunit gamma	-0.935	Cytoplasm	kinase	5294
DNAJC9	DnaJ heat shock protein family (Hsp40) member C9	-0.971	Nucleus	other	23234
VCP	valosin containing protein	-1.02	Cytoplasm	enzyme	7415
GRB2	growth factor receptor bound protein 2	-1.052	Cytoplasm	kinase	2885
CCT7	chaperonin containing TCP1 subunit 7	-1.086	Cytoplasm	other	10574
MAP2K2	mitogen-activated protein kinase kinase 2	-1.093	Cytoplasm	kinase	5605
FKBP5	FK506 binding protein 5	-1.11	Nucleus	enzyme	2289
USP14	ubiquitin specific peptidase 14	-1.113	Cytoplasm	peptidase	9097
UBE2K	ubiquitin conjugating enzyme E2 K	-1.117	Cytoplasm	transcription regulator	3093
SOD3	superoxide dismutase 3	-1.148	Extracellular Space	enzyme	6649
RBX1	ring-box 1	-1.207	Cytoplasm	enzyme	9978
DNAJC10	DnaJ heat shock protein family (Hsp40) member C10	-1.281	Cytoplasm	enzyme	54431
PTPN11	protein tyrosine phosphatase, non-receptor type 11	-1.332	Cytoplasm	phosphatase	5781
PRKCE	protein kinase C epsilon	-1.333	Cytoplasm	kinase	5581
GSTO1	glutathione S-transferase omega 1	-1.447	Cytoplasm	enzyme	9446
FGFR3	fibroblast growth factor receptor 3	-1.485	Plasma Membrane	kinase	2261
DNAJA4	DnaJ heat shock protein family (Hsp40) member A4	-1.522	Nucleus	other	55466
DNAJA1	DnaJ heat shock protein family (Hsp40) member A1	-1.558	Nucleus	other	3301
DNAJB9	DnaJ heat shock protein family (Hsp40) member B9	-1.731	Nucleus	other	4189
ABCC4	ATP binding cassette subfamily C member 4	-1.774	Plasma Membrane	transporter	10257
HERPUD1	homocysteine inducible ER protein with ubiquitin like domain 1	-1.781	Cytoplasm	other	9709
AKR1A1	aldo-keto reductase family 1 member A1	-1.889	Cytoplasm	enzyme	10327
DNAJB11	DnaJ heat shock protein family (Hsp40) member B11	-1.971	Cytoplasm	other	51726
HSP90AB1	heat shock protein 90 alpha family class B member 1	-2.114	Cytoplasm	enzyme	3326
HSP90AA1	heat shock protein 90 alpha family class A member 1	-2.194	Cytoplasm	enzyme	3320
GCLC	glutamate-cysteine ligase catalytic subunit	-2.778	Cytoplasm	enzyme	2729
MGST3	microsomal glutathione S-transferase 3	-2.969	Cytoplasm	enzyme	4259
	Expressed higher in E18 embryos
	Expressed higher in D3 hatchlings

## Sheet: THR-RXR Activation_27 AR-DEGs
Symbol	Entrez Gene Name	Log2 Ratio	Location	Type(s)	Entrez Gene ID
DIO3	iodothyronine deiodinase 3	6.625	Plasma Membrane	enzyme	1735
PPARGC1A	PPARG coactivator 1 alpha	2.362	Nucleus	transcription regulator	10891
SLC16A2	solute carrier family 16 member 2	1.951	Plasma Membrane	transporter	6567
FGFR2	fibroblast growth factor receptor 2	1.627	Plasma Membrane	kinase	2263
CAMK4	calcium/calmodulin dependent protein kinase IV	1.515	Nucleus	kinase	814
GAB1	GRB2 associated binding protein 1	0.844	Cytoplasm	kinase	2549
FGA	fibrinogen alpha chain	0.837	Extracellular Space	other	2243
PDE3B	phosphodiesterase 3B	0.829	Cytoplasm	enzyme	5140
SLC2A1	solute carrier family 2 member 1	0.814	Plasma Membrane	transporter	6513
NCOA4	nuclear receptor coactivator 4	0.784	Nucleus	transcription regulator	8031
NCOR1	nuclear receptor corepressor 1	0.758	Nucleus	transcription regulator	9611
PIK3R4	phosphoinositide-3-kinase regulatory subunit 4	-0.833	Cytoplasm	kinase	30849
HDAC3	histone deacetylase 3	-0.858	Nucleus	transcription regulator	8841
PIK3R1	phosphoinositide-3-kinase regulatory subunit 1	-0.871	Cytoplasm	kinase	5295
MTOR	mechanistic target of rapamycin kinase	-0.907	Nucleus	kinase	2475
PIK3CG	phosphatidylinositol-4,5-bisphosphate 3-kinase catalytic subunit gamma	-0.935	Cytoplasm	kinase	5294
APOA5	apolipoprotein A5	-0.99	Extracellular Space	transporter	116519
GRB2	growth factor receptor bound protein 2	-1.052	Cytoplasm	kinase	2885
PTPN11	protein tyrosine phosphatase, non-receptor type 11	-1.332	Cytoplasm	phosphatase	5781
FGFR3	fibroblast growth factor receptor 3	-1.485	Plasma Membrane	kinase	2261
SREBF2	sterol regulatory element binding transcription factor 2	-2.515	Nucleus	transcription regulator	6721
KLF9	Kruppel like factor 9	-3.278	Nucleus	transcription regulator	687
ME1	malic enzyme 1	-4.114	Cytoplasm	enzyme	4199
ACACA	acetyl-CoA carboxylase alpha	-4.223	Cytoplasm	enzyme	31
CYP7A1	cytochrome P450 family 7 subfamily A member 1	-5.654	Cytoplasm	enzyme	1581
FASN	fatty acid synthase	-6.479	Cytoplasm	enzyme	2194
DIO2	iodothyronine deiodinase 2	-6.64	Cytoplasm	enzyme	1734
	Higher expression in E18 embryos
	Higher expression in D3 hatchlings

## Sheet: LXR-RXR Activation_257 DEGs
Symbol	Entrez Gene Name	Log2 Ratio	Location	Type(s)	Entrez Gene ID
SERPINF1	serpin family F member 1	3.156	Extracellular Space	other	5176
LPL	lipoprotein lipase	2.072	Cytoplasm	enzyme	4023
CETP	cholesteryl ester transfer protein	2.065	Extracellular Space	enzyme	1071
NOS2	nitric oxide synthase 2	1.898	Cytoplasm	enzyme	4843
LCAT	lecithin-cholesterol acyltransferase	1.678	Extracellular Space	enzyme	3931
IL1RAP	interleukin 1 receptor accessory protein	1.602	Plasma Membrane	transmembrane receptor	3556
PCYOX1	prenylcysteine oxidase 1	1.569	Cytoplasm	enzyme	51449
SERPINF2	serpin family F member 2	1.493	Extracellular Space	other	5345
APOB	apolipoprotein B	1.22	Extracellular Space	transporter	338
NR1H4	nuclear receptor subfamily 1 group H member 4	1.216	Nucleus	ligand-dependent nuclear receptor	9971
FGA	fibrinogen alpha chain	1.11	Extracellular Space	other	2243
LYZ	lysozyme	0.995	Extracellular Space	enzyme	4069
CD36	CD36 molecule	0.962	Plasma Membrane	transmembrane receptor	948
ECHS1	enoyl-CoA hydratase, short chain 1	0.794	Cytoplasm	enzyme	1892
IL1R1	interleukin 1 receptor type 1	0.773	Plasma Membrane	transmembrane receptor	3554
TTR	transthyretin	-1.092	Extracellular Space	transporter	7276
TLR3	toll like receptor 3	-1.112	Plasma Membrane	transmembrane receptor	7098
ARG2	arginase 2	-1.291	Cytoplasm	enzyme	384
ABCG8	ATP binding cassette subfamily G member 8	-1.293	Plasma Membrane	transporter	64241
HMGCR	3-hydroxy-3-methylglutaryl-CoA reductase	-3.262	Cytoplasm	enzyme	3156
FDFT1	farnesyl-diphosphate farnesyltransferase 1	-3.287	Cytoplasm	enzyme	2222
ACACA	acetyl-CoA carboxylase alpha	-4.192	Cytoplasm	enzyme	31
CYP7A1	cytochrome P450 family 7 subfamily A member 1	-4.975	Cytoplasm	enzyme	1581
SCD	stearoyl-CoA desaturase	-5.801	Cytoplasm	enzyme	6319
FASN	fatty acid synthase	-5.84	Cytoplasm	enzyme	2194
DIO2	type 2 deiodinase	-6.64	Nucleus	enzyme
THRSPA	Thyroid hormone responsive Spot 14 protein-alpha	-8.86	Nucleus	Transcription regulator
	Higher expression in E18 embryos
	Higher expression in D3 hatchlings

## Sheet: Intrinsic Prothrombin Act_12DEG
Symbol	Entrez Gene Name	Log2 Ratio	Location	Type(s)	Entrez Gene ID
TFPI	tissue factor pathway inhibitor	2.892	Extracellular Space	other	7035
PROS1	protein S	1.745	Extracellular Space	other	5627
F5	coagulation factor V	1.601	Extracellular Space	other	2153
F11	coagulation factor XI	1.504	Extracellular Space	peptidase	2160
F2	coagulation factor II, thrombin	1.341	Extracellular Space	peptidase	2147
PROC	protein C, inactivator of coagulation factors Va and VIIIa	1.236	Extracellular Space	peptidase	5624
SERPINF2	serpin family F member 2	1.201	Extracellular Space	other	5345
VWF	von Willebrand factor	1.192	Extracellular Space	other	7450
F9	coagulation factor IX	0.898	Extracellular Space	peptidase	2158
F7	coagulation factor VII	0.872	Plasma Membrane	peptidase	2155
FGA	fibrinogen alpha chain	0.837	Extracellular Space	other	2243
F13B	coagulation factor XIII B chain	0.807	Extracellular Space	enzyme	2165
	Higher expression in E18 embryos
