# Supplementary material for: Transcriptional profiling of liver during the critical embryo-to-hatchling transition period in the chicken (Gallus gallus)
Source: BMC Genomics. 2018 Sep 21;19:695. doi: 10.1186/s12864-018-5080-4 (PMC6151027; doi:10.1186/s12864-018-5080-4)
Supplement: Supplementary file 7 — Canonical and biological pathways found by IPA in the D1 vs. D9 hatchling contrast. The AR-DEGs identified in the D1 vs. D9 contrast were assigned by IPA to overrepresented canonical and functional and pathways. IPA uses Fisher’s Exact Test to determine probability (P ≤ 0.05) of each AR-DEG belonging to a particular canonical pathway or biological function. Each worksheet provides a list of AR-DEGs assigned to particular canonical pathways or biological functions, annotated with gene symbol, Entrez name, log2 ratio, cellular compartment, type and Entrez protein ID. (XLSX 31 kb) [file 12864_2018_5080_MOESM7_ESM.xlsx]

## Sheet: Lipid Synthesis_134 AR-DEGs
Symbol	Entrez Gene Name	Log2 Ratio	Location	Type(s)	Entrez Gene ID
IGFBP2	insulin like growth factor binding protein 2	3.048	Extracellular Space	other	3485
PDK4	pyruvate dehydrogenase kinase 4	2.945	Cytoplasm	kinase	5166
PTGDS	prostaglandin D2 synthase	2.885	Cytoplasm	enzyme	5730
PPARGC1A	PPARG coactivator 1 alpha	2.799	Nucleus	transcription regulator	10891
LPL	lipoprotein lipase	2.728	Cytoplasm	enzyme	4023
MOGAT1	monoacylglycerol O-acyltransferase 1	2.449	Cytoplasm	enzyme	116255
SLC6A6	solute carrier family 6 member 6	2.245	Plasma Membrane	transporter	6533
AKR1D1	aldo-keto reductase family 1 member D1	2.232	Cytoplasm	enzyme	6718
CES1	carboxylesterase 1	2.211	Cytoplasm	enzyme	1066
FGF19	fibroblast growth factor 19	2.063	Extracellular Space	growth factor	9965
EGFR	epidermal growth factor receptor	2.054	Plasma Membrane	kinase	1956
CYP8B1	cytochrome P450 family 8 subfamily B member 1	1.932	Cytoplasm	enzyme	1582
LIPC	lipase C, hepatic type	1.811	Extracellular Space	enzyme	3990
MC5R	melanocortin 5 receptor	1.804	Plasma Membrane	G-protein coupled receptor	4161
ABCG5	ATP binding cassette subfamily G member 5	1.72	Plasma Membrane	transporter	64240
ABCA8	ATP binding cassette subfamily A member 8	1.715	Plasma Membrane	transporter	10351
ABCG8	ATP binding cassette subfamily G member 8	1.695	Plasma Membrane	transporter	64241
BRCA1	BRCA1, DNA repair associated	1.555	Nucleus	transcription regulator	672
APOB	apolipoprotein B	1.486	Extracellular Space	transporter	338
DAB1	DAB1, reelin adaptor protein	1.485	Cytoplasm	other	1600
BNIP3	BCL2 interacting protein 3	1.461	Cytoplasm	other	664
LCAT	lecithin-cholesterol acyltransferase	1.364	Extracellular Space	enzyme	3931
KDSR	3-ketodihydrosphingosine reductase	1.347	Plasma Membrane	enzyme	2531
FABP5	fatty acid binding protein 5	1.281	Cytoplasm	transporter	2171
APOA5	apolipoprotein A5	1.188	Extracellular Space	transporter	116519
CETP	cholesteryl ester transfer protein	1.181	Extracellular Space	enzyme	1071
RELB	RELB proto-oncogene, NF-kB subunit	1.176	Nucleus	transcription regulator	5971
FN1	fibronectin 1	1.139	Extracellular Space	enzyme	2335
GPAT4	glycerol-3-phosphate acyltransferase 4	1.129	Cytoplasm	enzyme	137964
CEPT1	choline/ethanolamine phosphotransferase 1	1.085	Cytoplasm	enzyme	10390
SLC27A1	solute carrier family 27 member 1	1.044	Plasma Membrane	transporter	376497
CD9	CD9 molecule	1.027	Plasma Membrane	other	928
TNFSF10	TNF superfamily member 10	1.024	Extracellular Space	cytokine	8743
PTDSS2	phosphatidylserine synthase 2	1.009	Cytoplasm	enzyme	81490
ACSL1	acyl-CoA synthetase long chain family member 1	0.983	Cytoplasm	enzyme	2180
GSTA3	glutathione S-transferase alpha 3	0.981	Cytoplasm	enzyme	2940
CYP1B1	cytochrome P450 family 1 subfamily B member 1	0.974	Cytoplasm	enzyme	1545
SGMS1	sphingomyelin synthase 1	0.963	Cytoplasm	enzyme	259230
MYC	MYC proto-oncogene, bHLH transcription factor	0.953	Nucleus	transcription regulator	4609
SOAT1	sterol O-acyltransferase 1	0.927	Cytoplasm	enzyme	6646
FDXR	ferredoxin reductase	0.913	Cytoplasm	enzyme	2232
NR0B1	nuclear receptor subfamily 0 group B member 1	0.911	Nucleus	ligand-dependent nuclear receptor	190
BHMT	betaine--homocysteine S-methyltransferase	0.85	Cytoplasm	enzyme	635
PLSCR1	phospholipid scramblase 1	0.843	Plasma Membrane	enzyme	5359
PIGF	phosphatidylinositol glycan anchor biosynthesis class F	0.824	Cytoplasm	enzyme	5281
PIGB	phosphatidylinositol glycan anchor biosynthesis class B	0.812	Cytoplasm	enzyme	9488
ST8SIA5	ST8 alpha-N-acetyl-neuraminide alpha-2,8-sialyltransferase 5	0.811	Cytoplasm	enzyme	29906
ABCB1	ATP binding cassette subfamily B member 1	0.803	Plasma Membrane	transporter	5243
TFCP2L1	transcription factor CP2 like 1	0.801	Nucleus	transcription regulator	29842
DOLK	dolichol kinase	0.796	Cytoplasm	kinase	22845
ACOX2	acyl-CoA oxidase 2	0.774	Cytoplasm	enzyme	8309
HEXB	hexosaminidase subunit beta	0.773	Cytoplasm	enzyme	3074
PDE8A	phosphodiesterase 8A	0.755	Cytoplasm	enzyme	5151
DBI	diazepam binding inhibitor, acyl-CoA binding protein	-0.749	Cytoplasm	other	1622
MTTP	microsomal triglyceride transfer protein	-0.758	Cytoplasm	transporter	4547
GPC1	glypican 1	-0.8	Plasma Membrane	transmembrane receptor	2817
PEMT	phosphatidylethanolamine N-methyltransferase	-0.806	Cytoplasm	enzyme	10400
BCL2L1	BCL2 like 1	-0.809	Cytoplasm	other	598
CASP1	caspase 1	-0.822	Cytoplasm	peptidase	834
PTGS2	prostaglandin-endoperoxide synthase 2	-0.825	Cytoplasm	enzyme	5743
MID1IP1	MID1 interacting protein 1	-0.836	Cytoplasm	other	58526
ADM	adrenomedullin	-0.846	Extracellular Space	other	133
PLIN1	perilipin 1	-0.854	Cytoplasm	other	5346
PPARG	peroxisome proliferator activated receptor gamma	-0.899	Nucleus	ligand-dependent nuclear receptor	5468
ELOVL1	ELOVL fatty acid elongase 1	-0.911	Cytoplasm	enzyme	64834
SH3KBP1	SH3 domain containing kinase binding protein 1	-0.942	Cytoplasm	other	30011
PPARD	peroxisome proliferator activated receptor delta	-0.958	Nucleus	ligand-dependent nuclear receptor	5467
PTDSS1	phosphatidylserine synthase 1	-0.962	Cytoplasm	enzyme	9791
GBA2	glucosylceramidase beta 2	-0.974	Cytoplasm	enzyme	57704
CTNNB1	catenin beta 1	-0.981	Nucleus	transcription regulator	1499
PDGFA	platelet derived growth factor subunit A	-0.985	Extracellular Space	growth factor	5154
F2RL1	F2R like trypsin receptor 1	-1.088	Plasma Membrane	G-protein coupled receptor	2150
LIMK1	LIM domain kinase 1	-1.104	Cytoplasm	kinase	3984
IL18	interleukin 18	-1.121	Extracellular Space	cytokine	3606
PIGC	phosphatidylinositol glycan anchor biosynthesis class C	-1.125	Cytoplasm	enzyme	5279
NAPEPLD	N-acyl phosphatidylethanolamine phospholipase D	-1.153	Cytoplasm	enzyme	222236
ITGB2	integrin subunit beta 2	-1.16	Plasma Membrane	transmembrane receptor	3689
GNLY	granulysin	-1.173	Cytoplasm	other	10578
IL16	interleukin 16	-1.191	Extracellular Space	cytokine	3603
FGFR3	fibroblast growth factor receptor 3	-1.219	Plasma Membrane	kinase	2261
CREM	cAMP responsive element modulator	-1.249	Nucleus	transcription regulator	1390
BAK1	BCL2 antagonist/killer 1	-1.278	Cytoplasm	other	578
SOCS3	suppressor of cytokine signaling 3	-1.293	Cytoplasm	phosphatase	9021
ACSL6	acyl-CoA synthetase long chain family member 6	-1.304	Cytoplasm	enzyme	23305
ACSL4	acyl-CoA synthetase long chain family member 4	-1.338	Cytoplasm	enzyme	2182
SSPN	sarcospan	-1.419	Plasma Membrane	other	8082
ADH1C	alcohol dehydrogenase 1C (class I), gamma polypeptide	-1.449	Cytoplasm	enzyme	126
ABHD5	abhydrolase domain containing 5	-1.464	Cytoplasm	enzyme	51099
CRHR2	corticotropin releasing hormone receptor 2	-1.515	Plasma Membrane	G-protein coupled receptor	1395
ALDH1A1	aldehyde dehydrogenase 1 family member A1	-1.52	Cytoplasm	enzyme	216
GNPAT	glyceronephosphate O-acyltransferase	-1.532	Cytoplasm	enzyme	8443
PISD	phosphatidylserine decarboxylase	-1.532	Cytoplasm	enzyme	23761
FGF23	fibroblast growth factor 23	-1.57	Extracellular Space	growth factor	8074
SLCO1B1	solute carrier organic anion transporter family member 1B1	-1.587	Plasma Membrane	transporter	10599
MGST3	microsomal glutathione S-transferase 3	-1.595	Cytoplasm	enzyme	4259
CHKA	choline kinase alpha	-1.636	Cytoplasm	kinase	1119
DGKZ	diacylglycerol kinase zeta	-1.64	Cytoplasm	kinase	8525
MVD	mevalonate diphosphate decarboxylase	-1.834	Cytoplasm	enzyme	4597
APOA4	apolipoprotein A4	-1.925	Extracellular Space	transporter	337
ENPP2	ectonucleotide pyrophosphatase/phosphodiesterase 2	-1.949	Plasma Membrane	enzyme	5168
LPIN1	lipin 1	-1.967	Nucleus	phosphatase	23175
ELOVL5	ELOVL fatty acid elongase 5	-1.97	Cytoplasm	enzyme	60481
IGF1	insulin like growth factor 1	-2.092	Extracellular Space	growth factor	3479
SELENOI	selenoprotein I	-2.114	Cytoplasm	enzyme	85465
LYN	LYN proto-oncogene, Src family tyrosine kinase	-2.14	Cytoplasm	kinase	4067
CD74	CD74 molecule	-2.206	Plasma Membrane	transmembrane receptor	972
SREBF2	sterol regulatory element binding transcription factor 2	-2.496	Nucleus	transcription regulator	6721
EREG	epiregulin	-2.744	Extracellular Space	growth factor	2069
ACACA	acetyl-CoA carboxylase alpha	-2.804	Cytoplasm	enzyme	31
INSIG1	insulin induced gene 1	-2.819	Cytoplasm	other	3638
LDLR	low density lipoprotein receptor	-2.88	Plasma Membrane	transporter	3949
ACAT2	acetyl-CoA acetyltransferase 2	-3.099	Cytoplasm	enzyme	39
ELOVL2	ELOVL fatty acid elongase 2	-3.101	Cytoplasm	enzyme	54898
DPP4	dipeptidyl peptidase 4	-3.186	Plasma Membrane	peptidase	1803
ACLY	ATP citrate lyase	-3.249	Cytoplasm	enzyme	47
GPAM	glycerol-3-phosphate acyltransferase, mitochondrial	-3.264	Cytoplasm	enzyme	57678
FASN	fatty acid synthase	-3.33	Cytoplasm	enzyme	2194
PLIN2	perilipin 2	-3.385	Plasma Membrane	other	123
HMGCR	3-hydroxy-3-methylglutaryl-CoA reductase	-3.615	Cytoplasm	enzyme	3156
IDI1	isopentenyl-diphosphate delta isomerase 1	-3.664	Cytoplasm	enzyme	3422
FDPS	farnesyl diphosphate synthase	-3.716	Cytoplasm	enzyme	2224
STARD4	StAR related lipid transfer domain containing 4	-3.906	Cytoplasm	transporter	134429
ELOVL6	ELOVL fatty acid elongase 6	-4.213	Cytoplasm	enzyme	79071
DHCR7	7-dehydrocholesterol reductase	-4.435	Cytoplasm	enzyme	1717
FADS1	fatty acid desaturase 1	-4.547	Plasma Membrane	enzyme	3992
DHCR24	24-dehydrocholesterol reductase	-4.555	Cytoplasm	enzyme	1718
HSD17B7	hydroxysteroid 17-beta dehydrogenase 7	-4.555	Cytoplasm	enzyme	51478
ME1	malic enzyme 1	-4.725	Cytoplasm	enzyme	4199
FDFT1	farnesyl-diphosphate farnesyltransferase 1	-4.733	Cytoplasm	enzyme	2222
PNPLA3	patatin like phospholipase domain containing 3	-5.137	Cytoplasm	enzyme	80339
LSS	lanosterol synthase	-5.395	Cytoplasm	enzyme	4047
SCD	stearoyl-CoA desaturase	-6.113	Cytoplasm	enzyme	6319
FADS2	fatty acid desaturase 2	-6.192	Plasma Membrane	enzyme	9415
THRSPA	thyroid hormone responsive Spot 14 protein alpha	-6.385	Nucleus	transcription regulator	7069
	Expressed higher in D1 hatchlings
	Expressed higher in D9 hatchlings

## Sheet: Cholesterol Biosynth 15 AR-DEGs
Symbol	Entrez Gene Name	Log2 Ratio	Location	Type(s)	Entrez Gene ID
HADHB	hydroxyacyl-CoA dehydrogenase trifunctional multienzyme complex subunit beta	1.088	Cytoplasm	enzyme	3032
HADHA	hydroxyacyl-CoA dehydrogenase trifunctional multienzyme complex subunit alpha	0.845	Cytoplasm	enzyme	3030
MVD	mevalonate diphosphate decarboxylase	-1.834	Cytoplasm	enzyme	4597
ACAT2	acetyl-CoA acetyltransferase 2	-3.099	Cytoplasm	enzyme	39
HMGCR	3-hydroxy-3-methylglutaryl-CoA reductase	-3.615	Cytoplasm	enzyme	3156
IDI1	isopentenyl-diphosphate delta isomerase 1	-3.664	Cytoplasm	enzyme	3422
FDPS	farnesyl diphosphate synthase	-3.716	Cytoplasm	enzyme	2224
MSMO1	methylsterol monooxygenase 1	-4.393	Cytoplasm	enzyme	6307
DHCR7	7-dehydrocholesterol reductase	-4.435	Cytoplasm	enzyme	1717
NSDHL	NAD(P) dependent steroid dehydrogenase-like	-4.435	Cytoplasm	enzyme	50814
DHCR24	24-dehydrocholesterol reductase	-4.555	Cytoplasm	enzyme	1718
HSD17B7	hydroxysteroid 17-beta dehydrogenase 7	-4.555	Cytoplasm	enzyme	51478
FDFT1	farnesyl-diphosphate farnesyltransferase 1	-4.733	Cytoplasm	enzyme	2222
LSS	lanosterol synthase	-5.395	Cytoplasm	enzyme	4047
SQLE	squalene epoxidase	-7.709	Cytoplasm	enzyme	6713
	Expressed higher in D1 hatchlings
	Expressed higher in D9 hatchlings

## Sheet: LPS-IL1 Mediat Inhibit RXR Func
Symbol	Entrez Gene Name	Log2 Ratio	Location	Type(s)	Entrez Gene ID
PPARGC1A	PPARG coactivator 1 alpha	2.799	Nucleus	transcription regulator	10891
CPT1A	carnitine palmitoyltransferase 1A	2.766	Cytoplasm	enzyme	1374
CYP3A7	cytochrome P450 family 3 subfamily A member 7	2.098	Cytoplasm	enzyme	1551
LIPC	lipase C, hepatic type	1.811	Extracellular Space	enzyme	3990
ABCG5	ATP binding cassette subfamily G member 5	1.72	Plasma Membrane	transporter	64240
ABCG8	ATP binding cassette subfamily G member 8	1.695	Plasma Membrane	transporter	64241
FABP5	fatty acid binding protein 5	1.281	Cytoplasm	transporter	2171
SULT1B1	sulfotransferase family 1B member 1	1.183	Cytoplasm	enzyme	27284
CETP	cholesteryl ester transfer protein	1.181	Extracellular Space	enzyme	1071
PAPSS2	3'-phosphoadenosine 5'-phosphosulfate synthase 2	1.156	Cytoplasm	enzyme	9060
IL1RAP	interleukin 1 receptor accessory protein	1.047	Plasma Membrane	transmembrane receptor	3556
SLC27A1	solute carrier family 27 member 1	1.044	Plasma Membrane	transporter	376497
ACSL1	acyl-CoA synthetase long chain family member 1	0.983	Cytoplasm	enzyme	2180
ALAS1	5'-aminolevulinate synthase 1	0.93	Cytoplasm	enzyme	211
ACOX2	acyl-CoA oxidase 2	0.774	Cytoplasm	enzyme	8309
ABCB9	ATP binding cassette subfamily B member 9	-1.222	Cytoplasm	transporter	23457
ALDH9A1	aldehyde dehydrogenase 9 family member A1	-1.302	Cytoplasm	enzyme	223
ACSL6	acyl-CoA synthetase long chain family member 6	-1.304	Cytoplasm	enzyme	23305
ACSL4	acyl-CoA synthetase long chain family member 4	-1.338	Cytoplasm	enzyme	2182
FABP7	fatty acid binding protein 7	-1.492	Cytoplasm	transporter	2173
ALDH1A1	aldehyde dehydrogenase 1 family member A1	-1.52	Cytoplasm	enzyme	216
MGST3	microsomal glutathione S-transferase 3	-1.595	Cytoplasm	enzyme	4259
JUN	Jun proto-oncogene, AP-1 transcription factor subunit	-1.693	Nucleus	transcription regulator	3725
ALDH18A1	aldehyde dehydrogenase 18 family member A1	-2.036	Cytoplasm	kinase	5832
ACSBG2	acyl-CoA synthetase bubblegum family member 2	-4.737	Cytoplasm	enzyme	81616
	Expressed higher in D1 hatchlings
	Expressed higher in D9 hatchlings

## Sheet: LXR-RXR Activation_18 AR-DEGs
Symbol	Entrez Gene Name	Log2 Ratio	Location	Type(s)	Entrez Gene ID
LPL	lipoprotein lipase	2.728	Cytoplasm	enzyme	4023
ABCG5	ATP binding cassette subfamily G member 5	1.72	Plasma Membrane	transporter	64240
SERPINF1	serpin family F member 1	1.718	Extracellular Space	other	5176
ABCG8	ATP binding cassette subfamily G member 8	1.695	Plasma Membrane	transporter	64241
APOB	apolipoprotein B	1.486	Extracellular Space	transporter	338
LCAT	lecithin-cholesterol acyltransferase	1.364	Extracellular Space	enzyme	3931
APOA5	apolipoprotein A5	1.188	Extracellular Space	transporter	116519
CETP	cholesteryl ester transfer protein	1.181	Extracellular Space	enzyme	1071
IL1RAP	interleukin 1 receptor accessory protein	1.047	Plasma Membrane	transmembrane receptor	3556
NCOR1	nuclear receptor corepressor 1	0.836	Nucleus	transcription regulator	9611
PTGS2	prostaglandin-endoperoxide synthase 2	-0.825	Cytoplasm	enzyme	5743
TTR	transthyretin	-1.691	Extracellular Space	transporter	7276
APOA4	apolipoprotein A4	-1.925	Extracellular Space	transporter	337
ACACA	acetyl-CoA carboxylase alpha	-2.804	Cytoplasm	enzyme	31
FASN	fatty acid synthase	-3.33	Cytoplasm	enzyme	2194
HMGCR	3-hydroxy-3-methylglutaryl-CoA reductase	-3.615	Cytoplasm	enzyme	3156
FDFT1	farnesyl-diphosphate farnesyltransferase 1	-4.733	Cytoplasm	enzyme	2222
SCD	stearoyl-CoA desaturase	-6.113	Cytoplasm	enzyme	6319
	Expressed higher in D1 hatchlings
	Expressed higher in D9 hatchlings

## Sheet: FXR-RXR Activation_17 AR-DEGs
Symbol	Entrez Gene Name	Log2 Ratio	Location	Type(s)	Entrez Gene ID
PPARGC1A	PPARG coactivator 1 alpha	2.799	Nucleus	transcription regulator	10891
LPL	lipoprotein lipase	2.728	Cytoplasm	enzyme	4023
FGF19	fibroblast growth factor 19	2.063	Extracellular Space	growth factor	9965
CYP8B1	cytochrome P450 family 8 subfamily B member 1	1.932	Cytoplasm	enzyme	1582
LIPC	lipase C, hepatic type	1.811	Extracellular Space	enzyme	3990
ABCG5	ATP binding cassette subfamily G member 5	1.72	Plasma Membrane	transporter	64240
SERPINF1	serpin family F member 1	1.718	Extracellular Space	other	5176
ABCG8	ATP binding cassette subfamily G member 8	1.695	Plasma Membrane	transporter	64241
APOB	apolipoprotein B	1.486	Extracellular Space	transporter	338
LCAT	lecithin-cholesterol acyltransferase	1.364	Extracellular Space	enzyme	3931
CETP	cholesteryl ester transfer protein	1.181	Extracellular Space	enzyme	1071
MTTP	microsomal triglyceride transfer protein	-0.758	Cytoplasm	transporter	4547
PPARG	peroxisome proliferator activated receptor gamma	-0.899	Nucleus	ligand-dependent nuclear receptor	5468
SLCO1B1	solute carrier organic anion transporter family member 1B1	-1.587	Plasma Membrane	transporter	10599
TTR	transthyretin	-1.691	Extracellular Space	transporter	7276
APOA4	apolipoprotein A4	-1.925	Extracellular Space	transporter	337
FASN	fatty acid synthase	-3.33	Cytoplasm	enzyme	2194
	Expressed higher in D1 hatchlings
	Expressed higher in D9 hatchlings

## Sheet: TR-RXR Activation_14 AR-DEGs
Symbol	Entrez Gene Name	Log2 Ratio	Location	Type(s)	Entrez Gene ID
PPARGC1A	PPARG coactivator 1 alpha	2.799	Nucleus	transcription regulator	10891
DIO3	iodothyronine deiodinase 3	2.726	Plasma Membrane	enzyme	1735
KLB	klotho beta	1.315	Plasma Membrane	enzyme	152831
APOA5	apolipoprotein A5	1.188	Extracellular Space	transporter	116519
NCOR1	nuclear receptor corepressor 1	0.836	Nucleus	transcription regulator	9611
KLF9	Kruppel like factor 9	0.812	Nucleus	transcription regulator	687
PDE3B	phosphodiesterase 3B	0.789	Cytoplasm	enzyme	5140
PIK3R3	phosphoinositide-3-kinase regulatory subunit 3	-0.929	Cytoplasm	kinase	8503
FGFR3	fibroblast growth factor receptor 3	-1.219	Plasma Membrane	kinase	2261
SREBF2	sterol regulatory element binding transcription factor 2	-2.496	Nucleus	transcription regulator	6721
ACACA	acetyl-CoA carboxylase alpha	-2.804	Cytoplasm	enzyme	31
FASN	fatty acid synthase	-3.33	Cytoplasm	enzyme	2194
ME1	malic enzyme 1	-4.725	Cytoplasm	enzyme	4199
PCK1	phosphoenolpyruvate carboxykinase 1	-4.987	Cytoplasm	kinase	5105
	Expressed higher in D1 hatchlings
	Expressed higher in D9 hatchlings
