# Supplementary material for: Transcriptional profiling of liver during the critical embryo-to-hatchling transition period in the chicken (Gallus gallus)
Source: BMC Genomics. 2018 Sep 21;19:695. doi: 10.1186/s12864-018-5080-4 (PMC6151027; doi:10.1186/s12864-018-5080-4)
Supplement: Supplementary file 8 — Pearson’s correlation analysis of gene expression levels of 15 “candidate” DEGs determined by genome microarray and verified by qRT-PCR analyses. A Microsoft Excel file containing the average normalized expression levels (log2 ratios) of 15 candidate DEGs as determined by genome microarray analysis and verified by qRT-PCR analysis. The Pearson’s correlation coefficient (r = 0.9287; P ≤ 0.01, 11 degrees of freedom) indicates a highly significant correlation between gene expression levels obtained from both microarray and qRT-PCR analyses. (XLSX 16 kb) [file 12864_2018_5080_MOESM8_ESM.xlsx]

## Sheet: Pearson's Correlation
		Pearson's Correlation Analysis					Pearson' s
			Age (day)				Correlation
Gene	e16	e18	e20	D1	D3	D9	Coefficient
ADIPOQ	5.63905	6.70392	7.61716	5.77353	5.598	5.96333
ADIPOQ	0.7189	1.75537	3.90388	0.7436	0.440337	0.870237	0.98055
ACLY	10.3423	9.74977	10.1899	10.9822	13.6515	13.7884
ACLY	0.363613	0.6136	0.314375	0.65865	5.948	7.42387	0.96988
DIO3	11.789	11.9438	8.13543	7.12875	5.31895	4.40301
DIO3	39.375	31.0635	2.77365	0.482287	0.103337	0.0369	0.916847
ELOVL6	8.05607	8.68414	9.0284	9.56457	12.5751	13.2679
ELOVL6	0.210237	0.291563	0.284262	0.532713	8.45725	16.0688	0.942543
FASN	8.18873	7.7358	8.45759	10.9441	13.7179	13.9804
FASN	0.180037	0.2839	0.235187	1.36888	12.4166	15.3198	0.936349
FZD2	9.40791	9.5464	8.25814	8.62612	7.32392	7.15915
FZD2	3.43737	4.75575	1.51208	1.13584	0.4021	0.1342	0.924467
HMGCL	9.89916	9.36157	9.72028	10.0555	11.2906	11.688
HMGCL	0.632413	0.968213	0.660575	0.773062	1.87163	3.38713	0.895473
LDHB	14.1453	13.4174	13.2953	13.7427	12.7235	12.6036
LDHB	4.566	1.25405	0.743337	1.64338	0.377312	0.451487	0.862342
ME1	9.58272	9.32046	9.13357	9.23936	13.4347	13.9642
ME1	0.372988	0.316925	0.231437	0.237038	10.0325	17.445	0.966862
MOGAT1	12.2643	12.5453	11.4353	8.10091	6.16604	5.65144
MOGAT1	9.68025	13.4872	6.21587	0.327875	0.102462	0.0623375	0.926661
PDK4	12.7738	13.2894	12.9755	11.102	7.94007	8.15733
PDK4	5.221	8.95813	5.64687	0.7562	0.0660375	0.11015	0.881003
SCD	5.04878	4.95559	4.86611	5.08591	10.667	11.1989
SCD	0.0572375	0.125225	0.0578	0.022525	398.113	575.938	0.986069
THRSPA	5.21663	5.49688	5.23118	8.32904	14.3612	14.7143
THRSPA	0.0047875	0.007075	0.0263	4.624	484.3	1094	0.884218
			Pearson's Correlation Coefficent:				0.928712
			(P≤0.01; 11 degrees of freedom)
	Affymetrix GeneChip™Chicken Genome Array DEG
	qRT-PCR Analysis-Verification of DEG
